# Supplementary material for: Circular RNAs expression profiles in human gastric cancer
Source: Sci Rep. 2017 Aug 22;7:9060. doi: 10.1038/s41598-017-09076-6 (PMC5567231; doi:10.1038/s41598-017-09076-6)
Supplement: Supplementary file 2 — Table S2 [file 41598_2017_9076_MOESM2_ESM.xlsx]

## Sheet: Sheet1
Table S2. The detailed information of the complete list of 713 differentially expressed circRNAs identified by circRNA expression profile chip assay
ProbeName	ProbeName_CBC1	p	FC (abs)	Regulation	286C:gProcessedSignal(raw)	287C:gProcessedSignal(raw)	292C:gProcessedSignal(raw)	313C:gProcessedSignal(raw)	326C:gProcessedSignal(raw)	286N:gProcessedSignal(raw)	287N:gProcessedSignal(raw)	292N:gProcessedSignal(raw)	313N:gProcessedSignal(raw)	326N:gProcessedSignal(raw)	286C:gProcessedSignal(normalized)	287C:gProcessedSignal(normalized)	292C:gProcessedSignal(normalized)	313C:gProcessedSignal(normalized)	326C:gProcessedSignal(normalized)	286N:gProcessedSignal(normalized)	287N:gProcessedSignal(normalized)	292N:gProcessedSignal(normalized)	313N:gProcessedSignal(normalized)	326N:gProcessedSignal(normalized)	292C:gFEFlags	286C:gFEFlags	313N:gFEFlags	287N:gFEFlags	313C:gFEFlags	326N:gFEFlags	287C:gFEFlags	292N:gFEFlags	326C:gFEFlags	286N:gFEFlags	ControlType	probe_core_seq	ProbeName_CBC2	p	FC (abs)	Regulation	286C:gProcessedSignal(raw)	287C:gProcessedSignal(raw)	292C:gProcessedSignal(raw)	313C:gProcessedSignal(raw)	326C:gProcessedSignal(raw)	286N:gProcessedSignal(raw)	287N:gProcessedSignal(raw)	292N:gProcessedSignal(raw)	313N:gProcessedSignal(raw)
hsa_circ_0001510	hsa_circ_0001510_CBC1	0.0248763	3.592	up	16.8679	93.3935	151.148	35.9293	59.0588	14.5277	11.4643	27.1382	30.3996	10.2791	4.42999	6.86562	6.32624	6.15165	6.14915	3.51296	3.5622	4.21346	5.74896	3.66115	Detected	Not Detected	Not Detected	Not Detected	Not Detected	Not Detected	Detected	Not Detected	Detected	Not Detected	0	GATATAGATACAGAGAGTACCATCCTTGAA
hsa_circ_0001704	hsa_circ_0001704_CBC1	0.0229601	2.16237	up	39.2696	57.002	38.4878	48.6715	41.9387	27.0437	17.4724	24.679	24.2525	23.3044	5.42128	6.12632	4.36708	6.54461	5.62908	4.16306	3.97029	4.09309	5.45505	4.84384	Detected	Detected	Not Detected	Not Detected	Not Detected	Not Detected	Detected	Not Detected	Detected	Not Detected	0	CACTATCACTTATAGGACCAGGCCCAGAAG
hsa_circ_0002447	hsa_circ_0002447_CBC1	0.00380046	2.53797	up	79.1165	73.537	481.125	58.1342	118.948	65.5674	46.7845	94.1779	32.6702	46.2846	6.26505	6.51121	7.99256	6.79708	7.23348	5.37032	5.28629	5.88641	5.84696	5.69101	Detected	Detected	Not Detected	Detected	Not Detected	Not Detected	Detected	Detected	Detected	Detected	0	GCTATCCACCTCCAGTCATTGAAGTCAACA	hsa_circ_0002447_CBC2	0.520138	1.24218	up	38.1777	29.2023	101.569	23.5326	42.0845	30.6794	19.6919	57.9111	37.9177
hsa_circ_0002932	hsa_circ_0002932_CBC1	0.0154488	2.19321	up	170.455	136.522	498.013	164.97	234.315	159.257	102.285	125.353	111.82	77.2302	7.19897	7.43802	8.04001	8.32494	8.24293	6.68009	6.44418	6.30619	7.74592	6.40329	Detected	Detected	Detected	Detected	Detected	Detected	Detected	Detected	Detected	Detected	0	GGCTGGAAATGCAAACGAAGGAAGATGCAA	hsa_circ_0002932_CBC2	0.115204	1.52476	up	146.125	195.981	374.783	194.109	168.594	169.256	217.069	107.786	218.498
hsa_circ_0004418	hsa_circ_0004418_CBC1	0.0442223	2.19755	up	17.7101	61.0358	38.026	118.033	79.4488	15.6671	18.2146	17.5787	111.945	21.888	4.48365	6.23057	4.34982	7.84072	6.61213	3.57859	4.01516	3.72822	7.74791	4.76755	Detected	Not Detected	Detected	Not Detected	Detected	Not Detected	Detected	Not Detected	Detected	Not Detected	0	TCCTGTAACACAGATTTCAGGCCGTGGTAC
hsa_circ_0004465	hsa_circ_0004465_CBC1	0.0452671	2.31838	up	87.2473	55.8524	354.392	30.9688	58.6586	48.6231	32.1589	51.6766	39.0499	30.3425	6.38581	6.09566	7.54879	5.97082	6.13903	4.96044	4.76299	5.07128	6.11723	5.16257	Detected	Detected	Not Detected	Detected	Not Detected	Not Detected	Detected	Detected	Detected	Detected	0	AGGTTTGCGCTCCTGATCAATAACACAGCA	hsa_circ_0004465_CBC2	0.0723449	2.24049	up	64.5506	46.9417	337.671	46.2213	101.452	58.8179	44.3973	33.0641	40.6412
hsa_circ_0005413	hsa_circ_0005413_CBC1	0.0379877	2.00451	up	65.7858	42.2032	243.729	56.7928	87.5977	39.093	53.7389	72.6116	51.2128	27.2534	6.03337	5.67733	7.01409	6.76103	6.75865	4.65293	5.48532	5.5273	6.53319	5.02948	Detected	Detected	Detected	Detected	Not Detected	Not Detected	Detected	Detected	Detected	Detected	0	CTCTGACATCAAGCATCCAGGCAACTCCTA
hsa_circ_0005677	hsa_circ_0005677_CBC1	0.00728878	2.76965	up	37.6397	73.5494	79.582	30.4098	26.8151	18.5336	39.1178	32.9911	9.93295	12.1806	5.37081	6.51158	5.39654	5.94845	4.9951	3.73039	5.03846	4.465	3.48538	4.15471	Detected	Detected	Not Detected	Detected	Not Detected	Not Detected	Detected	Not Detected	Detected	Not Detected	0	CAGAAGTCATACCTGAATGGTAGCTGAGTG
hsa_circ_0005822	hsa_circ_0005822_CBC1	0.0131782	3.02428	up	16.8165	61.5986	98.573	64.5002	72.0073	12.1089	15.7503	10.4106	49.7567	21.5513	4.42735	6.24485	5.69642	6.94344	6.45696	3.36501	3.85414	3.32859	6.48795	4.75036	Detected	Not Detected	Detected	Not Detected	Not Detected	Not Detected	Detected	Not Detected	Detected	Not Detected	0	TGATTGCCGTCTTAGGTATTAAAAAGTGTC
hsa_circ_0006401	hsa_circ_0006401_CBC1	0.013833	4.98732	up	94.2639	185.183	1552.4	115.839	372.656	113.792	62.1971	120.765	22.6602	47.188	6.47962	7.8909	9.69255	7.81195	8.91828	6.175	5.68872	6.25001	5.3729	5.71536	Detected	Detected	Not Detected	Detected	Not Detected	Not Detected	Detected	Detected	Detected	Detected	0	CTCTCACTGAAACAGAAATGTTCCGAATAA	hsa_circ_0006401_CBC2	0.0177581	4.5453	up	106.676	234.806	2056.14	117.122	542.107	121.082	103.422	157.762	30.8264
hsa_circ_0006784	hsa_circ_0006784_CBC1	0.0434966	2.02453	up	162.011	204.704	848.422	274.412	229.56	157.756	143.84	150.829	235.985	127.679	7.13678	8.03355	8.81234	9.05531	8.21245	6.66602	6.95788	6.57983	8.84608	7.11268	Detected	Detected	Detected	Detected	Detected	Detected	Detected	Detected	Detected	Detected	0	GGCTGGAAATGCAAATGAACAGCTCTGCGC
hsa_circ_0009029	hsa_circ_0009029_CBC1	0.0391215	2.35303	up	27.2236	117.282	159.92	44.5975	112.988	50.1144	31.2338	59.8623	24.1179	42.2224	4.98295	7.21288	6.40841	6.42538	7.15391	5.00004	4.72283	5.26859	5.4485	5.57097	Detected	Not Detected	Not Detected	Detected	Not Detected	Not Detected	Detected	Detected	Detected	Detected	0	CGGGATGAGCATAAGACTCATCATATTCAG	hsa_circ_0009029_CBC2	0.0932701	1.7098	up	13.0718	84.1612	119.388	46.7652	70.7578	25.8937	31.4796	57.9309	46.754
hsa_circ_0009098	hsa_circ_0009098_CBC1	0.0174506	2.11509	up	103.196	122.17	297.441	102.439	73.5213	109.361	62.3904	116.412	32.3524	59.6453	6.58785	7.27429	7.29587	7.63084	6.4887	6.11573	5.69294	6.19668	5.83248	6.03614	Detected	Detected	Not Detected	Detected	Not Detected	Detected	Detected	Detected	Detected	Detected	0	ACTTGGAAGCACCAGGGTGTTCCTGAAAAG	hsa_circ_0009098_CBC2	0.816617	1.1363	up	38.5373	66.5448	141.889	19.5737	36.3796	74.3297	20.6867	45.0827	15.3961
hsa_circ_0010171	hsa_circ_0010171_CBC1	0.0201277	3.5877	up	35.6617	66.6689	477.346	23.647	90.5303	33.0408	25.888	39.1004	10.4501	14.361	5.30761	6.36199	7.98123	4.78621	6.80989	4.42598	4.46343	4.69271	4.13368	4.31583	Detected	Detected	Not Detected	Not Detected	Not Detected	Not Detected	Detected	Not Detected	Detected	Detected	0	ACTATGATTATCAAGGCCCCGTCGGGGGCC
hsa_circ_0010172	hsa_circ_0010172_CBC1	0.0422625	2.02963	up	68.4999	48.3268	426.527	24.1865	67.5683	58.836	36.6875	72.038	14.7036	41.0798	6.08419	5.87964	7.81749	5.06146	6.35965	5.22129	4.94625	5.51652	4.876	5.53625	Detected	Detected	Not Detected	Detected	Not Detected	Not Detected	Detected	Detected	Detected	Detected	0	ATAGCGACCAGATCGGCCCCGTCGGGGGCC
hsa_circ_0010795	hsa_circ_0010795_CBC1	0.0421459	2.12978	up	82.9244	171.074	124.352	39.9711	137.275	87.8888	45.9509	50.9278	31.6248	83.9537	6.3244	7.77726	6.03298	6.28511	7.44996	5.78125	5.26022	5.05173	5.80235	6.52062	Detected	Detected	Not Detected	Detected	Not Detected	Detected	Detected	Detected	Detected	Detected	0	CAGTACTATGAGAAGCTCCATCGGCAGTGT	hsa_circ_0010795_CBC2	0.817424	1.12923	up	46.9639	92.7164	62.2496	20.66	60.2695	59.3362	30.0142	33.5403	18.3995
hsa_circ_0011316	hsa_circ_0011316_CBC1	0.0367367	2.50883	up	185.438	178.752	98.6939	45.5727	41.5438	80.0991	45.1549	74.2446	14.3121	26.1602	7.29713	7.84117	5.69835	6.45384	5.6159	5.65025	5.23466	5.55588	4.84898	4.98153	Detected	Detected	Not Detected	Detected	Not Detected	Not Detected	Detected	Detected	Detected	Detected	0	GACCTGGACTTTGAGTGGAAGGCCAGTGGT	hsa_circ_0011316_CBC2	0.600189	1.35213	up	113.547	108.917	64.2049	22.2976	46.4765	62.5322	34.5777	46.852	40.4056
hsa_circ_0014202	hsa_circ_0014202_CBC1	0.00879456	2.55198	up	63.1158	30.8898	146.94	49.8983	30.7998	22.4075	16.2625	33.3403	39.8242	11.4445	5.98199	5.26025	6.2854	6.57948	5.19075	3.93339	3.88727	4.47887	6.14588	4.09437	Detected	Detected	Not Detected	Not Detected	Not Detected	Not Detected	Not Detected	Not Detected	Detected	Not Detected	0	TAGTTCCAAATTTGAGCTTCAACGGACCAC	hsa_circ_0014202_CBC2	0.00576037	2.41429	up	65.3332	31.9099	141.085	42.2831	35.432	28.008	16.3644	35.8815	32.436
hsa_circ_0015581	hsa_circ_0015581_CBC1	0.0103724	2.19616	up	35.3883	22.1854	76.6666	63.2962	31.5231	26.9435	7.7896	51.6347	20.7605	12.9625	5.2982	4.81437	5.34394	6.91783	5.22278	4.15821	3.20968	5.06975	5.26949	4.21507	Detected	Detected	Not Detected	Not Detected	Not Detected	Not Detected	Not Detected	Detected	Detected	Not Detected	0	CATACAGTGAGAGAAGAAAAGCTTTTGACA	hsa_circ_0015581_CBC2	0.0421813	1.3724	up	25.5393	29.6746	122.316	28.9017	46.9077	48.1845	36.5617	63.5112	21.8406
hsa_circ_0015658	hsa_circ_0015658_CBC1	0.00115912	2.28986	up	30.8933	32.664	29.0952	83.8082	56.5323	16.5797	30.0541	7.02299	35.1238	22.7715	5.13751	5.33521	3.98041	7.32883	6.08267	3.62798	4.66875	2.82021	5.95589	4.81553	Detected	Detected	Not Detected	Detected	Not Detected	Not Detected	Not Detected	Not Detected	Detected	Not Detected	0	GTAAAAGTAGGCAAGCATCTAGACCGGCTT
hsa_circ_0015694	hsa_circ_0015694_CBC1	0.00548091	2.07196	up	88.7057	59.4461	121.747	56.904	100.318	75.9545	36.0192	62.7511	35.7618	33.1065	6.40687	6.19077	6.00146	6.7641	6.97137	5.57666	4.91928	5.3325	5.98316	5.26799	Detected	Detected	Not Detected	Not Detected	Not Detected	Not Detected	Detected	Detected	Detected	Detected	0	ATCTCACTGTCCAAGTTCCTCCAAGTGTTG	hsa_circ_0015694_CBC2	0.550161	1.43606	up	9.49946	39.4544	62.3006	20.5379	80.9294	8.08877	14.7235	20.2934	24.4976
hsa_circ_0015730	hsa_circ_0015730_CBC1	0.00302119	3.13833	up	43.141	32.008	62.0883	40.0229	42.0763	7.32638	18.1436	18.6042	17.5211	10.2918	5.52814	5.30849	5.04396	6.28673	5.63383	3.00959	4.01066	3.78543	5.07371	3.67177	Detected	Detected	Not Detected	Not Detected	Not Detected	Not Detected	Not Detected	Not Detected	Detected	Not Detected	0	AGCTGATGTTTGCAGTTGATACTCCAGATC
hsa_circ_0016291	hsa_circ_0016291_CBC1	0.0475887	2.10958	up	584.206	852.566	1884.82	391.387	426.16	534.912	238.265	635.71	256.134	290.719	8.69698	10.1168	9.98819	9.57789	9.11869	8.50218	7.6993	8.66683	8.96337	8.28214	Detected	Detected	Detected	Detected	Detected	Detected	Detected	Detected	Detected	Detected	0	TGCCAGAGTGCAGAGGTGACTGTGGCCTTC	hsa_circ_0016291_CBC2	0.0524479	2.31484	up	616.538	1223.02	2264.49	492.574	502.726	592.069	259.974	851.463	241.666
hsa_circ_0016292	hsa_circ_0016292_CBC1	0.0168333	3.2612	up	316.617	859.477	1988.6	319.886	312.663	286.484	159.478	407.74	126.356	112.452	7.93285	10.1282	10.0685	9.27722	8.66045	7.55035	7.1082	8.01677	7.93432	6.93056	Detected	Detected	Detected	Detected	Detected	Detected	Detected	Detected	Detected	Detected	0	TGCCAGAGTGCAGAGGTAGCTGCGAGGTGC	hsa_circ_0016292_CBC2	0.0178726	3.12383	up	298.029	827.771	1693.7	319.389	291.228	290.727	164.74	402.074	123.545
hsa_circ_0016294	hsa_circ_0016294_CBC1	0.0345325	3.57178	up	254.721	1061.88	2191.26	323.559	368.018	300.384	134.628	412.467	136.627	100.675	7.67031	10.4407	10.2194	9.29441	8.89806	7.62086	6.85746	8.03295	8.05222	6.77616	Detected	Detected	Detected	Detected	Detected	Detected	Detected	Detected	Detected	Detected	0	TGCCAGAGTGCAGAGGTACAAATTATTTGG	hsa_circ_0016294_CBC2	0.0389353	3.45142	up	126.306	529.453	1090.56	191.914	150.74	164.336	63.5644	225.415	87.9784
hsa_circ_0016952	hsa_circ_0016952_CBC1	0.0279011	2.85881	up	39.5345	30.7	48.0467	50.8873	81.1548	7.17456	15.1635	35.9841	25.2669	12.0084	5.42919	5.25207	4.67493	6.60765	6.6431	2.98703	3.81544	4.58099	5.50579	4.14061	Detected	Detected	Not Detected	Not Detected	Not Detected	Not Detected	Not Detected	Not Detected	Detected	Not Detected	0	CATCAAGCCTAGCATACGGATGTCTTAAAA
hsa_circ_0017524	hsa_circ_0017524_CBC1	0.0268333	2.17343	up	116.066	197.164	311.213	141.082	137.786	128.279	87.6767	148.774	37.8888	105.181	6.73498	7.97995	7.36261	8.09803	7.4559	6.3569	6.20858	6.55842	6.07116	6.83655	Detected	Detected	Not Detected	Detected	Detected	Detected	Detected	Detected	Detected	Detected	0	TCTTGGTGGCTCGTGGCCATGGAGGACCTG	hsa_circ_0017524_CBC2	0.0230259	1.96073	up	94.9679	143.726	225.911	150.968	99.3863	114.596	69.914	106.834	55.2433
hsa_circ_0018424	hsa_circ_0018424_CBC1	0.00492964	2.2052	up	66.8859	51.8534	220.044	59.5922	84.7718	38.1839	36.6621	57.5171	46.1872	42.5556	6.05365	5.98394	6.86571	6.83113	6.70944	4.62087	4.94525	5.21612	6.37566	5.5814	Detected	Detected	Detected	Detected	Not Detected	Not Detected	Detected	Detected	Detected	Detected	0	CTTCAAGTGCCACAGGTCTTTTGGGACCCA	hsa_circ_0018424_CBC2	0.0036635	2.19195	up	87.9299	47.8862	235.531	61.1943	90.5305	47.9938	40.0302	64.0673	42.1919
hsa_circ_0018428	hsa_circ_0018428_CBC1	0.00367974	2.23657	up	29.8547	13.7552	68.8308	71.6094	38.7721	10.9402	6.58679	29.6811	33.3087	23.0966	5.09582	4.24406	5.19118	7.09473	5.51794	3.29929	3.00425	4.32675	5.87459	4.83242	Detected	Detected	Not Detected	Not Detected	Not Detected	Not Detected	Not Detected	Not Detected	Detected	Not Detected	0	TGCTTGCAATTTCAGGTTTTTCTGCTATAC
hsa_circ_0018649	hsa_circ_0018649_CBC1	0.0167555	2.02449	up	38.3896	76.4978	153.058	402.092	105.098	41.6356	41.6486	44.1106	355.038	47.8156	5.39435	6.56997	6.34485	9.61471	7.04238	4.73933	5.12305	4.85134	9.43186	5.7329	Detected	Detected	Detected	Detected	Detected	Not Detected	Detected	Not Detected	Detected	Detected	0	AAAAGGAATCAGTTGATTGCTACAAAGGAC
hsa_circ_0020290	hsa_circ_0020290_CBC1	0.0411799	2.18597	up	33.1579	26.2197	39.396	106.93	32.8443	16.9423	24.1143	34.6813	30.1139	10.3315	5.22228	5.03527	4.40042	7.69199	5.28147	3.64822	4.37108	4.53128	5.7345	3.70497	Detected	Detected	Not Detected	Not Detected	Not Detected	Not Detected	Not Detected	Not Detected	Detected	Not Detected	0	CATTCTTGGTGTTGGCTTTCTGTTTTAGTC
hsa_circ_0020788	hsa_circ_0020788_CBC1	0.00503708	3.03093	up	967.322	343.39	1359.95	121.488	865.548	242.976	246.121	292.482	74.0833	228.39	9.3293	8.80032	9.49993	7.88212	10.1171	7.3081	7.74759	7.52965	7.11056	7.93405	Detected	Detected	Detected	Detected	Detected	Detected	Detected	Detected	Detected	Detected	0	AATCGGCTCTGGAAGAAATGGTGCTACCCA	hsa_circ_0020788_CBC2	0.00518469	3.80509	up	1420.7	311.381	1109.17	119.754	651.579	186.169	203.251	186.491	59.6088
hsa_circ_0020790	hsa_circ_0020790_CBC1	0.00231642	2.47268	up	832.048	362.961	964.755	238.092	798.27	293.393	295.45	276.638	133.047	291.373	9.14525	8.88269	8.99992	8.84965	10.0074	7.58546	8.02311	7.44815	8.01252	8.28528	Detected	Detected	Detected	Detected	Detected	Detected	Detected	Detected	Detected	Detected	0	CCCACAACATGAAAGCCAGGTCTCCAGCTG	hsa_circ_0020790_CBC2	0.00489506	2.91869	up	2060.22	1019.38	3726.32	409.377	2489.48	596.242	903.53	754.939	180.131
hsa_circ_0021633	hsa_circ_0021633_CBC1	0.0399157	2.75836	up	496.327	753.51	328.241	4990.44	3136.57	189.894	316.081	288.258	2604.27	494.601	8.4888	9.94406	7.43745	13.2471	11.9629	6.94104	8.12303	7.50744	12.1523	9.03749	Detected	Detected	Detected	Detected	Detected	Detected	Detected	Detected	Detected	Detected	0	CAATCCATGCAAACGGTTGAATGAACAGTA	hsa_circ_0021633_CBC2	0.946408	1.01146	down	37.3895	21.785	85.9026	25.2716	28.9998	57.2007	61.1886	63.7959	16.4949
hsa_circ_0022912	hsa_circ_0022912_CBC1	0.0352827	2.16752	up	58.1122	112.138	305.013	71.7537	107.809	88.4722	113.302	90.0865	16.383	48.4482	5.87911	7.14721	7.33407	7.09736	7.08121	5.79237	6.59501	5.82303	4.9974	5.75093	Detected	Detected	Not Detected	Detected	Not Detected	Detected	Detected	Detected	Detected	Detected	0	CCAGGTCTCTGAGAAATATTGATGAGTGTA
hsa_circ_0023637	hsa_circ_0023637_CBC1	0.00610321	2.5474	up	16.8809	38.5786	32.4971	22.4931	25.9801	20.4689	10.8463	7.42946	8.92527	9.81018	4.43114	5.5549	4.13273	4.04362	4.94956	3.8341	3.51562	2.89463	2.94627	3.1762	Detected	Not Detected	Not Detected	Not Detected	Not Detected	Not Detected	Detected	Not Detected	Detected	Not Detected	0	CTTCTCTTTGCTACGAATCCCACGTGGCGA
hsa_circ_0024666	hsa_circ_0024666_CBC1	0.0265531	2.01683	up	30.0223	78.1796	99.1324	24.01	29.4742	45.8303	38.2209	60.6142	10.1248	10.074	5.1029	6.60234	5.70436	4.97571	5.12575	4.87515	5.0049	5.28575	3.81032	3.47452	Detected	Not Detected	Not Detected	Detected	Not Detected	Not Detected	Detected	Detected	Detected	Detected	0	TAAAAATTACCACAGTACATCTTTGCAGAC
hsa_circ_0025016	hsa_circ_0025016_CBC1	0.0282415	2.22442	up	103.981	483.182	293.953	2905.36	541.33	133.211	260.567	174.214	921.696	177.155	6.59634	9.30031	7.27886	12.477	9.45697	6.41379	7.83319	6.78536	10.7342	7.5758	Detected	Detected	Detected	Detected	Detected	Detected	Detected	Detected	Detected	Detected	0	ACCAATTCCAACCTGGTTCCAACTATGGGA	hsa_circ_0025016_CBC2	0.168865	1.63991	up	252.966	684.492	446.535	271.862	435.065	253.828	216.097	303.496	313.6
hsa_circ_0025332	hsa_circ_0025332_CBC1	0.04576	2.25983	up	169.416	146.86	591.592	87.8493	330.771	195.027	170.047	232.136	20.7838	91.7592	7.19091	7.54796	8.29072	7.39811	8.73987	6.97956	7.20176	7.18946	5.27109	6.64465	Detected	Detected	Not Detected	Detected	Not Detected	Detected	Detected	Detected	Detected	Detected	0	TACCAGCTCATAGAGGTGGCTCTTGTACCT	hsa_circ_0025332_CBC2	0.102304	1.7002	up	72.3115	58.187	317.815	23.9514	134.469	84.41	47.8406	100.631	22.7964
hsa_circ_0025752	hsa_circ_0025752_CBC1	0.0147815	2.01865	up	76.3347	167.137	149.692	181.621	178.96	59.7709	79.5385	69.1524	156.108	83.1211	6.2205	7.74209	6.31186	8.46315	7.84534	5.2429	6.05899	5.45987	8.24765	6.50659	Detected	Detected	Detected	Detected	Detected	Detected	Detected	Detected	Detected	Detected	0	CCTGAAGACCAGAGAGTGGTTAGACGATGC	hsa_circ_0025752_CBC2	0.414972	1.24031	up	6.71229	40.1732	65.9316	27.336	32.4451	15.1729	20.1196	46.5791	42.9841
hsa_circ_0025942	hsa_circ_0025942_CBC1	0.0400891	2.00399	up	11.8818	44.4261	54.4098	100.198	60.1365	24.6405	37.494	7.83373	36.453	37.5365	4.05162	5.75288	4.84743	7.59659	6.17868	4.04529	4.97837	2.95192	6.01325	5.424	Detected	Not Detected	Not Detected	Detected	Not Detected	Not Detected	Detected	Not Detected	Detected	Not Detected	0	CCATACCACATGCAGGAAATACTATGGAGA
hsa_circ_0027487	hsa_circ_0027487_CBC1	0.0311951	2.2462	up	23.1199	52.7841	31.8661	127.697	49.0631	23.2256	18.5595	24.1766	37.8928	21.0626	4.78664	6.01056	4.10306	7.95403	5.86015	3.97805	4.03743	4.0674	6.07145	4.72268	Detected	Not Detected	Not Detected	Not Detected	Detected	Not Detected	Detected	Not Detected	Detected	Not Detected	0	CACAAACTGTACCTGGTTTGATGGATGAGT
hsa_circ_0030130	hsa_circ_0030130_CBC1	0.0438388	2.62836	up	55.7566	34.4501	58.808	33.6911	29.5671	41.5622	24.772	32.4539	7.98934	10.9949	5.82654	5.40832	4.96242	6.07484	5.13036	4.73707	4.40547	4.44402	2.80988	4.03521	Detected	Detected	Not Detected	Not Detected	Not Detected	Not Detected	Not Detected	Not Detected	Detected	Detected	0	TGGTGTAAGACAATGTGTGTAAATTCAAGG
hsa_circ_0030559	hsa_circ_0030559_CBC1	0.0119585	2.90303	up	48.1762	9.6413	76.5869	23.6576	37.7157	9.66522	7.21903	8.12249	10.0132	17.546	5.65368	3.89585	5.34253	4.792	5.47773	3.23527	3.11841	2.99272	3.60671	4.52088	Detected	Detected	Not Detected	Not Detected	Not Detected	Not Detected	Not Detected	Not Detected	Detected	Not Detected	0	GAACTAATACAACTGGAATTTGATGAATCT
hsa_circ_0030969	hsa_circ_0030969_CBC1	0.0165513	2.64134	up	49.13	242.968	288.447	28.4556	72.8274	53.5389	57.7696	88.7446	13.419	34.189	5.6767	8.28566	7.25122	5.86632	6.47451	5.08924	5.58635	5.80208	4.76105	5.30932	Detected	Detected	Not Detected	Detected	Not Detected	Not Detected	Detected	Detected	Detected	Detected	0	ACAGAGAGAGTCCAGGTTTGAATTGCTGGA
hsa_circ_0034406	hsa_circ_0034406_CBC1	0.0301237	2.11004	up	44.2162	70.516	91.9546	146.859	127.84	35.3775	32.369	27.7667	164.001	52.9188	5.55623	6.44755	5.59994	8.15705	7.34317	4.51622	4.77208	4.24105	8.3216	5.86663	Detected	Detected	Detected	Detected	Detected	Detected	Detected	Not Detected	Detected	Not Detected	0	CCAAGTAAACAACTGCATCCGTACCCTTCC
hsa_circ_0034428	hsa_circ_0034428_CBC1	0.0327218	2.6071	up	433.218	410.097	4789.44	391.989	1135.93	446.798	371.057	834.151	131.611	293.249	8.32301	9.06209	11.3751	9.5801	10.5097	8.2247	8.362	9.06017	7.99742	8.29345	Detected	Detected	Detected	Detected	Detected	Detected	Detected	Detected	Detected	Detected	0	TACCACTGCAAAAAGGATCCCTGCTGGGCA	hsa_circ_0034428_CBC2	0.0241804	2.82337	up	300.877	214.424	2300.52	143.837	580.503	242.173	233.073	506.229	25.7557
hsa_circ_0034453	hsa_circ_0034453_CBC1	0.0276227	2.10923	up	792.679	533.014	4718.36	661.496	1481.7	646.754	397.113	1093.91	465.195	541.013	9.08349	9.44584	11.3523	10.3235	10.8823	8.80027	8.46219	9.46431	9.81023	9.16682	Detected	Detected	Detected	Detected	Detected	Detected	Detected	Detected	Detected	Detected	0	ACGGCCAACAAACAGCTACCAGTGTCCTCC	hsa_circ_0034453_CBC2	0.0384821	1.77461	up	557.825	514.316	3433.91	523.847	947.389	536.487	468.146	924.155	381.324
hsa_circ_0034463	hsa_circ_0034463_CBC1	0.0426755	2.0012	up	46.8812	158.908	698.604	45.4768	129.836	92.6428	84.8611	177.323	25.035	72.4906	5.62225	7.66622	8.53487	6.4508	7.36698	5.86322	6.15645	6.81111	5.49366	6.31235	Detected	Detected	Not Detected	Detected	Not Detected	Detected	Detected	Detected	Detected	Detected	0	AGTGTGACAAGAGATACTGAAGAGAACAAA
hsa_circ_0034465	hsa_circ_0034465_CBC1	0.0413505	2.75085	up	40.4297	75.3149	1223.91	96.7347	219.168	72.2055	54.4604	171.292	44.3894	44.8543	5.45425	6.54762	9.34483	7.54337	8.14555	5.50683	5.50295	6.76022	6.31505	5.6512	Detected	Detected	Not Detected	Detected	Not Detected	Not Detected	Detected	Detected	Detected	Detected	0	TACCACTGCAAAAAGACTGAAGAGAACAAA
hsa_circ_0034475	hsa_circ_0034475_CBC1	0.0280149	2.20033	up	90.6614	92.1819	856.582	60.313	193.165	109.489	90.9576	174.863	33.8072	64.8505	6.43225	6.84454	8.82779	6.84756	7.95955	6.11769	6.26413	6.79054	5.89657	6.15416	Detected	Detected	Not Detected	Detected	Not Detected	Detected	Detected	Detected	Detected	Detected	0	TACCACTGCAAAAAGCCAGCGACTCTGCGG	hsa_circ_0034475_CBC2	0.027314	2.71667	up	337.752	337.351	4223.35	330.052	1004.71	357.088	259.241	681.705	121.056
hsa_circ_0034495	hsa_circ_0034495_CBC1	0.0182906	2.21122	up	432.628	364.923	3345.63	370.081	1000.47	356.893	298.745	717.914	219.265	375.888	8.32102	8.89085	10.8466	9.49133	10.3281	7.8833	8.03897	8.84393	8.74222	8.64536	Detected	Detected	Detected	Detected	Detected	Detected	Detected	Detected	Detected	Detected	0	ACGGCCAACAAACAGATGGATGCCTGTCCA	hsa_circ_0034495_CBC2	0.0181829	2.29603	up	405.864	319.642	3374.19	341.394	952.468	342.897	250.767	651.169	188.005
hsa_circ_0034496	hsa_circ_0034496_CBC1	0.0230527	2.15032	up	71.7766	76.4682	992.103	67.8397	213.858	78.0392	75.56	201.999	43.7534	81.2787	6.14402	6.56933	9.0397	7.01682	8.10805	5.61402	5.97754	6.99566	6.29187	6.47606	Detected	Detected	Not Detected	Detected	Not Detected	Detected	Detected	Detected	Detected	Detected	0	TACCACTGCAAAAAGATGGATGCCTGTCCA	hsa_circ_0034496_CBC2	0.013131	2.70836	up	68.1522	87.5672	1231.22	76.2252	256.356	63.3813	68.0461	177.771	39.7025
hsa_circ_0034497	hsa_circ_0034497_CBC1	0.0313764	3.85539	up	89.56	138.346	1736.02	129.233	396.03	110.048	87.5978	293.679	36.3658	29.1891	6.41817	7.45751	9.86598	7.97167	9.01141	6.12554	6.20719	7.53547	6.00901	5.11316	Detected	Detected	Not Detected	Detected	Detected	Not Detected	Detected	Detected	Detected	Detected	0	ATTCCAGATGACAGGATGGATGCCTGTCCA
hsa_circ_0034518	hsa_circ_0034518_CBC1	0.0109287	2.32557	up	153.055	111.201	931.264	145.213	243.879	129.393	119.882	237.028	45.9569	107.393	7.06815	7.13386	8.95029	8.13964	8.30045	6.37029	6.68082	7.21987	6.36702	6.86648	Detected	Detected	Not Detected	Detected	Detected	Detected	Detected	Detected	Detected	Detected	0	AGAAGGACTCTGACGGATAATTGCCCCAAC	hsa_circ_0034518_CBC2	0.0371516	1.94906	up	104.942	84.135	734.796	75.3635	208.758	88.6281	93.6016	189.918	67.2622
hsa_circ_0035137	hsa_circ_0035137_CBC1	0.0265561	2.36288	up	358.559	444.785	1900.7	216.465	495.92	362.506	279.535	328.005	123.512	188.917	8.08536	9.17859	10.0011	8.71752	9.33093	7.90716	7.94015	7.69725	7.89965	7.66655	Detected	Detected	Detected	Detected	Detected	Detected	Detected	Detected	Detected	Detected	0	GAAGGAGCTGCAAAGATCTGAACGAGTGCA	hsa_circ_0035137_CBC2	0.0381139	2.54222	up	175.837	329.458	1637.17	158.93	394.209	249.487	190.225	243.834	80.0736
hsa_circ_0035147	hsa_circ_0035147_CBC1	0.00800359	2.34948	up	75.0384	34.4439	87.6959	46.0221	56.5662	31.129	29.524	40.8859	12.3995	30.2	6.19913	5.408	5.53334	6.46719	6.08377	4.34733	4.64316	4.75091	4.63183	5.15649	Detected	Detected	Not Detected	Not Detected	Not Detected	Not Detected	Not Detected	Not Detected	Detected	Not Detected	0	CCATCCCAAGTACAGACCCAATGTCTGTGG
hsa_circ_0035540	hsa_circ_0035540_CBC1	0.00636988	2.69603	up	263.988	47.7666	1124.78	81.2809	142.868	132.368	19.4229	191.393	50.1617	83.4695	7.71302	5.86036	9.22049	7.28305	7.50825	6.40553	4.09368	6.91906	6.50022	6.5125	Detected	Detected	Not Detected	Not Detected	Not Detected	Detected	Detected	Detected	Detected	Detected	0	TACTATTATATCCAGTTCAGTGCATTCAGA	hsa_circ_0035540_CBC2	0.0722075	1.84413	up	126.555	22.4626	405.693	28.6925	71.577	84.6919	39.8307	84.5138	20.7957
hsa_circ_0036516	hsa_circ_0036516_CBC1	0.0427594	2.08561	up	60.3089	69.2753	53.2955	28.3633	58.5117	88.8139	22.9503	8.9477	21.9082	32.1694	5.92359	6.42082	4.81797	5.86171	6.13491	5.79788	4.30619	3.18692	5.33199	5.23367	Detected	Detected	Not Detected	Not Detected	Not Detected	Not Detected	Detected	Not Detected	Detected	Detected	0	AAAACTCAATGACAGAAATGGCTTCAGACA
hsa_circ_0039841	hsa_circ_0039841_CBC1	0.0194832	2.03079	up	5440.29	1533.6	6578.82	930.403	2911.65	1656.3	904.856	2912.72	972.356	1302.68	11.6926	10.9766	11.8574	10.812	11.8531	10.2712	9.70288	10.9186	10.8065	10.3824	Detected	Detected	Detected	Detected	Detected	Detected	Detected	Detected	Detected	Detected	0	TTAACACACACACAGAATGATTACGGACCT	hsa_circ_0039841_CBC2	0.351386	1.42738	up	7538.74	2466.14	7545.31	1094.49	3712.73	1198.05	3055.74	5674.94	1519.1
hsa_circ_0039982	hsa_circ_0039982_CBC1	0.0342918	2.87015	up	42.9342	141.298	196.776	24.8603	93.4517	44.7652	22.5713	58.267	14.2738	29.2363	5.5224	7.48895	6.71117	5.34133	6.86135	4.84142	4.28449	5.23233	4.84595	5.11538	Detected	Detected	Not Detected	Not Detected	Not Detected	Not Detected	Detected	Detected	Detected	Detected	0	TGGCCATGGACAATGTACGAGGCCCATGTG
hsa_circ_0042132	hsa_circ_0042132_CBC1	0.0107628	2.97713	up	22.0742	45.308	38.4193	69.9804	24.9763	25.4965	15.1801	13.3365	12.2518	9.52269	4.73227	5.7817	4.364	7.06312	4.89355	4.08752	3.81662	3.50398	4.60915	2.94777	Detected	Not Detected	Not Detected	Not Detected	Not Detected	Not Detected	Detected	Not Detected	Detected	Not Detected	0	CAAGAAGCATAAAAGGTCCTTGGAAGTTCC
hsa_circ_0043947	hsa_circ_0043947_CBC1	0.0430457	2.46133	up	53.144	36.0966	56.9843	125.222	17.8025	29.5009	35.0339	40.3028	19.0212	9.56454	5.76855	5.46904	4.91601	7.92381	4.44188	4.27685	4.88325	4.73284	5.16716	2.96199	Detected	Detected	Not Detected	Detected	Detected	Not Detected	Detected	Detected	Not Detected	Not Detected	0	ACAATGGCTTCCATGATGCTGAGTTTGTGT	hsa_circ_0043947_CBC2	0.948486	1.02387	down	57.7588	21.888	69.3447	34.0752	30.6861	32.5397	33.0134	55.1249	38.7721
hsa_circ_0044513	hsa_circ_0044513_CBC1	0.0445632	2.52728	up	1033.09	935.306	7128.61	312.551	967.553	814.403	705.584	765.302	144.678	457.42	9.41413	10.2528	11.978	9.24563	10.2796	9.15524	9.32692	8.93789	8.13698	8.92522	Detected	Detected	Detected	Detected	Detected	Detected	Detected	Detected	Detected	Detected	0	ACCGATGGATTCCAGGGTCCTGCTGGTCCC	hsa_circ_0044513_CBC2	0.0331655	2.74199	up	896.742	840.429	6538.11	293.282	914.333	657.961	575.605	664.149	138.242
hsa_circ_0044514	hsa_circ_0044514_CBC1	0.0355511	5.92587	up	944.713	2523.46	21251.8	771.448	2527.4	917.588	826.323	681.478	147.411	296.263	9.30195	11.7128	13.7675	10.5367	11.6628	9.34268	9.56308	8.76952	8.16478	8.30646	Detected	Detected	Detected	Detected	Detected	Detected	Detected	Detected	Detected	Detected	0	ACCGATGGATTCCAGGGTGATGCTGGTGCC	hsa_circ_0044514_CBC2	0.175196	1.74142	up	501.125	304.746	2707.43	123.616	225.22	407.831	345.016	350.068	108.837
hsa_circ_0044515	hsa_circ_0044515_CBC1	0.0480109	3.50439	up	962.952	1407.4	12806.2	596.946	1481.09	975.754	571.427	823.246	226.836	436.247	9.32395	10.859	12.9315	10.1815	10.8818	9.43854	9.00725	9.04142	8.78914	8.85553	Detected	Detected	Detected	Detected	Detected	Detected	Detected	Detected	Detected	Detected	0	ACCGATGGATTCCAGGGAGAGCCCGGCAAG	hsa_circ_0044515_CBC2	0.0470744	5.27113	up	1046.32	2968.12	23833.7	966.788	3058.21	1184.03	1051.43	841.848	202.178
hsa_circ_0044516	hsa_circ_0044516_CBC1	0.0360797	6.27614	up	762.168	2398.04	18208.4	701.807	2201.41	824.883	746.919	527.319	111.392	252.645	9.03275	11.6399	13.5012	10.4101	11.4615	9.17475	9.41314	8.38838	7.74001	8.07973	Detected	Detected	Detected	Detected	Detected	Detected	Detected	Detected	Detected	Detected	0	ACCGATGGATTCCAGGGTCCCGCCGGTCAA	hsa_circ_0044516_CBC2	0.0433638	5.47924	up	980.372	2263.44	20504.3	740.36	2656.82	1012.34	901.913	644.453	131.527
hsa_circ_0044517	hsa_circ_0044517_CBC1	0.0350953	2.73681	up	704.129	522.26	5201.92	158.587	503.77	552.983	414.955	521.455	57.3086	245.672	8.93381	9.41532	11.4986	8.26853	9.35303	8.55564	8.52757	8.37397	6.70978	8.03982	Detected	Detected	Not Detected	Detected	Detected	Detected	Detected	Detected	Detected	Detected	0	ACCGATGGATTCCAGGGTGCTCCTGGTATT	hsa_circ_0044517_CBC2	0.0288522	5.37786	up	775.047	1571.78	14507.4	561.92	1782.4	707.656	572.297	586.286	107.165
hsa_circ_0044518	hsa_circ_0044518_CBC1	0.0373751	5.72242	up	1095.74	2601.17	22125.3	776.185	2807.06	1083.86	856.84	748.652	143.71	365.762	9.48932	11.7545	13.8497	10.5463	11.8048	9.6077	9.61682	8.90523	8.12808	8.60374	Detected	Detected	Detected	Detected	Detected	Detected	Detected	Detected	Detected	Detected	0	ACCGATGGATTCCAGGGTGCTCGTGGAAAT	hsa_circ_0044518_CBC2	0.0434212	3.30649	up	425.344	513.723	5398.03	184.987	467.137	411.259	255.747	327.852	72.5705
hsa_circ_0044519	hsa_circ_0044519_CBC1	0.0360657	3.68054	up	561.737	853.591	7626.3	295.329	895.572	513.087	416.63	437.826	97.935	264.418	8.64587	10.1187	12.0889	9.16145	10.1664	8.43959	8.53402	8.12163	7.54293	8.1435	Detected	Detected	Detected	Detected	Detected	Detected	Detected	Detected	Detected	Detected	0	ACCGATGGATTCCAGGGTCCCATGGGTCCC	hsa_circ_0044519_CBC2	0.0370246	6.50644	up	810.333	2817.96	22027.4	839.343	2690.82	862.898	757.91	610.534	161.186
hsa_circ_0044521	hsa_circ_0044521_CBC1	0.0361444	2.44497	up	6547.74	5640.77	25975.8	2016.61	5633.17	4429.13	3850.73	3851.06	978.062	2792.57	11.9733	12.8584	14.0952	11.9388	12.7907	11.7788	11.8288	11.3357	10.8147	11.4494	Detected	Detected	Detected	Detected	Detected	Detected	Detected	Detected	Detected	Detected	0	CCCCCTGGCCCTCCTGGCCCTGTTGGTGTT	hsa_circ_0044521_CBC2	0.0470459	2.29373	up	7711.2	6823.73	30476.7	2443.52	6653.6	5192.78	4766.88	4617.81	1466.4
hsa_circ_0044569	hsa_circ_0044569_CBC1	0.0497226	2.61157	up	2249.92	2627.78	18568.9	1032.67	2320.97	1727.72	1755	2014.74	468.812	1061.97	10.454	11.7715	13.5402	10.9588	11.5426	10.3409	10.7022	10.3729	9.81971	10.1068	Detected	Detected	Detected	Detected	Detected	Detected	Detected	Detected	Detected	Detected	0	ACCACCGGCGTCGAGTCCCACCAATCACCT	hsa_circ_0044569_CBC2	0.0562017	2.1648	up	1992.33	1592.93	11577.2	632.192	1328	1354.3	1162.31	1619.66	397.491
hsa_circ_0045034	hsa_circ_0045034_CBC1	0.00937038	2.95886	up	44.9795	27.7466	34.0643	83.1474	26.578	27.7646	18.205	12.5869	12.9301	9.61654	5.57572	5.11376	4.19565	7.31682	4.98213	4.19601	4.01448	3.46136	4.70531	2.98172	Detected	Detected	Not Detected	Not Detected	Not Detected	Not Detected	Not Detected	Not Detected	Detected	Not Detected	0	GAACTTGAGAAACAGTTTGTAGGGGCCTGA
hsa_circ_0046707	hsa_circ_0046707_CBC1	0.0337968	2.10292	up	18.2777	83.8278	56.667	88.3842	57.2445	25.9714	40.5153	20.1373	75.4024	11.2832	4.51895	6.70576	4.90811	7.40752	6.10065	4.11227	5.08614	3.86267	7.13768	4.08027	Detected	Not Detected	Detected	Detected	Not Detected	Not Detected	Detected	Not Detected	Detected	Not Detected	0	GACAAAATCCTTTGCGAATCGGTTCCCGGG	hsa_circ_0046707_CBC2	0.0193239	2.3945	up	53.4908	79.1186	84.7048	99.7853	66.2035	29.6761	43.3916	35.4517	87.8828
hsa_circ_0046894	hsa_circ_0046894_CBC1	0.0491736	3.16378	up	14.8941	59.2456	183.778	20.6456	54.3849	17.6894	24.0977	19.5898	8.30535	9.49125	4.29751	6.18548	6.61108	2.88606	6.02274	3.68586	4.37026	3.83552	2.86443	2.93856	Detected	Not Detected	Not Detected	Not Detected	Not Detected	Not Detected	Detected	Not Detected	Detected	Not Detected	0	TCTTTCAAGGAATCAGACACTGGGGTTGGG
hsa_circ_0046920	hsa_circ_0046920_CBC1	0.00522992	2.28611	up	63.8724	64.8916	42.4774	138.893	99.0826	26.2991	39.3169	14.4952	95.5716	44.6005	5.9969	6.32144	4.50673	8.07471	6.953	4.12769	5.04464	3.56639	7.50584	5.64375	Detected	Detected	Detected	Detected	Detected	Not Detected	Detected	Not Detected	Detected	Not Detected	0	AGAGAAATTAAGAAGGCTGAAGGAGAAAAA
hsa_circ_0047009	hsa_circ_0047009_CBC1	0.0478695	2.11444	up	25.638	57.619	41.0528	59.9303	33.583	23.639	17.4433	33.998	39.0475	10.2935	4.91075	6.14364	4.4599	6.83897	5.31172	3.99847	3.96842	4.50636	6.11711	3.67322	Detected	Not Detected	Not Detected	Not Detected	Not Detected	Not Detected	Detected	Not Detected	Detected	Not Detected	0	TGGAACAAGCACAAGGTATCCTGATATCCA
hsa_circ_0052806	hsa_circ_0052806_CBC1	0.00802692	2.14348	up	40.3836	39.8761	31.6801	57.4077	32.8341	21.4248	20.2047	18.9736	28.0551	13.2819	5.45284	5.59884	4.09537	6.77872	5.2808	3.88249	4.14333	3.80398	5.6375	4.2395	Detected	Detected	Not Detected	Not Detected	Not Detected	Not Detected	Detected	Not Detected	Detected	Not Detected	0	TTTGATGTCTACATGGAGAAAATGTCACAA
hsa_circ_0055986	hsa_circ_0055986_CBC1	0.0190019	2.00431	up	166.015	238.844	146.712	561.421	280.329	102.091	107.282	97.274	410.419	136.262	7.16649	8.26104	6.28235	10.0989	8.50509	6.00972	6.51259	5.93394	9.63722	7.20493	Detected	Detected	Detected	Detected	Detected	Detected	Detected	Detected	Detected	Detected	0	GTACAGACCCTTAAGCGTTCAGTGGAATTA
hsa_circ_0056021	hsa_circ_0056021_CBC1	0.0231758	2.10712	up	53.5648	101.969	46.7175	180.638	157.901	42.0312	39.7501	16.1397	168.897	72.9126	5.77855	7.00159	4.63685	8.45483	7.65773	4.75197	5.05947	3.65537	8.36612	6.32026	Detected	Detected	Detected	Detected	Detected	Detected	Detected	Not Detected	Detected	Detected	0	ATCTTCGCCACTCTAGTTTATAGCATAGTC
hsa_circ_0056424	hsa_circ_0056424_CBC1	0.00152212	2.30216	up	119.904	24.5718	330.335	55.6193	60.0232	88.2824	21.0682	96.3861	26.2362	18.9359	6.77554	4.9504	7.44716	6.73189	6.17532	5.78875	4.19595	5.92128	5.55304	4.60632	Detected	Detected	Not Detected	Not Detected	Not Detected	Not Detected	Not Detected	Detected	Detected	Detected	0	TGAAGACAGACACAGATGATTCTTTTATTA	hsa_circ_0056424_CBC2	0.612548	1.32085	down	57.9474	30.164	99.4552	20.8931	68.6135	61.7883	31.3331	154.976	35.8198
hsa_circ_0056884	hsa_circ_0056884_CBC1	0.00270169	2.92613	up	32.6129	19.2324	57.557	52.081	39.0067	14.5866	7.85075	15.6639	28.6354	9.80006	5.20165	4.63413	4.93114	6.64103	5.52601	3.51657	3.22034	3.62775	5.66547	3.15885	Detected	Detected	Not Detected	Not Detected	Not Detected	Not Detected	Not Detected	Not Detected	Detected	Not Detected	0	TGGGATTGTCCAAAGTGATTATTATTTCAG
hsa_circ_0057120	hsa_circ_0057120_CBC1	0.0362316	2.06976	up	34.7454	28.7024	71.0745	36.4794	42.2891	13.1103	14.9214	21.4358	44.9436	21.4247	5.27644	5.16135	5.23627	6.17132	5.6408	3.42982	3.79912	3.93155	6.33467	4.7437	Detected	Detected	Not Detected	Not Detected	Not Detected	Not Detected	Not Detected	Not Detected	Detected	Not Detected	0	GGAACTGGCCCACAGAGATTAACCATTCCA	hsa_circ_0057120_CBC2	0.020845	1.41332	up	31.6522	35.7366	83.3064	51.3348	50.1717	37.1506	35.187	56.3299	49.0943
hsa_circ_0057391	hsa_circ_0057391_CBC1	0.0477266	2.2567	up	993.897	529.765	4275.05	282.754	589.481	563.257	473.089	557.988	215.795	299.006	9.36425	9.43619	11.2172	9.10098	9.57751	8.58474	8.7276	8.47604	8.7187	8.31799	Detected	Detected	Detected	Detected	Detected	Detected	Detected	Detected	Detected	Detected	0	GAGGATGGTTGCACGGGTGCCCCTGGGTTC	hsa_circ_0057391_CBC2	0.0259856	2.7121	up	988.075	540.059	4252.84	270.776	621.705	543.308	429.024	471.39	151.624
hsa_circ_0057400	hsa_circ_0057400_CBC1	0.0247887	2.28234	up	1310.03	556.979	3773.17	220.455	513.263	624.774	570.79	679.849	150.88	194.643	9.71965	9.50888	11.0248	8.74306	9.3785	8.74436	9.00537	8.766	8.19878	7.70781	Detected	Detected	Detected	Detected	Detected	Detected	Detected	Detected	Detected	Detected	0	GAGGATGGTTGCACGGGTCCAAAGGGTGAT	hsa_circ_0057400_CBC2	0.0249486	1.82752	up	2390.56	760.794	4468.37	353.177	706.746	1017.43	820.719	1219.66	291.892
hsa_circ_0057402	hsa_circ_0057402_CBC1	0.0308723	2.26355	up	1868.56	1183	6400.59	419.327	1087.03	1091.23	978.796	958.928	254.688	550.956	10.2013	10.6049	11.8153	9.67779	10.448	9.61835	9.82051	9.26595	8.95518	9.19431	Detected	Detected	Detected	Detected	Detected	Detected	Detected	Detected	Detected	Detected	0	CCTCGTGGTAGCCCTGGTGATGCTGGTGCC	hsa_circ_0057402_CBC2	0.0550135	2.08445	up	2770.8	1941.84	11497.6	981.544	2075.45	1924.03	1567.7	1878.35	690.01
hsa_circ_0057403	hsa_circ_0057403_CBC1	0.035092	2.14655	up	1754.49	1334.77	7307.91	545.741	1274.58	1279.4	1034.5	1244.22	310.268	663.14	10.1154	10.7757	12.0202	10.0575	10.669	9.86665	9.90916	9.65469	9.24242	9.45471	Detected	Detected	Detected	Detected	Detected	Detected	Detected	Detected	Detected	Detected	0	CCTCCTGGTAGTAATGGTGATGCTGGTGCC	hsa_circ_0057403_CBC2	0.0336346	2.18318	up	1315.71	950.055	5381.48	350.944	948.491	855.208	816.759	874.226	223.929
hsa_circ_0057419	hsa_circ_0057419_CBC1	0.044298	2.22177	up	140.502	213.886	659.693	132.38	206.634	111.407	134.267	107.447	139.335	93.1995	6.96689	8.10091	8.45055	8.0072	8.05895	6.14405	6.85335	6.07978	8.08121	6.66758	Detected	Detected	Detected	Detected	Detected	Detected	Detected	Detected	Detected	Detected	0	GAAAGAGGATCTGAGGGACCTGTTGGACCC	hsa_circ_0057419_CBC2	0.07842	1.89203	up	89.4111	67.3388	346.929	53.6136	100.848	67.8511	56.4749	64.9925	69.4731
hsa_circ_0057424	hsa_circ_0057424_CBC1	0.0345702	2.1014	up	710.529	591.37	3095.81	264.98	651.688	494.609	487.355	527.118	191.398	351.219	8.94662	9.5967	10.7295	9.00691	9.71626	8.38214	8.7729	8.38802	8.54811	8.54807	Detected	Detected	Detected	Detected	Detected	Detected	Detected	Detected	Detected	Detected	0	CTTCCTGGCCCTCCTGGTCCGAGGGGAATG	hsa_circ_0057424_CBC2	0.0567909	1.81543	up	515.413	375.036	1667.36	142.276	355.235	430.808	319.325	330.613	116.674
hsa_circ_0058001	hsa_circ_0058001_CBC1	0.0283708	2.13253	up	42.1696	44.5006	44.3698	43.308	22.7169	32.0929	14.4667	18.1796	14.8742	20.7782	5.50235	5.75574	4.56826	6.38709	4.76337	4.3868	3.76925	3.7627	4.88924	4.70599	Detected	Detected	Not Detected	Not Detected	Not Detected	Not Detected	Detected	Not Detected	Not Detected	Detected	0	AACCGGAAGAAGAAGAAATCCTTTTCAGCC
hsa_circ_0058097	hsa_circ_0058097_CBC1	0.0499165	3.87049	up	398.734	564.194	11839.1	288.06	1753.16	398.481	321.679	658.62	132.35	261.107	8.21873	9.52978	12.8129	9.12852	11.122	8.05222	8.14778	8.71848	8.00496	8.12598	Detected	Detected	Detected	Detected	Detected	Detected	Detected	Detected	Detected	Detected	0	TCGACGCCTCCACTGTTTTGGTTCAGACTC	hsa_circ_0058097_CBC2	0.033017	4.18709	up	318.465	380.331	8870.17	211.584	1322.22	285.921	147.035	532.369	107.094
hsa_circ_0058100	hsa_circ_0058100_CBC1	0.0470368	4.16692	up	370.576	923.444	14656.5	442.56	1971.12	430.106	361.91	816.527	192.482	273.49	8.12719	10.2353	13.1589	9.75456	11.2907	8.16793	8.32697	9.02917	8.55527	8.19236	Detected	Detected	Detected	Detected	Detected	Detected	Detected	Detected	Detected	Detected	0	GCTACACCATCACAGCTGGGTGTACGACCA	hsa_circ_0058100_CBC2	0.0441378	4.68812	up	298.289	687.939	13110.9	332.58	2095.84	372.125	256.246	679.671	124.289
hsa_circ_0058110	hsa_circ_0058110_CBC1	0.0374619	4.71597	up	85.4216	305.4	4926.07	149.071	900.747	150.538	112.054	286.411	41.6944	94.0217	6.3604	8.62622	11.4186	8.17898	10.174	6.59888	6.57855	7.4976	6.21604	6.67934	Detected	Detected	Not Detected	Detected	Detected	Detected	Detected	Detected	Detected	Detected	0	GCCAACAATCAACAGACATTACTGGTTATA	hsa_circ_0058110_CBC2	0.0598634	3.98942	up	175.345	632.507	9874.23	315.122	1802.25	286.181	249.364	619.309	149.384
hsa_circ_0058117	hsa_circ_0058117_CBC1	0.0413247	2.98064	up	2620.15	2608.67	30285.6	1762.53	6413	1907.64	1651.28	3416.54	921.488	1504.98	10.6667	11.7607	14.3212	11.739	12.9787	10.4915	10.6138	11.1607	10.7338	10.5884	Detected	Detected	Detected	Detected	Detected	Detected	Detected	Detected	Detected	Detected	0	GGAGCACCACCCCAGACCAATGCCAGGATT	hsa_circ_0058117_CBC2	0.0641885	2.55238	up	2203.89	2341.39	25635.7	1605.86	5845.24	1999.03	1783.04	3509.35	879.563
hsa_circ_0058119	hsa_circ_0058119_CBC1	0.0457795	2.73342	up	151.098	38.0757	869.312	24.8338	67.1345	77.8293	59.6868	88.7391	10.6185	18.8292	7.05335	5.53831	8.84882	5.32978	6.35002	5.61036	5.6294	5.80201	4.22514	4.59984	Detected	Detected	Not Detected	Detected	Not Detected	Not Detected	Not Detected	Detected	Detected	Detected	0	ACAAAGTGGTGACACCTGTAACCCAGACTT	hsa_circ_0058119_CBC2	0.060593	2.87525	up	136.957	17.0908	418.427	21.7226	39.737	65.1601	25.6145	44.6868	9.23439
hsa_circ_0058122	hsa_circ_0058122_CBC1	0.0314223	4.5029	up	83.2823	195.076	4891.47	112.911	726.571	117.224	99.9728	282.336	30.9354	89.7361	6.33031	7.96419	11.4052	7.77443	9.87481	6.22045	6.40936	7.47707	5.77369	6.61405	Detected	Detected	Not Detected	Detected	Not Detected	Detected	Detected	Detected	Detected	Detected	0	GAGTCTTTACCACACATCAGTGCATTGTTG
hsa_circ_0058132	hsa_circ_0058132_CBC1	0.0452737	4.39833	up	149.393	417.585	10206	178.017	1059.84	228.471	240.119	527.291	42.7178	142.787	7.03903	9.08995	12.5557	8.43311	10.4089	7.21679	7.71085	8.38833	6.25328	7.27261	Detected	Detected	Not Detected	Detected	Detected	Detected	Detected	Detected	Detected	Detected	0	AGCCACAGTACCTGGTTTTGGTTCAGACTC	hsa_circ_0058132_CBC2	0.0229047	4.01762	up	79.3741	80.2511	2030.72	45.6053	186.683	86.0773	70.2035	258.249	9.9578
hsa_circ_0058145	hsa_circ_0058145_CBC1	0.0335	5.02467	up	27.3569	37.1481	1418.87	25.3731	66.2874	43.6662	17.1707	47.1243	9.49908	10.074	4.98908	5.50612	9.56214	5.52554	6.32927	4.80433	3.94887	4.94386	3.09534	3.47461	Detected	Not Detected	Not Detected	Not Detected	Not Detected	Not Detected	Detected	Detected	Detected	Detected	0	TGACTTGTAGACTGAATAGATGCAACGATC	hsa_circ_0058145_CBC2	0.129677	3.4021	up	33.5706	79.3482	2935.46	22.366	156.155	64.2508	63.6646	94.5445	10.0709
hsa_circ_0058146	hsa_circ_0058146_CBC1	0.048416	4.83891	up	84.5594	384.546	8728.15	128.696	891.315	196.199	131.594	457.691	26.9713	100.606	6.34798	8.96769	12.2962	7.96543	10.1606	6.98821	6.82513	8.18679	5.58918	6.77518	Detected	Detected	Not Detected	Detected	Detected	Detected	Detected	Detected	Detected	Detected	0	CTCAGGTGGAGACCTTTTTGGTTCAGACTC
hsa_circ_0058149	hsa_circ_0058149_CBC1	0.0447176	4.11364	up	319.746	567.109	15658.3	348.487	2010.06	393.974	268.61	919.49	120.557	291.247	7.94537	9.53861	13.2599	9.40229	11.3201	8.03454	7.88105	9.20186	7.86223	8.28456	Detected	Detected	Detected	Detected	Detected	Detected	Detected	Detected	Detected	Detected	0	AGTGTGATCCCGTCGGATCTGGCCCCTTCA	hsa_circ_0058149_CBC2	0.0594512	3.32961	up	261.234	356.129	8287.35	220.099	707.502	276.052	263.505	430.651	91.2957
hsa_circ_0058150	hsa_circ_0058150_CBC1	0.0408167	3.98888	up	509.98	885.56	15409.6	509.856	2386.81	555.149	411.304	1079.24	183.831	333.28	8.52257	10.1743	13.2335	9.95467	11.5791	8.56203	8.51412	9.44556	8.49045	8.47213	Detected	Detected	Detected	Detected	Detected	Detected	Detected	Detected	Detected	Detected	0	AGTGTGATCCCGTCGCTGAGAAGTGTTTTG	hsa_circ_0058150_CBC2	0.0584034	3.63601	up	453.523	737.978	14255.1	464.339	2290.27	578.521	425.095	967.999	174.969
hsa_circ_0058152	hsa_circ_0058152_CBC1	0.0276263	4.46236	up	73.9559	90.8821	3460.11	77.1294	245.39	80.5394	52.5443	154.516	20.8234	44.0555	6.1824	6.82448	10.8957	7.20393	8.30884	5.65765	5.45406	6.61458	5.27301	5.62699	Detected	Detected	Not Detected	Detected	Not Detected	Not Detected	Detected	Detected	Detected	Detected	0	TCTGCCCCATGGCTGATAGATGCAACGATC	hsa_circ_0058152_CBC2	0.182704	2.83758	up	51.5137	55.3836	2871.4	22.7114	163.003	61.5667	54.3255	113.19	16.1303
hsa_circ_0058155	hsa_circ_0058155_CBC1	0.0414253	3.50962	up	273.648	447.276	7795.16	174.414	1021.75	249.39	313.443	513.734	80.7728	196.899	7.75582	9.18686	12.1302	8.40409	10.3581	7.34588	8.11103	8.35216	7.24464	7.72478	Detected	Detected	Detected	Detected	Detected	Detected	Detected	Detected	Detected	Detected	0	GCACAGACCACACTGCTGAAGAGACTTGCT	hsa_circ_0058155_CBC2	0.0630954	2.79909	up	166.727	204.934	3780.16	113.072	510.789	162.437	210.782	286.846	63.2892
hsa_circ_0058820	hsa_circ_0058820_CBC1	0.0041401	3.99118	up	211.778	82.5891	1417.91	77.5541	391.428	116.819	51.7083	151.221	18.5748	85.7836	7.4545	6.68269	9.56129	7.21188	8.99368	6.21586	5.42941	6.58362	5.14024	6.55084	Detected	Detected	Not Detected	Detected	Not Detected	Detected	Detected	Detected	Detected	Detected	0	GAAGTTTCAGTACAATTTCAGGTGAAAAGG
hsa_circ_0058823	hsa_circ_0058823_CBC1	0.0391707	4.54338	up	147.074	505.614	3335.6	200.839	788.011	295.211	164.438	248.708	33.9576	115.277	7.01955	9.36763	10.8426	8.60754	9.99054	7.59469	7.15315	7.29179	5.90305	6.96639	Detected	Detected	Not Detected	Detected	Detected	Detected	Detected	Detected	Detected	Detected	0	TGGTCACAAACAAGTACATCTGCAACATCG
hsa_circ_0059176	hsa_circ_0059176_CBC1	0.0458256	2.10521	up	45.0773	64.7849	50.3812	41.8828	33.8141	46.0479	19.0396	31.1644	34.4922	10.2884	5.57813	6.31911	4.74062	6.34509	5.32138	4.88208	4.06758	4.38932	5.9265	3.66902	Detected	Detected	Not Detected	Not Detected	Not Detected	Not Detected	Detected	Not Detected	Detected	Detected	0	GCCGGCTTTTCTCAGATCTGCCATGGAGGG	hsa_circ_0059176_CBC2	0.182186	1.62204	up	90.1078	61.7616	98.1301	35.6701	40.3639	107.77	57.4335	71.2596	10.1074
hsa_circ_0060533	hsa_circ_0060533_CBC1	0.00905234	2.118	up	279.705	78.6881	404.172	44.203	54.2882	130.74	76.9824	114.92	16.7147	41.8676	7.78256	6.61134	7.74083	6.41255	6.01918	6.38584	6.00821	6.17795	5.02034	5.56061	Detected	Detected	Not Detected	Detected	Not Detected	Not Detected	Detected	Detected	Detected	Detected	0	GTTCCTTCTGCTCCAAGGGAGCCGGTCCTT	hsa_circ_0060533_CBC2	0.330238	1.45396	up	402.662	70.0454	646.801	20.9203	60.1061	156.601	97.7768	162.638	10.102
hsa_circ_0066629	hsa_circ_0066629_CBC1	0.0401514	2.19305	up	37.5336	43.6625	188.513	36.1725	76.0029	21.1452	40.0467	28.7887	36.5101	41.1988	5.36706	5.72839	6.64767	6.16008	6.54199	3.86894	5.0698	4.28606	6.01574	5.53996	Detected	Detected	Not Detected	Detected	Not Detected	Not Detected	Detected	Not Detected	Detected	Not Detected	0	CGTCACATCTGTGGTTAAGTACTGCCCAGC
hsa_circ_0067956	hsa_circ_0067956_CBC1	0.00313258	2.0673	up	47.0873	20.8961	51.3515	70.0847	30.7807	26.4971	14.9523	25.1748	29.1712	15.7083	5.628	4.7387	4.76811	7.06525	5.18969	4.13765	3.80122	4.11742	5.68936	4.40536	Detected	Detected	Not Detected	Not Detected	Not Detected	Not Detected	Not Detected	Not Detected	Detected	Not Detected	0	CATGCTAACGTACAGATACCGGGTCCATCC
hsa_circ_0068027	hsa_circ_0068027_CBC1	0.0375372	2.2095	up	36.6031	14.11	138.769	25.4536	64.8201	37.9988	17.8137	69.8099	9.69868	19.7013	5.33847	4.27103	6.19918	5.55219	6.29354	4.61443	3.99151	5.47264	3.20854	4.64869	Detected	Detected	Not Detected	Not Detected	Not Detected	Not Detected	Not Detected	Detected	Detected	Detected	0	TAAGAGAGACAGAAGATCTTAAGAAGCATA	hsa_circ_0068027_CBC2	0.667369	1.1298	up	38.8373	7.54675	89.5127	35.6212	57.5917	42.9345	19.9127	104.95	18.3436
hsa_circ_0068124	hsa_circ_0068124_CBC1	0.014583	2.06454	up	25.0473	37.5189	31.953	92.2653	40.2782	14.9729	14.2857	13.5885	44.0645	31.4601	4.88119	5.51887	4.10743	7.47374	5.57192	3.53974	3.75638	3.51776	6.30385	5.2063	Detected	Not Detected	Not Detected	Not Detected	Not Detected	Not Detected	Detected	Not Detected	Detected	Not Detected	0	CATCCTTAGATCTAGCTGGTGAATGAGCAA
hsa_circ_0068238	hsa_circ_0068238_CBC1	0.0396588	2.07533	up	53.0132	52.8789	165.234	44.3615	46.3869	75.0663	32.4804	84.6918	10.4405	25.7619	5.7658	6.01337	6.45674	6.41827	5.77492	5.56021	4.77622	5.73741	4.1271	4.96147	Detected	Detected	Not Detected	Not Detected	Not Detected	Not Detected	Detected	Detected	Detected	Detected	0	AAACTATGTCATTAATGGTTCAGTCATTTT	hsa_circ_0068238_CBC2	0.685406	1.20659	down	48.7863	54.8809	209.087	21.3769	70.6097	90.0083	84.7948	105.851	30.0171
hsa_circ_0071026	hsa_circ_0071026_CBC1	0.0286844	2.12034	up	21.591	41.6688	36.5156	23.9686	27.7209	7.13055	14.6231	9.13674	13.0771	17.7135	4.70857	5.65849	4.29292	4.95672	5.03829	2.98122	3.7797	3.21836	4.72152	4.53271	Detected	Not Detected	Not Detected	Not Detected	Not Detected	Not Detected	Detected	Not Detected	Detected	Not Detected	0	GGATTGCATGAGAAGGTACAGAATTTCAGA
hsa_circ_0071653	hsa_circ_0071653_CBC1	0.0350589	2.10381	up	63.6511	100.44	206.946	144.356	111.713	78.708	55.8001	105.772	33.6242	85.0885	5.99237	6.97698	6.77997	8.13006	7.13676	5.62522	5.5396	6.05836	5.88894	6.53901	Detected	Detected	Not Detected	Detected	Detected	Detected	Detected	Detected	Detected	Detected	0	AGCTCCAGCAGCTGGCTGAGCTTCAGTCAT	hsa_circ_0071653_CBC2	0.105159	1.31228	up	147.434	140.508	418.496	88.0381	219.398	183.537	112.1	216.333	97.8618
hsa_circ_0072119	hsa_circ_0072119_CBC1	0.0386541	2.10677	up	397.388	449.262	1650.13	332.208	728.562	351.999	260.677	322.801	286.966	348.905	8.21444	9.19301	9.78926	9.33371	9.87875	7.86141	7.8338	7.67318	9.12788	8.53774	Detected	Detected	Detected	Detected	Detected	Detected	Detected	Detected	Detected	Detected	0	GGGAACTGGGACCTGAGCATTTTATCAAGG	hsa_circ_0072119_CBC2	0.173399	1.31328	up	165.861	100.283	222.678	77.6806	144.403	149.809	69.5892	135.389	95.9259
hsa_circ_0072395	hsa_circ_0072395_CBC1	0.019842	2.10023	up	46.9262	60.9492	66.3589	77.5801	70.367	30.8581	23.7721	41.4158	58.4935	28.2591	5.62348	6.22798	5.13803	7.21237	6.42178	4.33508	4.35125	4.76818	6.7417	5.07469	Detected	Detected	Detected	Not Detected	Not Detected	Not Detected	Detected	Not Detected	Detected	Not Detected	0	ATTGCTACTTCAAAGGCCACATCTATCCCA
hsa_circ_0072576	hsa_circ_0072576_CBC1	0.0446342	2.31556	up	32.2011	43.8667	77.2006	77.1288	11.5556	46.3395	18.9717	39.051	12.0584	9.75253	5.18607	5.73405	5.35321	7.20384	3.91194	4.8909	4.06261	4.69092	4.57886	3.10902	Detected	Detected	Not Detected	Not Detected	Not Detected	Not Detected	Detected	Not Detected	Not Detected	Detected	0	AGTGTTTGGCAAATTATTTCCTCCTTCTTC
hsa_circ_0072676	hsa_circ_0072676_CBC1	0.0426396	2.1723	up	36.2983	92.5463	60.1699	150.462	99.0655	25.703	29.8272	34.1494	142.827	34.9419	5.3288	6.85058	4.99696	8.19181	6.95273	4.09932	4.65786	4.51214	8.11935	5.33609	Detected	Detected	Detected	Detected	Detected	Not Detected	Detected	Not Detected	Detected	Not Detected	0	TCCTGTAACACAGATGTTGCCAAACTTTAC
hsa_circ_0074652	hsa_circ_0074652_CBC1	0.0416081	4.07199	up	151.504	298.062	3381.65	118.762	390.922	174.148	260.54	222.414	11.7251	111.84	7.05692	8.58912	10.8634	7.84999	8.99148	6.80989	7.83299	7.13001	4.52738	6.92193	Detected	Detected	Not Detected	Detected	Not Detected	Detected	Detected	Detected	Detected	Detected	0	TCGGGCCTTGCAAATCAGCAAGAAGCCCTG	hsa_circ_0074652_CBC2	0.343607	1.94681	up	74.9515	152.37	1197.3	20.6768	110.095	73.2404	119.435	80.6345	14.1542
hsa_circ_0074814	hsa_circ_0074814_CBC1	0.0307666	2.04446	up	54.6356	87.1881	79.3922	93.3322	107.453	40.0911	37.9292	70.8234	51.5011	44.8501	5.80143	6.76368	5.39351	7.49136	7.07637	4.68913	4.99408	5.49202	6.54147	5.65108	Detected	Detected	Detected	Detected	Not Detected	Not Detected	Detected	Detected	Detected	Detected	0	CTGTCTGTGATGGCAGTTTCACCCGCAACT	hsa_circ_0074814_CBC2	0.113719	1.67882	up	32.9218	43.719	40.7371	28.6224	37.1431	14.3035	22.3627	23.8024	40.7375
hsa_circ_0075948	hsa_circ_0075948_CBC1	0.0172847	2.74608	up	58.7886	52.6696	194.851	32.1655	38.2414	78.5796	30.8853	70.6292	10.117	9.84093	5.89269	6.00768	6.69679	6.01698	5.49852	5.62309	4.70662	5.48822	3.79624	3.21162	Detected	Detected	Not Detected	Not Detected	Not Detected	Not Detected	Detected	Detected	Detected	Detected	0	CAAAGATGGAGTTAAGAGCACGGTCTGAAT	hsa_circ_0075948_CBC2	0.843629	1.12354	down	72.5269	14.5967	218.477	20.8781	61.5446	78.4943	75.4217	80.8245	22.7825
hsa_circ_0076556	hsa_circ_0076556_CBC1	0.029182	2.12376	up	29.4261	18.4971	90.8226	62.8389	41.7934	32.2547	24.0241	36.6345	13.4852	12.9282	5.07799	4.5867	5.58289	6.90733	5.62436	4.39366	4.36528	4.60523	4.76945	4.21253	Detected	Detected	Not Detected	Not Detected	Not Detected	Not Detected	Not Detected	Detected	Detected	Detected	0	TCAGACCCATGCTTCGCGCAAGCAAACTGT
hsa_circ_0077024	hsa_circ_0077024_CBC1	0.0365518	2.42897	up	67.1862	64.7273	423.103	24.974	88.0418	52.6241	36.6461	51.3913	19.3693	45.6726	6.05918	6.31737	7.80598	5.38647	6.76779	5.06584	4.94429	5.06374	5.18759	5.67362	Detected	Detected	Not Detected	Detected	Not Detected	Not Detected	Detected	Detected	Detected	Detected	0	GGCAAGGCTATCCAGGGGCCCCCTGGTCCT	hsa_circ_0077024_CBC2	0.142627	2.21362	up	62.2193	74.044	307.488	23.6389	68.5987	59.8489	34.7125	31.7678	29.3498
hsa_circ_0077025	hsa_circ_0077025_CBC1	0.00979887	3.11148	up	52.78	59.5305	376.683	71.6165	79.4342	48.9636	18.2866	45.9412	33.9061	34.1744	5.75964	6.19268	7.6356	7.09487	6.61189	4.9694	4.01956	4.90828	5.90073	5.30871	Detected	Detected	Not Detected	Not Detected	Not Detected	Not Detected	Detected	Detected	Detected	Detected	0	GGCAAGGCTATCCAGGTTGTCCTCTCATTT	hsa_circ_0077025_CBC2	0.0900257	1.72354	up	113.262	114.356	464.462	39.9772	119.131	138.982	54.7189	126.678	34.6775
hsa_circ_0077026	hsa_circ_0077026_CBC1	0.0104329	3.68298	up	55.573	52.9291	272.987	27.9919	44.7963	61.9754	10.9194	38.9507	11.8031	9.76888	5.82258	6.01517	7.17091	5.83957	5.72486	5.29372	3.52049	4.68828	4.54025	3.12598	Detected	Detected	Not Detected	Not Detected	Not Detected	Not Detected	Detected	Not Detected	Detected	Detected	0	GGCAAGGCTATCCAGGTTCCAATGAGCCCA	hsa_circ_0077026_CBC2	0.0405917	1.9805	up	40	23.4744	182.953	20.3839	43.8239	42.022	18.5051	41.4619	8.44145
hsa_circ_0077033	hsa_circ_0077033_CBC1	0.018847	5.22171	up	49.9844	168.101	1737.65	88.7845	237.305	63.3045	59.8364	86.9409	21.3481	27.4037	5.69738	7.75086	9.86728	7.41429	8.25995	5.32295	5.63263	5.77355	5.30151	5.0365	Detected	Detected	Not Detected	Detected	Not Detected	Not Detected	Detected	Detected	Detected	Detected	0	GAATCAGCCTACAGCTATATTTAAATGTAA	hsa_circ_0077033_CBC2	0.0234239	5.78034	up	88.9787	275.912	2425.15	141.356	387.395	101.162	88.3166	100.608	43.5145
hsa_circ_0077034	hsa_circ_0077034_CBC1	0.030221	4.6708	up	90.2881	298.527	2667.11	203.227	361.946	108.84	128.347	130.108	72.7555	42.1577	6.42734	8.59117	10.5089	8.62531	8.87209	6.10884	6.78674	6.36055	7.08151	5.56883	Detected	Detected	Detected	Detected	Detected	Not Detected	Detected	Detected	Detected	Detected	0	GAATCAGCCTACAGCTTTTATGTGAGTCGA
hsa_circ_0077036	hsa_circ_0077036_CBC1	0.0222863	2.41763	up	46.7519	26.9066	118.215	31.5249	47.9648	16.0801	32.8226	20.1357	19.8747	19.3048	5.61949	5.07124	5.95851	5.99224	5.82534	3.60139	4.79079	3.86256	5.21671	4.6274	Detected	Detected	Not Detected	Detected	Not Detected	Not Detected	Not Detected	Not Detected	Detected	Not Detected	0	CACCAGCCCGGGATGTATATTTAAATGTAA
hsa_circ_0077042	hsa_circ_0077042_CBC1	0.0257952	5.23438	up	13.6216	38.6769	422.329	22.8205	64.0131	12.18	10.1964	8.25055	8.80469	10.0218	4.20212	5.55814	7.80302	4.29884	6.27404	3.37044	3.46532	3.01603	2.92864	3.41562	Detected	Not Detected	Not Detected	Not Detected	Not Detected	Not Detected	Detected	Not Detected	Detected	Not Detected	0	TAAGCCCTGCAGATGAACGTGGTTCTCCTC
hsa_circ_0077052	hsa_circ_0077052_CBC1	0.0461449	3.90291	up	62.4684	63.4809	452.081	25.2845	74.9017	29.6043	16.9231	27.5627	35.434	10.7142	5.96892	6.28992	7.90226	5.49554	6.51932	4.28101	3.93187	4.23109	5.96933	3.93991	Detected	Detected	Not Detected	Not Detected	Not Detected	Not Detected	Detected	Not Detected	Detected	Not Detected	0	TCTTAACAACACAAGACCATCTTAAATGGA
hsa_circ_0077055	hsa_circ_0077055_CBC1	0.0384077	2.57446	up	100.477	114.823	576.839	77.5375	130.327	75.7015	63.682	65.5448	74.6398	55.9017	6.55603	7.18189	8.25376	7.21159	7.37298	5.57224	5.72233	5.39114	7.12231	5.94688	Detected	Detected	Detected	Detected	Not Detected	Detected	Detected	Detected	Detected	Detected	0	CTCAAGAAACTACCCTGCCTTTACCCAGAC	hsa_circ_0077055_CBC2	0.0149439	2.37199	up	80.643	84.3017	248.893	61.242	66.1055	43.1601	59.5902	43.6046	50.963
hsa_circ_0077056	hsa_circ_0077056_CBC1	0.0455272	2.90076	up	135.827	191.543	1147.77	117.085	212.546	126.774	98.6381	96.1533	95.9543	67.1182	6.92677	7.93912	9.24961	7.82856	8.09976	6.33781	6.3904	5.91769	7.51135	6.2044	Detected	Detected	Detected	Detected	Detected	Detected	Detected	Detected	Detected	Detected	0	CTCAAGAAACTACCCGTGCGTTTGGGGCCA	hsa_circ_0077056_CBC2	0.0317699	2.96301	up	103.829	157.546	1021.19	118.383	206.755	102.627	93.1099	89.8338	73.7839
hsa_circ_0077057	hsa_circ_0077057_CBC1	0.0408968	2.67016	up	88.6866	201.405	1308.18	110.428	227.561	105.379	102.67	141.318	81.8951	80.3235	6.40663	8.01143	9.44356	7.74089	8.19995	6.05814	6.45002	6.48416	7.2659	6.45961	Detected	Detected	Detected	Detected	Not Detected	Detected	Detected	Detected	Detected	Detected	0	TTCGGGAAGTCACCTGTGCGTTTGGGGCCA	hsa_circ_0077057_CBC2	0.0164877	3.07973	up	101.127	149.125	1091.04	100.593	157.487	86.1052	76.677	115.619	61.4076
hsa_circ_0077062	hsa_circ_0077062_CBC1	0.00265088	5.45609	up	63.5161	54.188	410.124	24.7908	83.6739	24.2728	21.9368	20.7391	9.28385	15.3989	5.98944	6.05229	7.7622	5.31366	6.69052	4.02905	4.24806	3.89508	3.01142	4.38516	Detected	Detected	Not Detected	Not Detected	Not Detected	Not Detected	Detected	Not Detected	Detected	Not Detected	0	ATGCCACAACTGAATAACGTGGTTCTCCTC
hsa_circ_0077063	hsa_circ_0077063_CBC1	0.0062077	4.54253	up	58.1066	59.1705	422.883	32.3205	94.2278	23.3232	16.3691	31.0703	18.9117	16.0144	5.87894	6.18363	7.80499	6.02317	6.87388	3.98252	3.89346	4.38591	5.15934	4.4259	Detected	Detected	Not Detected	Not Detected	Not Detected	Not Detected	Detected	Not Detected	Detected	Not Detected	0	ATGCCACAACTGAATATGGGCCTACTAAAG
hsa_circ_0079475	hsa_circ_0079475_CBC1	0.0310763	2.08195	up	46.9007	111.502	51.6908	144.266	97.6488	46.273	41.5467	38.059	54.9896	57.9707	5.62289	7.13836	4.77695	8.12898	6.93077	4.88909	5.1197	4.65786	6.64522	5.99638	Detected	Detected	Detected	Detected	Detected	Detected	Detected	Detected	Detected	Detected	0	TGGTGTCAGATCACATTATGTTTCGCCTTT
hsa_circ_0079543	hsa_circ_0079543_CBC1	0.0143193	3.08763	up	9.99355	46.8802	147.131	56.6171	59.6612	7.64955	26.194	9.69279	13.9032	29.7976	3.89074	5.83182	6.28735	6.75759	6.16575	3.07791	4.47903	3.28897	4.81497	5.13987	Detected	Not Detected	Not Detected	Not Detected	Not Detected	Not Detected	Detected	Not Detected	Detected	Not Detected	0	TCGACCAAACTTCAGAGTCATATCGGATGG
hsa_circ_0079544	hsa_circ_0079544_CBC1	0.0192115	3.67374	up	22.394	50.1838	176.199	62.7091	57.7647	19.7799	33.1212	15.9821	30.6253	9.20934	4.74925	5.93423	6.54977	6.9043	6.11521	3.79696	4.8034	3.64611	5.75899	2.86105	Detected	Not Detected	Not Detected	Detected	Not Detected	Not Detected	Detected	Not Detected	Detected	Not Detected	0	TCGACCAAACTTCAGGTTCTTTTCAATGTA
hsa_circ_0079684	hsa_circ_0079684_CBC1	0.0226959	2.15427	up	71.8403	37.3734	56.8357	25.6201	36.6502	44.4504	22.5913	36.945	9.96244	22.7546	6.14536	5.51389	4.91234	5.60509	5.43535	4.83053	4.28574	4.61559	3.52968	4.81453	Detected	Detected	Not Detected	Not Detected	Not Detected	Not Detected	Detected	Not Detected	Detected	Detected	0	TAGAAAAACAAGAAGGATGGCTGCAGCTCC
hsa_circ_0079875	hsa_circ_0079875_CBC1	0.0148938	2.23943	up	150.019	152.422	845.095	197.835	100.832	85.2899	101.45	164.281	151.118	63.9084	7.045	7.60403	8.80615	8.58763	6.97882	5.73813	6.43193	6.70135	8.20181	6.13276	Detected	Detected	Detected	Detected	Detected	Detected	Detected	Detected	Detected	Detected	0	CTAGAAACCAAACAGGAGGAACAGGAATTA
hsa_circ_0079895	hsa_circ_0079895_CBC1	0.0111196	4.68977	up	13.2522	38.0811	105.578	22.185	85.527	6.58341	5.78926	7.97612	8.68726	9.83285	4.17188	5.53861	5.7919	3.78558	6.72251	2.91067	2.86276	2.97244	2.91293	3.20409	Detected	Not Detected	Not Detected	Not Detected	Not Detected	Not Detected	Detected	Not Detected	Detected	Not Detected	0	AGTAAAAGATCCATAGATGATGCTTCTTGA
hsa_circ_0079953	hsa_circ_0079953_CBC1	0.000881	2.10911	up	43.8003	61.3989	115.607	87.86	68.1593	46.9183	38.9605	42.1312	37.1926	34.5141	5.54504	6.24034	5.92375	7.39826	6.37291	4.90877	5.03323	4.79107	6.04242	5.32165	Detected	Detected	Not Detected	Detected	Not Detected	Not Detected	Detected	Detected	Detected	Detected	0	CGTACTTTGTGGAACAATCTGTACCAGAAC
hsa_circ_0080229	hsa_circ_0080229_CBC1	0.0374166	2.02793	up	166.036	233.88	115.213	481.55	384.068	122.204	102.499	86.5473	340.227	133.794	7.16671	8.23252	5.91877	9.87293	8.96329	6.28343	6.44755	5.76737	9.37519	7.18065	Detected	Detected	Detected	Detected	Detected	Detected	Detected	Detected	Detected	Detected	0	AAACTGCACCTACGGTGAGCCAAGGGAGTT	hsa_circ_0080229_CBC2	0.047261	2.10878	up	207.905	277.347	158.582	563.577	481.668	124.342	124.653	111.328	504.124
hsa_circ_0081055	hsa_circ_0081055_CBC1	0.0390526	5.19509	up	49.2818	99.44	1439.36	24.9329	98.151	80.0396	42.7652	57.3951	9.98446	9.71416	5.68073	6.96168	9.58426	5.37106	6.93832	5.64923	5.15962	5.21294	3.56244	3.06609	Detected	Detected	Not Detected	Detected	Not Detected	Not Detected	Detected	Detected	Detected	Detected	0	CAATCTTTACAAGAGGTGTCCCATAGTGTT
hsa_circ_0081063	hsa_circ_0081063_CBC1	0.0359246	2.39689	up	162.786	99.2246	895.827	92.6346	73.2604	98.387	108.04	109.399	44.7287	48.0041	7.14227	6.95793	8.89244	7.48007	6.48346	5.95565	6.52346	6.10632	6.32688	5.73804	Detected	Detected	Not Detected	Detected	Not Detected	Not Detected	Detected	Detected	Detected	Detected	0	AACCGTGGTGAAACTGTGTCCCATAGTGTT
hsa_circ_0081065	hsa_circ_0081065_CBC1	0.0373581	2.70335	up	126.072	90.4322	665.199	50.9251	53.0925	61.1798	80.8457	61.2862	23.7214	38.397	6.83773	6.81691	8.46372	6.609	5.98443	5.27535	6.08304	5.30029	5.428	5.45137	Detected	Detected	Not Detected	Detected	Not Detected	Not Detected	Detected	Detected	Detected	Detected	0	AACCGTGGTGAAACTCTTTACAAGAGGAAA
hsa_circ_0081066	hsa_circ_0081066_CBC1	0.0403201	3.45385	up	17.4966	36.9742	498.502	24.2352	36.6322	18.4486	22.1898	23.7878	9.26029	17.9559	4.47088	5.50002	8.04166	5.08362	5.43462	3.7257	4.26209	4.04811	3.00567	4.5482	Detected	Not Detected	Not Detected	Not Detected	Not Detected	Not Detected	Detected	Not Detected	Detected	Not Detected	0	CCAAGAGGTCCTAGTCTTTACAAGAGGAAA	hsa_circ_0081066_CBC2	0.00677834	3.53949	up	52.9781	79.1341	761.423	87.3497	74.5582	42.6984	46.9084	76.4622	28.531
hsa_circ_0081068	hsa_circ_0081068_CBC1	0.0231747	3.54175	up	22.7831	62.083	522.489	23.276	47.4041	26.4773	25.2476	31.6107	9.15668	16.1676	4.77017	6.25667	8.10851	4.5757	5.80775	4.13688	4.4311	4.40855	2.98432	4.43565	Detected	Not Detected	Not Detected	Not Detected	Not Detected	Not Detected	Detected	Not Detected	Detected	Not Detected	0	TTCAAAGGCATTAGGGAAACTGTAAGAAAG	hsa_circ_0081068_CBC2	0.0552583	3.15113	up	21.4391	71.6578	621.147	58.9124	58.1487	33.7533	41.7416	31.3068	27.2856
hsa_circ_0081084	hsa_circ_0081084_CBC1	0.0325077	2.71512	up	505.786	552.099	4837.03	315.815	576.903	423.839	356.618	502.221	151.417	243.113	8.51244	9.49569	11.389	9.26033	9.54654	8.14625	8.30469	8.31968	8.20408	8.02424	Detected	Detected	Detected	Detected	Detected	Detected	Detected	Detected	Detected	Detected	0	CCTGCTGGTCCAAGAAACTTTGCTGCTCAG	hsa_circ_0081084_CBC2	0.0277552	3.13896	up	298.407	379.599	3197.82	263.044	388.208	261.701	241.36	266.658	103.75
hsa_circ_0081089	hsa_circ_0081089_CBC1	0.0384598	2.07641	up	339.358	255.858	1600.92	229.627	226.619	309.135	225.795	273.127	98.2883	177.296	8.01621	8.36273	9.74138	8.80032	8.19468	7.66725	7.62256	7.4295	7.54883	7.57674	Detected	Detected	Detected	Detected	Detected	Detected	Detected	Detected	Detected	Detected	0	CCTCGGGGAAGCCCTGGCTTAATGGGACCT	hsa_circ_0081089_CBC2	0.0280922	2.25425	up	162.485	109.438	814.21	154.744	122.109	133.705	118.017	149.937	47.121
hsa_circ_0081090	hsa_circ_0081090_CBC1	0.0361753	4.539	up	60.3433	77.2489	1014.98	35.4135	64.4655	68.9183	59.1469	42.5689	8.47393	14.7166	5.92452	6.58478	9.07174	6.13373	6.28516	5.441	5.61704	4.80403	2.88508	4.3409	Detected	Detected	Not Detected	Detected	Not Detected	Not Detected	Detected	Detected	Detected	Detected	0	CCAAGAGGTCCTAGTGGCTTAATGGGACCT	hsa_circ_0081090_CBC2	0.0214477	6.13669	up	47.1105	75.45	943.837	31.0837	81.8496	51.3687	42.1797	35.7111	9.49907
hsa_circ_0081091	hsa_circ_0081091_CBC1	0.00867162	3.97343	up	590.642	969.686	5913.46	438.477	672.447	390.008	344.651	533.7	128.338	183.413	8.71022	10.3073	11.6963	9.74075	9.76253	8.01974	8.25311	8.40775	7.95915	7.62546	Detected	Detected	Detected	Detected	Detected	Detected	Detected	Detected	Detected	Detected	0	AATGCTGGCAGCCAGGGCTTAATGGGACCT	hsa_circ_0081091_CBC2	0.0141625	3.28445	up	234.538	460.662	2833.75	278.202	372.251	220.931	190.018	304.726	93.8662
hsa_circ_0081092	hsa_circ_0081092_CBC1	0.0444052	2.76023	up	55.6756	106.179	1005.2	272.916	124.903	81.2993	93.0498	96.391	80.6008	52.0049	5.82474	7.06124	9.05865	9.04748	7.30878	5.67079	6.29897	5.92135	7.24175	5.84409	Detected	Detected	Detected	Detected	Detected	Detected	Detected	Detected	Detected	Detected	0	TTCAAAGGCATTAGGGGCCCTCAAGGTTTC	hsa_circ_0081092_CBC2	0.0415673	3.02501	up	21.0827	45.7395	555.736	67.0769	56.2113	31.0153	34.6829	40.5978	31.0301
hsa_circ_0081108	hsa_circ_0081108_CBC1	0.0143412	3.10776	up	87.3749	120.571	1129.23	109.87	117.413	87.5307	71.4362	118.913	46.9009	35.1339	6.3881	7.25456	9.22557	7.73288	7.21441	5.77528	5.89113	6.22905	6.39769	5.34298	Detected	Detected	Not Detected	Detected	Detected	Not Detected	Detected	Detected	Detected	Detected	0	CCAAGAGGTCCTAGTGGACACAATGGTCTG	hsa_circ_0081108_CBC2	0.128518	2.39911	up	32.38	37.8094	471.709	24.8151	17.5143	26.131	21.8239	36.4483	39.2062
hsa_circ_0081111	hsa_circ_0081111_CBC1	0.00521279	4.0335	up	370.956	395.668	2533.73	148.422	346.228	209.375	185.975	230.863	43.9892	88.5172	8.12877	9.01027	10.4334	8.1728	8.80657	7.08394	7.33137	7.18127	6.30133	6.59369	Detected	Detected	Not Detected	Detected	Detected	Detected	Detected	Detected	Detected	Detected	0	GTAGATGGCTGCTCTGGAGCCCGTGGGCTT	hsa_circ_0081111_CBC2	0.00350633	2.07377	up	125.87	96.7828	580.457	90.3919	92.0292	97.3312	84.5735	153.623	42.6385
hsa_circ_0081114	hsa_circ_0081114_CBC1	0.0423036	2.33859	up	1160.49	1166.64	6698.01	642.801	1203.19	1063.34	863.437	987.16	277.08	546.832	9.56198	10.5816	11.8835	10.2824	10.5901	9.57619	9.6289	9.30658	9.07667	9.18303	Detected	Detected	Detected	Detected	Detected	Detected	Detected	Detected	Detected	Detected	0	GAGGCTGGTACTGCTGGTGCCCGTGGCAGT	hsa_circ_0081114_CBC2	0.0460851	1.55089	up	1747.04	1052.1	5048.24	878.135	1245.37	1297.42	991.192	1572.37	756.038
hsa_circ_0081116	hsa_circ_0081116_CBC1	0.00708365	3.34168	up	644.985	824.123	4734.14	490.664	609.499	400.816	373.248	548.117	164.651	217.367	8.82637	10.0652	11.3581	9.90009	9.62627	8.06086	8.37071	8.44842	8.32825	7.86485	Detected	Detected	Detected	Detected	Detected	Detected	Detected	Detected	Detected	Detected	0	AATGCTGGCAGCCAGGGTCCCATTGGGTCT	hsa_circ_0081116_CBC2	0.0260701	1.75389	up	255.694	130.468	659.138	108.185	116.802	176.557	127.723	187.993	59.4021
hsa_circ_0081125	hsa_circ_0081125_CBC1	0.0139897	2.89435	up	1039.16	1118.56	6094.5	557.374	908.107	737.125	551.134	808.781	215.743	365.207	9.42149	10.5153	11.745	10.0886	10.1862	9.00148	8.95269	9.01603	8.71833	8.60184	Detected	Detected	Detected	Detected	Detected	Detected	Detected	Detected	Detected	Detected	0	AATGCTGGCAGCCAGGGCTCTGCTGGGCCC	hsa_circ_0081125_CBC2	0.0215368	2.25875	up	755.182	605.392	3517.65	393.76	539.454	571.446	391.779	597.325	188.609
hsa_circ_0081129	hsa_circ_0081129_CBC1	0.0470148	2.18295	up	461.445	353.505	2802.62	240.145	317.672	422.745	322.068	395.403	117.729	186.268	8.39839	8.8441	10.5779	8.86149	8.68362	8.14132	8.15005	7.97043	7.82602	7.64626	Detected	Detected	Detected	Detected	Detected	Detected	Detected	Detected	Detected	Detected	0	AACCGTGGTGAAACTGGCCCTCCTGGTAGT	hsa_circ_0081129_CBC2	0.0559687	2.15477	up	331.887	230.569	1909.04	158.68	224.203	286.038	206.912	246.203	103.123
hsa_circ_0081136	hsa_circ_0081136_CBC1	0.013954	3.68516	up	789.293	1364.86	7863.93	643.514	1047.87	579.118	470.152	752.911	217.951	296.135	9.07785	10.8103	12.1425	10.2839	10.3922	8.62781	8.71716	8.91413	8.73323	8.30583	Detected	Detected	Detected	Detected	Detected	Detected	Detected	Detected	Detected	Detected	0	AATGCTGGCAGCCAGGGCCTCCCTGGCATC	hsa_circ_0081136_CBC2	0.0216787	3.20755	up	587.583	983.735	5530.9	440.953	783.371	442.572	373.169	584.488	248.263
hsa_circ_0081137	hsa_circ_0081137_CBC1	0.0394366	2.94862	up	79.9382	87.1106	932.891	64.3251	82.9889	74.5154	91.1829	72.6353	25.8108	25.1524	6.27871	6.76245	8.95314	6.93974	6.67767	5.54963	6.26815	5.52794	5.5318	4.934	Detected	Detected	Not Detected	Detected	Not Detected	Not Detected	Detected	Detected	Detected	Detected	0	CCAAGAGGTCCTAGTGGTGATCCTGGCAAA	hsa_circ_0081137_CBC2	0.0317457	2.63171	up	43.7906	47.2794	508.702	52.1568	44.2339	35.2065	34.9653	50.0708	20.7811
hsa_circ_0081138	hsa_circ_0081138_CBC1	0.0477901	2.2264	up	329.595	419.89	2082.49	473.662	382.493	394.165	252.286	316.192	220.459	245.884	7.98081	9.0978	10.1412	9.85141	8.95634	8.03505	7.78513	7.64311	8.74928	8.04144	Detected	Detected	Detected	Detected	Detected	Detected	Detected	Detected	Detected	Detected	0	CTGCCTGGTATCGCTGGTGATCCTGGCAAA	hsa_circ_0081138_CBC2	0.0244205	2.4802	up	275.832	284.454	1977.35	276.329	257.308	218.746	206.656	252.149	141.358
hsa_circ_0081141	hsa_circ_0081141_CBC1	0.0346207	2.22453	up	125.912	78.3821	542.106	95.8057	81.4443	93.5768	87.8435	80.5818	42.6468	58.4214	6.83599	6.60547	8.16098	7.52993	6.64906	5.87761	6.21147	5.6675	6.25078	6.00658	Detected	Detected	Detected	Detected	Not Detected	Detected	Detected	Detected	Detected	Detected	0	CCCCCAGGACCCTCTGGTGTTCAAGGTGGA	hsa_circ_0081141_CBC2	0.0349105	1.97484	up	33.6493	52.8182	252.322	52.8941	42.1079	52.4765	46.9626	48.4524	26.504
hsa_circ_0081143	hsa_circ_0081143_CBC1	0.00222319	3.56394	up	85.4143	87.3133	659.006	40.6153	63.481	56.8478	50.558	89.3067	10.4737	16.3303	6.36019	6.76589	8.44887	6.30512	6.26218	5.1717	5.39578	5.81043	4.15007	4.44691	Detected	Detected	Not Detected	Detected	Not Detected	Not Detected	Detected	Detected	Detected	Detected	0	AACCGTGGTGAAACTGGTCTCCATGGTGAG	hsa_circ_0081143_CBC2	0.03638	3.22628	up	28.3199	49.544	461.554	22.1156	35.3707	31.8981	30.8273	30.2523	8.82969
hsa_circ_0081146	hsa_circ_0081146_CBC1	0.0105433	4.18796	up	504.032	940.489	5817.12	480.045	708.075	370.896	301.561	487.349	135.088	168.666	8.50791	10.2608	11.6717	9.86815	9.83723	7.94037	8.05262	8.27773	8.03608	7.50774	Detected	Detected	Detected	Detected	Detected	Detected	Detected	Detected	Detected	Detected	0	AATGCTGGCAGCCAGGGGGAACGCGGTCCC	hsa_circ_0081146_CBC2	0.0118121	4.06257	up	510.154	990.514	5752.77	422.19	708.507	393.239	308.619	511.949	129.873
hsa_circ_0081149	hsa_circ_0081149_CBC1	0.0458759	2.61918	up	80.2607	84.43	743.853	66.2503	69.2655	74.2441	74.7437	61.9704	32.6326	36.5849	6.28343	6.71537	8.62362	6.98352	6.39851	5.54486	5.96006	5.31624	5.84507	5.39265	Detected	Detected	Not Detected	Detected	Not Detected	Not Detected	Detected	Detected	Detected	Detected	0	AACCGTGGTGAAACTGGTGAACCTGGTCTC	hsa_circ_0081149_CBC2	0.0381451	2.40359	up	51.1061	65.0435	554.942	21.6815	60.0049	40.8324	37.8781	69.0682	9.59566
hsa_circ_0081152	hsa_circ_0081152_CBC1	0.0116821	2.84358	up	1193.77	1060.73	5872.15	464.791	783.761	718.459	525.703	784.148	209.186	339.43	9.59932	10.439	11.6853	9.82284	9.9822	8.96254	8.88564	8.97028	8.67369	8.49795	Detected	Detected	Detected	Detected	Detected	Detected	Detected	Detected	Detected	Detected	0	AATGCTGGCAGCCAGGGCGAAGCTGGGGCT	hsa_circ_0081152_CBC2	0.0107617	3.07787	up	812.181	868.057	5193.63	426.93	663.873	529.013	437.764	615.517	154.756
hsa_circ_0081155	hsa_circ_0081155_CBC1	0.00731891	2.82468	up	445.107	405.502	2318.37	176.912	321.963	274.168	222.465	330.868	86.6193	135.311	8.35525	9.04601	10.3013	8.42394	8.70251	7.48304	7.59985	7.70924	7.35108	7.19537	Detected	Detected	Detected	Detected	Detected	Detected	Detected	Detected	Detected	Detected	0	GTAGATGGCTGCTCTGGTGAACGTGGTGAG	hsa_circ_0081155_CBC2	0.00326213	2.39839	up	405.726	366.517	1968.27	243.747	347.307	289.843	224.902	446.063	96.1468
hsa_circ_0081156	hsa_circ_0081156_CBC1	0.00218337	2.05264	up	1127.93	644.899	2575.93	501.871	722.474	576.404	459.068	732.263	309.892	448.249	9.52543	9.71924	10.4561	9.93152	9.86587	8.62011	8.67994	8.87447	9.24091	8.89534	Detected	Detected	Detected	Detected	Detected	Detected	Detected	Detected	Detected	Detected	0	CAGAGTGGAGCAGTGGGTGCTGCTGGTCAA	hsa_circ_0081156_CBC2	0.0189526	1.5121	up	1112.02	557.006	1879.29	448.536	556.835	681.38	499.79	730.5	386.89
hsa_circ_0081159	hsa_circ_0081159_CBC1	0.00650512	2.50198	up	901.304	888.566	3543.16	512.625	797.548	491.151	485.892	638.131	275.299	428.587	9.24286	10.1796	10.9339	9.96272	10.006	8.37136	8.7683	8.6741	9.06755	8.82841	Detected	Detected	Detected	Detected	Detected	Detected	Detected	Detected	Detected	Detected	0	CAGAGTGGAGCAGTGGGTATGACTGGTTTC	hsa_circ_0081159_CBC2	0.00504428	3.00005	up	686.28	671.421	3312.72	513.135	730.265	366.469	436.264	469.643	186.408
hsa_circ_0081160	hsa_circ_0081160_CBC1	0.0424338	2.02366	up	813.934	630.448	3692.32	443.68	615.857	660.031	556.548	633.505	251.465	395.706	9.1169	9.69117	10.9928	9.75826	9.64134	8.83184	8.96764	8.6621	8.93734	8.71676	Detected	Detected	Detected	Detected	Detected	Detected	Detected	Detected	Detected	Detected	0	GAGGCTGGTACTGCTGGTATTTCTGGCCCT	hsa_circ_0081160_CBC2	0.0329882	2.489	up	735.396	746.679	4525.24	445.103	667.882	656.057	473.783	590.866	179.175
hsa_circ_0081163	hsa_circ_0081163_CBC1	0.0440025	2.56477	up	143.462	102.269	1094.99	68.156	93.5889	104.022	86.7868	99.4273	44.1702	48.9713	6.99009	7.00609	9.17923	7.0234	6.86342	6.03737	6.19203	5.96569	6.30752	5.76546	Detected	Detected	Detected	Detected	Not Detected	Detected	Detected	Detected	Detected	Detected	0	CCAAGAGGTCCTAGTGGAGAGCGCGGTTAC	hsa_circ_0081163_CBC2	0.0215627	2.88519	up	140.974	103.008	1041.32	91.5525	91.1643	95.1463	84.387	98.2653	37.0542
hsa_circ_0081167	hsa_circ_0081167_CBC1	0.0097287	3.15365	up	897.612	990.918	6003.4	525.412	827.868	558.684	486.413	712.001	190.244	307.768	9.23897	10.3389	11.7232	9.99985	10.0597	8.57246	8.76975	8.83291	8.5389	8.36138	Detected	Detected	Detected	Detected	Detected	Detected	Detected	Detected	Detected	Detected	0	AATGCTGGCAGCCAGGGCCCACAAGGCATT	hsa_circ_0081167_CBC2	0.0111222	2.8726	up	485.15	541.967	3225.65	378.01	424.862	347.248	215.539	456.266	160.914
hsa_circ_0084719	hsa_circ_0084719_CBC1	0.0237047	4.11383	up	379.789	575.846	4863.78	202.978	704.045	231.458	169.21	296.003	126.655	161.934	8.15726	9.55946	11.3973	8.62362	9.83029	7.2371	7.1943	7.54605	7.93821	7.44984	Detected	Detected	Detected	Detected	Detected	Detected	Detected	Detected	Detected	Detected	0	AAGATGTGGAGCTGGGACCCTATCTGCAGA	hsa_circ_0084719_CBC2	0.0301762	1.83998	up	367.716	234.06	1034.81	120.013	248.57	244.385	148.146	277.464	115.259
hsa_circ_0084720	hsa_circ_0084720_CBC1	0.0298077	3.71271	up	260.883	541.299	2911.35	268.087	744.858	186.074	166.369	198.953	188.208	192.935	7.70008	9.46676	10.6382	9.0231	9.9077	6.9102	7.17079	6.97389	8.52327	7.69528	Detected	Detected	Detected	Detected	Detected	Detected	Detected	Detected	Detected	Detected	0	TGCTTCCCAACACATGACCCTATCTGCAGA	hsa_circ_0084720_CBC2	0.0433211	2.91299	up	147.943	208.687	949.161	89.317	257.203	82.685	106.607	87.7497	98.3101
hsa_circ_0084768	hsa_circ_0084768_CBC1	0.0259312	2.61112	up	53.937	98.1674	24.7381	128.375	124.364	23.2752	37.417	9.47571	103.32	26.6383	5.78681	6.94139	3.78703	7.96163	7.30251	3.98038	4.97548	3.27154	7.62669	5.00194	Not Detected	Detected	Detected	Detected	Detected	Not Detected	Detected	Not Detected	Detected	Not Detected	0	TCTCAAATTGAAATAGTAAATACGGCATCA	hsa_circ_0084768_CBC2	0.136462	1.77278	up	42.0724	60.9668	19.5041	30.5598	64.2071	29.5343	25.9057	7.0359	59.8603
hsa_circ_0087211	hsa_circ_0087211_CBC1	0.00175991	2.99617	up	126.458	95.5387	232.959	157.656	107.604	74.349	40.0532	44.2705	86.9725	33.4188	6.84179	6.89887	6.94683	8.26065	7.07854	5.54697	5.07016	4.85665	7.35795	5.27934	Detected	Detected	Detected	Detected	Detected	Not Detected	Detected	Detected	Detected	Detected	0	CACAACTTCGCAGAGACACTTTTTCAAAAA
hsa_circ_0087212	hsa_circ_0087212_CBC1	0.00334501	2.85848	up	231.963	169.439	468.52	206.688	188.773	102.895	73.5907	93.8596	133.101	78.272	7.56093	7.76204	7.95282	8.65077	7.92427	6.02059	5.93752	5.88117	8.01313	6.4222	Detected	Detected	Detected	Detected	Detected	Detected	Detected	Detected	Detected	Detected	0	CACAACTTCGCAGAGGGCCTTGGAACTGAT
hsa_circ_0087214	hsa_circ_0087214_CBC1	0.0470486	2.48904	up	57.8672	36.5585	134.602	30.4849	56.1842	15.3223	18.7542	46.3138	44.7103	11.5576	5.87364	5.48573	6.15429	5.95142	6.07196	3.55898	4.05094	4.91962	6.32633	4.10323	Detected	Detected	Not Detected	Not Detected	Not Detected	Not Detected	Not Detected	Not Detected	Detected	Not Detected	0	CATCAAGCCATGAAAGCCTTGTATGAAGCA	hsa_circ_0087214_CBC2	0.19873	1.57488	up	112.309	101.994	245.356	86.5647	252.209	154.413	30.582	175.176	84.4906
hsa_circ_0087215	hsa_circ_0087215_CBC1	0.0239456	2.50007	up	236.586	46.7615	498.608	96.9083	116.909	98.2105	66.6003	98.5927	53.0494	34.3556	7.58443	5.82828	8.04213	7.54605	7.20756	5.95327	5.78813	5.95334	6.58824	5.31562	Detected	Detected	Detected	Detected	Not Detected	Not Detected	Detected	Detected	Detected	Detected	0	GCCTCACAGCTATCGTGTTTCAGAAATACA	hsa_circ_0087215_CBC2	9.18e-05	3.51652	up	204.354	89.3127	287.231	67.3491	75.9259	78.5007	40.0093	63.262	14.1229
hsa_circ_0087228	hsa_circ_0087228_CBC1	0.0263838	2.42186	up	34.8641	90.1248	56.1101	42.9505	57.4299	26.8297	32.0224	8.38245	48.198	20.3948	5.28038	6.81134	4.89296	6.37639	6.10523	4.1524	4.7573	3.0511	6.43846	4.68644	Detected	Not Detected	Not Detected	Not Detected	Not Detected	Not Detected	Detected	Not Detected	Detected	Not Detected	0	CTGATGCAAAACTACGTGGAATGGATCCAA
hsa_circ_0088531	hsa_circ_0088531_CBC1	0.0144431	2.09669	up	16.0229	53.9027	35.1618	32.1526	43.0661	8.51528	22.0445	13.84	29.7511	14.4906	4.37626	6.04443	4.2399	6.01636	5.66755	3.17542	4.25435	3.53078	5.7178	4.32561	Detected	Not Detected	Not Detected	Not Detected	Not Detected	Not Detected	Detected	Not Detected	Detected	Not Detected	0	CACAAGATTTTTCGGAATTTCACAAACTTG
hsa_circ_0089433	hsa_circ_0089433_CBC1	0.00889945	2.10552	up	282.675	210.066	826.16	86.4865	210.878	262.424	183.985	235.935	33.265	111.267	7.79425	8.07366	8.77383	7.37434	8.08821	7.41889	7.31465	7.21188	5.8726	6.9154	Detected	Detected	Not Detected	Detected	Not Detected	Detected	Detected	Detected	Detected	Detected	0	CCTAAGGGAGAACAGCGTCTGCATTTCCCG	hsa_circ_0089433_CBC2	0.0218731	2.19783	up	232.262	162.337	748.112	81.8157	199.248	248.139	152.006	212.816	21.8873
hsa_circ_0089821	hsa_circ_0089821_CBC1	0.0266985	2.90388	up	73.3755	167.662	270.884	313.752	167.778	35.695	57.8681	45.2885	91.1971	230.85	6.17312	7.74663	7.15975	9.25124	7.74823	4.52883	5.58929	4.88914	7.43203	7.94979	Detected	Detected	Detected	Detected	Detected	Detected	Detected	Detected	Detected	Detected	0	ATGGAATTTATAAAGGAATAAGCATGGGCC	hsa_circ_0089821_CBC2	0.345216	1.41977	up	255.336	203.981	435.901	267.424	350.813	137.157	318.712	202.501	548.284
hsa_circ_0090156	hsa_circ_0090156_CBC1	0.00218578	2.0711	up	57.3078	55.2327	75.1168	108.514	68.6447	42.1441	43.3567	37.3354	39.3688	37.0192	5.86075	6.07894	5.31441	7.71361	6.38462	4.75566	5.17822	4.62965	6.12919	5.40764	Detected	Detected	Not Detected	Detected	Detected	Not Detected	Detected	Detected	Detected	Detected	0	TTGCAACGTGGTTGGGTTTTTATGATAAGT
hsa_circ_0090450	hsa_circ_0090450_CBC1	0.000111	3.85791	up	142.29	96.7427	525.296	59.3443	96.2191	42.0359	41.3556	91.7138	19.8683	28.3734	6.98056	6.91867	8.11688	6.82516	6.90748	4.75217	5.11345	5.84807	5.21615	5.07982	Detected	Detected	Not Detected	Detected	Not Detected	Not Detected	Detected	Detected	Detected	Detected	0	TTACCACCCAGCAGAATGTATAAAGGGTTC	hsa_circ_0090450_CBC2	0.0179834	2.14912	up	82.5601	38.1389	115.658	21.9489	24.859	30.7045	29.4001	31.9275	9.65701
hsa_circ_0090451	hsa_circ_0090451_CBC1	0.0018875	3.86894	up	182.788	88.8433	563.397	32.9372	107.737	48.8163	39.1066	72.1227	15.4476	31.3866	7.28	6.79086	8.21819	6.0471	7.08053	4.96564	5.03798	5.51814	4.9317	5.20351	Detected	Detected	Not Detected	Detected	Not Detected	Not Detected	Detected	Detected	Detected	Detected	0	TTACCACCCAGCAGAGAAAACTGCAGGATG	hsa_circ_0090451_CBC2	0.115565	1.88105	up	66.8335	16.3752	79.5158	23.2386	29.4747	22.7222	24.2822	40.2999	12.6976
hsa_circ_0090452	hsa_circ_0090452_CBC1	0.00329677	2.23586	up	181.369	153.127	344.105	59.4307	118.668	93.6765	76.3364	116.264	42.4459	73.4463	7.27026	7.612	7.50579	6.82709	7.23067	5.87968	5.99405	6.19465	6.24322	6.33005	Detected	Detected	Not Detected	Detected	Not Detected	Detected	Detected	Detected	Detected	Detected	0	TTACCACCCAGCAGAGTGTTTCCCTGTTTA	hsa_circ_0090452_CBC2	0.00564694	2.20658	up	101.13	107.986	145.407	60.3668	62.808	50.6471	58.9486	69.3505	24.1233
hsa_circ_0091593	hsa_circ_0091593_CBC1	0.0110236	2.45633	up	53.194	90.3675	107.363	115.568	99.2119	46.4986	32.3374	66.3009	42.5057	35.7875	5.77001	6.81589	5.81751	7.80839	6.95484	4.89656	4.77092	5.40544	6.2455	5.3657	Detected	Detected	Not Detected	Detected	Detected	Not Detected	Detected	Detected	Detected	Detected	0	CACTATTAAATAGAAACCTACGCTACCACT	hsa_circ_0091593_CBC2	0.0487448	1.55271	up	814.823	682.774	740.254	549.675	814.313	496.629	425.77	537.524	546.199
hsa_circ_0091742	hsa_circ_0091742_CBC1	0.00501303	3.89823	up	146.953	174.536	1366.66	65.3619	226.676	114.308	74.485	152.892	19.6819	47.9047	7.01848	7.80598	9.50687	6.96326	8.19495	6.18186	5.95478	6.59894	5.2047	5.73514	Detected	Detected	Not Detected	Detected	Not Detected	Not Detected	Detected	Detected	Detected	Detected	0	ACACCGTGCAACGTGGTCTGAAGTCTGTGC	hsa_circ_0091742_CBC2	0.0145532	5.38364	up	257.344	767.965	5021.74	351.442	1315.23	275.884	234.582	450.481	44.8589
hsa_circ_0091743	hsa_circ_0091743_CBC1	0.0155324	3.19298	up	314.916	525.811	2938.13	187.924	563.086	293.143	249.039	326.997	60.802	208.958	7.92607	9.42531	10.6511	8.51375	9.51139	7.58417	7.76645	7.69216	6.80053	7.8098	Detected	Detected	Detected	Detected	Detected	Detected	Detected	Detected	Detected	Detected	0	ACACCGTGCAACGTGGCCCTCGTCCTGGTG	hsa_circ_0091743_CBC2	0.00647451	3.04569	up	317.795	288.213	2112	146.439	469.175	235.187	114.526	327.977	67.4895
hsa_circ_0000019	hsa_circ_0000019_CBC1	0.0208473	2.59916	down	11.0491	32.5543	83.7307	21.0691	11.5404	89.9486	51.7449	168.387	21.3781	32.8809	3.98331	5.3303	5.46983	2.96496	3.91031	5.81748	5.43077	6.73773	5.30325	5.25971	Detected	Not Detected	Not Detected	Detected	Not Detected	Not Detected	Not Detected	Detected	Not Detected	Detected	0	GAAGGGTACATCTAGGCAACAGAACATTGA	hsa_circ_0000019_CBC2	0.0152802	2.94983	down	5.71134	13.3551	69.5569	20.7642	14.9573	86.2246	51.5731	127.285	13.7545
hsa_circ_0000028	hsa_circ_0000028_CBC1	0.0296343	2.25559	down	32.2173	10.2869	104.71	20.8229	5.58842	128.882	78.9039	225.816	8.03842	18.6816	5.18695	3.95477	5.78103	2.91702	3.26754	6.36482	6.04631	7.15023	2.82204	4.59144	Detected	Not Detected	Not Detected	Detected	Not Detected	Not Detected	Not Detected	Detected	Not Detected	Detected	0	TTCTGTGTCCACATGTGAAAGCCCTGTGTA	hsa_circ_0000028_CBC2	0.126562	2.0949	down	5.60115	30.1553	104.54	22.3963	19.7704	96.0237	79.4608	169.692	10.0712
hsa_circ_0000070	hsa_circ_0000070_CBC1	0.0370408	3.44274	down	5.7512	35.0616	83.0663	25.1478	5.14842	120.091	92.2239	80.4981	79.8128	49.566	2.88344	5.43058	5.45757	5.44891	3.07738	6.25664	6.28517	5.66556	7.22678	5.78151	Detected	Not Detected	Detected	Detected	Not Detected	Detected	Not Detected	Detected	Not Detected	Detected	0	AGTACTATTCAAGAGGCAGCTATCAATGGT
hsa_circ_0000154	hsa_circ_0000154_CBC1	0.0326898	3.39841	down	5.64898	6.99768	66.3034	21.2445	4.77144	84.6123	72.129	113.363	9.52447	20.4202	2.83575	2.94757	5.13689	3.01533	2.82638	5.72731	5.90628	6.15887	3.10627	4.68749	Detected	Not Detected	Not Detected	Detected	Not Detected	Not Detected	Not Detected	Detected	Not Detected	Detected	0	GGAACTACTTATGAGGAAGAAGAGAATTTA	hsa_circ_0000154_CBC2	0.0894088	2.63009	down	5.62866	6.86744	62.0339	21.1264	4.82597	95.5003	56.6512	100.067	9.76647
hsa_circ_0000258	hsa_circ_0000258_CBC1	0.0423884	2.68761	down	28.5526	130.886	389.855	25.3203	89.6348	474.814	442.231	675.167	54.8108	136.176	5.0423	7.37744	7.68819	5.50783	6.79527	8.31886	8.62526	8.75485	6.64	7.20369	Detected	Not Detected	Not Detected	Detected	Not Detected	Detected	Detected	Detected	Detected	Detected	0	CGGTGTGTTCTTTCGATGTTACATCCTGTC	hsa_circ_0000258_CBC2	0.0468436	4.56639	down	6.34927	117.148	416.296	21.563	56.9689	463.054	529.105	650.705	23.4063
hsa_circ_0000389	hsa_circ_0000389_CBC1	0.00675661	7.71192	down	5.97231	11.8359	30.8837	21.846	4.94125	153.702	149.381	63.2852	29.7916	170.833	2.95742	4.08011	4.05917	3.48137	2.91659	6.62841	7.01312	5.34286	5.71987	7.52585	Detected	Not Detected	Not Detected	Detected	Not Detected	Detected	Not Detected	Detected	Not Detected	Detected	0	CGCTACCTTTTCTTAAGAAATAGTCCTGGA
hsa_circ_0000390	hsa_circ_0000390_CBC1	0.0198378	12.4442	down	5.63639	81.4626	185.972	23.0911	42.2063	1071.45	987.832	264.743	111.768	895.01	2.82897	6.66273	6.62752	4.47293	5.63791	9.5868	9.83541	7.38128	7.74518	9.86838	Detected	Not Detected	Detected	Detected	Not Detected	Detected	Detected	Detected	Detected	Detected	0	CGCTACCTTTTCTTAAAACAGAAAATCTGT	hsa_circ_0000390_CBC2	0.0261485	7.41786	down	6.22209	21.1833	64.531	21.3512	5.01737	386.524	234.21	74.948	13.2059
hsa_circ_0000442	hsa_circ_0000442_CBC1	0.046293	2.59989	down	21.7355	69.3728	260.726	21.2841	44.9665	243.884	168.254	251.087	25.0108	89.5266	4.71596	6.42282	7.10942	3.0366	5.7297	7.3131	7.18619	7.30484	5.49233	6.61029	Detected	Not Detected	Not Detected	Detected	Not Detected	Detected	Detected	Detected	Detected	Detected	0	CAGTGCACCTGAAAAGCTGAACTCACGGGA	hsa_circ_0000442_CBC2	0.348279	1.61594	down	15.6511	55.2596	280.875	31.9713	47.688	227.901	185.578	251.419	16.1444
hsa_circ_0000580	hsa_circ_0000580_CBC1	0.0410344	4.64374	down	1904.31	528.859	1432.05	716.707	715.279	8282.08	15117.6	10441.9	1313.65	1084.91	10.2266	9.4335	9.57609	10.4391	9.85141	12.7217	13.679	12.8485	11.2159	10.138	Detected	Detected	Detected	Detected	Detected	Detected	Detected	Detected	Detected	Detected	0	GAAAGTGGCATTGGGATGGTCTGCTTCAGT	hsa_circ_0000580_CBC2	0.0460131	4.11828	down	1727.13	490.992	1309.72	584.813	616.778	5754.52	13437.3	7663.96	1009.58
hsa_circ_0000581	hsa_circ_0000581_CBC1	0.0449418	9.06743	down	1989.03	388.003	1436.02	1767.11	1742.12	23906.8	40445.5	28474.1	3939.48	2570.13	10.2862	8.98149	9.5813	11.7432	11.1121	14.2862	14.8912	14.3807	12.7147	11.335	Detected	Detected	Detected	Detected	Detected	Detected	Detected	Detected	Detected	Detected	0	GTCATAGGTGGTCAGGTCTGTGTGGGTCAC	hsa_circ_0000581_CBC2	0.0507241	9.10603	down	2173.32	316.389	1588.15	1967.92	1894.32	25470.9	41117.2	29397.6	4026.11
hsa_circ_0000583	hsa_circ_0000583_CBC1	0.0470681	14.7047	down	1809.5	135.174	1167.49	1280.68	1184.52	26575.2	59036.9	31012.2	3148.82	2371.08	10.1587	7.42386	9.27571	11.2585	10.5703	14.4231	15.5098	14.496	12.427	11.2222	Detected	Detected	Detected	Detected	Detected	Detected	Detected	Detected	Detected	Detected	0	CTGGTCACCTTGTAGGTCAGGCCCCTGTGA	hsa_circ_0000583_CBC2	0.0522915	13.8929	down	1614.53	126.726	1158.06	1367.58	1178.35	24524.5	53371.4	28842.6	2875.8
hsa_circ_0000605	hsa_circ_0000605_CBC1	0.0356568	5.27878	down	5.81593	12.6582	412.801	20.9615	31.317	277.306	220.961	354.846	16.7368	123.409	2.90731	4.15115	7.77124	2.94307	5.21338	7.50052	7.59003	7.8111	5.02198	7.06355	Detected	Not Detected	Not Detected	Detected	Not Detected	Detected	Not Detected	Detected	Detected	Detected	0	TTTCTAACAGCCCAAGTAAAAAACATGAAG	hsa_circ_0000605_CBC2	0.0566121	4.33974	down	5.73968	9.1361	280.166	22.0683	20.4989	236.926	185.467	239.461	16.2931
hsa_circ_0000614	hsa_circ_0000614_CBC1	0.0375776	2.70931	down	11.4328	14.2091	113.367	21.5877	38.8535	131.725	140.615	126.677	11.8635	55.8562	4.0166	4.27883	5.89417	3.23746	5.5208	6.39765	6.92347	6.32086	4.54964	5.94585	Detected	Not Detected	Not Detected	Detected	Not Detected	Detected	Not Detected	Detected	Detected	Detected	0	ATCCTGAGAAGATAGATGCCACAGTGGAGC	hsa_circ_0000614_CBC2	0.198138	1.96092	down	8.09587	8.63238	68.9893	23.0506	17.9121	53.678	124.542	63.1052	10.0905
hsa_circ_0000615	hsa_circ_0000615_CBC1	0.0477499	5.54182	down	5.80838	10.5242	326.382	21.5902	59.1764	362.302	276.501	357.807	20.6441	129.737	2.90475	3.97359	7.43038	3.23987	6.15263	7.90623	7.92552	7.82331	5.26246	7.1355	Detected	Not Detected	Not Detected	Detected	Not Detected	Detected	Not Detected	Detected	Detected	Detected	0	GTCAAGTCTGAAAAGCAATGATGTTGTCCA	hsa_circ_0000615_CBC2	0.0317252	4.12835	down	18.1333	15.6812	340.841	22.3216	47.0097	342.929	300.942	340.926	22.7433
hsa_circ_0000642	hsa_circ_0000642_CBC1	0.040491	2.6041	down	53.896	114.691	562.054	36.1564	138.532	645.145	567.434	732.36	61.8787	277.479	5.78604	7.18005	8.21489	6.15958	7.4637	8.79718	8.99683	8.87463	6.82818	8.21135	Detected	Detected	Detected	Detected	Not Detected	Detected	Detected	Detected	Detected	Detected	0	CAGAAGATGTGCAGGGAATGAATCTGAAGT	hsa_circ_0000642_CBC2	0.0360185	2.73915	down	39.2548	77.5801	344.262	48.9797	119.615	523.071	418.985	582.681	82.3085
hsa_circ_0000697	hsa_circ_0000697_CBC1	0.0404914	3.37097	down	7.55591	34.4127	202.122	21.687	68.6998	227.122	198.376	240.244	26.8341	104.257	3.65052	5.40683	6.74759	3.32779	6.38568	7.20805	7.42818	7.24041	5.5825	6.82509	Detected	Not Detected	Not Detected	Detected	Not Detected	Detected	Detected	Detected	Detected	Detected	0	TACAACACTGATGAGCTTAGCCTGCGACGC
hsa_circ_0000701	hsa_circ_0000701_CBC1	0.0117857	3.7406	down	7.71082	14.1539	51.3179	22.0402	28.8572	138.732	180.257	108.657	21.0872	52.0021	3.67809	4.2743	4.76689	3.65453	5.09576	6.47363	7.28512	6.096	5.28718	5.84399	Detected	Not Detected	Not Detected	Detected	Not Detected	Detected	Not Detected	Detected	Detected	Detected	0	TGTTTACAGCGACAGGTCCCTAATATTAAG	hsa_circ_0000701_CBC2	0.169476	2.50381	down	7.80725	15.9709	35.9069	27.5327	32.6922	77.3897	122.31	314.876	13.7241
hsa_circ_0000786	hsa_circ_0000786_CBC1	0.0428299	2.25296	down	5.93974	14.854	31.1218	20.6928	5.79937	63.8889	38.9246	70.8732	8.45546	20.3108	2.94659	4.33038	4.06994	2.89386	3.32615	5.33594	5.03159	5.49324	2.88298	4.68228	Detected	Not Detected	Not Detected	Detected	Not Detected	Not Detected	Not Detected	Detected	Not Detected	Detected	0	AGAATTCTTAATAAGGGACAAGAAAAGTAC	hsa_circ_0000786_CBC2	0.552652	1.40154	down	6.76078	28.3515	41.072	25.1428	9.06085	82.785	53.5298	65.1392	9.72285
hsa_circ_0001042	hsa_circ_0001042_CBC1	0.0480804	2.75087	down	3996.24	588.42	9477.02	945.961	672.152	11830	7591.64	18168.9	1311.47	1168.44	11.2545	9.58871	12.4214	10.834	9.76192	13.2289	12.7674	13.7105	11.2141	10.2391	Detected	Detected	Detected	Detected	Detected	Detected	Detected	Detected	Detected	Detected	0	GGTGCTGCTGAGGCTCAGGTGGGGGCACTT	hsa_circ_0001042_CBC2	0.037109	1.84214	down	7670.1	2215	16112.1	2774.55	2379.03	17577.3	7652.88	29244.7	3588.61
hsa_circ_0001068	hsa_circ_0001068_CBC1	0.0430318	2.44412	down	39.37	100.36	204.06	61.3539	67.1986	386.519	411.632	369.604	57.1965	198.048	5.42493	6.97565	6.76033	6.87202	6.35149	8.00604	8.51551	7.86944	6.70745	7.73255	Detected	Detected	Detected	Detected	Not Detected	Detected	Detected	Detected	Detected	Detected	0	TCATGACAGCTTATGGCAATGGGAAAACAG	hsa_circ_0001068_CBC2	0.0610893	2.21789	down	37.8863	84.8829	204.308	37.4004	50.4102	349.387	301.056	291.175	35.1515
hsa_circ_0001074	hsa_circ_0001074_CBC1	0.0309604	3.05436	down	5.82131	46.477	59.9811	20.5472	9.55013	127.265	95.2922	133.404	11.6128	22.2913	2.909	5.81979	4.99212	2.87095	3.72617	6.34425	6.33549	6.39755	4.50617	4.78892	Detected	Not Detected	Not Detected	Detected	Not Detected	Not Detected	Detected	Detected	Not Detected	Detected	0	TCAGGAAAAACTATGGATTTGAATTTGTTG	hsa_circ_0001074_CBC2	0.0285877	3.19288	down	6.25832	15.7336	48.811	21.2027	13.792	95.23	65.9783	92.0986	31.6773
hsa_circ_0001087	hsa_circ_0001087_CBC1	0.0233825	2.47192	down	11.9551	23.3365	102.652	22.2237	28.4196	116.706	136.833	165.747	17.6832	31.7948	4.05725	4.88177	5.75411	3.81731	5.07487	6.21404	6.88128	6.71463	5.08451	5.21901	Detected	Not Detected	Not Detected	Detected	Not Detected	Not Detected	Not Detected	Detected	Detected	Detected	0	GCTTTACACAGAGGGTAATTAATGGTCACA	hsa_circ_0001087_CBC2	0.17319	1.87129	down	8.17985	34.7201	102.71	43.9703	33.525	117.689	139.781	158.726	27.7253
hsa_circ_0001112	hsa_circ_0001112_CBC1	0.0183967	2.66255	down	354.429	148.092	778.28	73.6901	193.287	1318.62	1185.26	1374.34	96.2147	531.09	8.07179	7.56169	8.69148	7.13678	7.96047	9.91387	10.1154	9.80048	7.51536	9.14117	Detected	Detected	Detected	Detected	Not Detected	Detected	Detected	Detected	Detected	Detected	0	AACAACAGTTTTACGACCATCATCAAAGAG	hsa_circ_0001112_CBC2	0.042904	4.20224	down	39.3555	60.5341	422.369	53.9436	116.486	1001.52	769.074	988.368	58.7625
hsa_circ_0001113	hsa_circ_0001113_CBC1	0.0115522	2.98114	down	285.071	74.2981	380.925	66.264	101.602	909.252	706.876	579.828	119.706	418.306	7.80439	6.5266	7.65221	6.98369	6.99009	9.32903	9.32981	8.53139	7.85169	8.79438	Detected	Detected	Detected	Detected	Not Detected	Detected	Detected	Detected	Detected	Detected	0	AACCTTCATAAACAGGTCATAACTCCATGC
hsa_circ_0001114	hsa_circ_0001114_CBC1	0.000534	3.17195	down	141.895	84.6783	247.473	51.8732	112.822	676.324	515.852	550.083	161.62	308.516	6.9782	6.71976	7.03608	6.63435	7.15176	8.87106	8.85725	8.45413	8.29969	8.36487	Detected	Detected	Detected	Detected	Not Detected	Detected	Detected	Detected	Detected	Detected	0	GTCATGGCCAAGAAGTGCTCTGTGAGACGG	hsa_circ_0001114_CBC2	0.00209239	5.47755	down	87.4686	47.2426	191.694	22.5021	91.9699	653.957	544.878	528.101	90.1906
hsa_circ_0001192	hsa_circ_0001192_CBC1	0.0409556	2.19547	down	12.24	44.6594	74.3589	23.5456	34.54	162.842	99.0636	128.775	22.9578	60.3733	4.0814	5.76141	5.30151	4.72822	5.35052	6.71269	6.39697	6.3448	5.38941	6.05183	Detected	Not Detected	Not Detected	Detected	Not Detected	Detected	Detected	Detected	Detected	Detected	0	TAACAAAAGTATCAGGATCAAGAATTGGTT
hsa_circ_0001210	hsa_circ_0001210_CBC1	0.0348821	2.54897	down	1320.54	724.631	1275.09	807.996	821.062	3517.21	2806.23	6396.84	1376.62	1164.65	9.73123	9.88945	9.40412	10.6068	10.0472	11.4355	11.3931	12.0772	11.2885	10.2342	Detected	Detected	Detected	Detected	Detected	Detected	Detected	Detected	Detected	Detected	0	TCACTTGCTGCCCAGGGTCCAATTCCCAGG	hsa_circ_0001210_CBC2	0.0395631	2.44582	down	1061.41	640.923	1118	749.163	722.432	2669.5	2676.71	5216.4	1208.67
hsa_circ_0001216	hsa_circ_0001216_CBC1	0.0262264	3.70221	down	38.4476	35.9013	181.893	20.4779	31.9126	196.994	281.874	250.858	52.2472	66.164	5.39636	5.46077	6.5961	2.86499	5.23941	6.99427	7.95321	7.30372	6.56495	6.18342	Detected	Detected	Detected	Detected	Not Detected	Detected	Not Detected	Detected	Detected	Detected	0	TCTGTCAGTGGGGACAACATCTCCCCATGG	hsa_circ_0001216_CBC2	0.0428247	2.48633	down	18.1574	14.4739	97.331	23.0518	19.6968	114.261	166.12	112.653	15.2223
hsa_circ_0001368	hsa_circ_0001368_CBC1	0.0212473	3.64129	down	5.9041	7.08966	36.0223	21.2179	22.0211	57.4532	105.82	46.1161	15.3767	47.3285	2.93511	2.97772	4.27506	3.00436	4.72393	5.18617	6.49383	4.91337	4.92626	5.71882	Detected	Not Detected	Not Detected	Detected	Not Detected	Detected	Not Detected	Detected	Not Detected	Detected	0	ACATTCAGCCGTCAGGTGTGGAAATTAAAA
hsa_circ_0001387	hsa_circ_0001387_CBC1	0.0110304	2.35178	down	19.7004	40.107	163.249	22.5724	50.8043	165.624	147.986	184.763	19.0265	123.886	4.60374	5.6069	6.43936	4.10964	5.91323	6.7381	6.99846	6.86875	5.16742	7.06891	Detected	Not Detected	Not Detected	Detected	Not Detected	Detected	Detected	Detected	Detected	Detected	0	CACAGTCTTCGGAAGTGTTCTAAGAACGGA	hsa_circ_0001387_CBC2	0.283273	1.86011	down	8.32881	18.1949	80.6005	23.2781	36.5929	129.508	112.188	107.294	9.21534
hsa_circ_0001438	hsa_circ_0001438_CBC1	0.029759	6.84015	down	5.71809	102.518	458.14	21.4673	33.5101	630.432	561.108	696.824	33.2936	195.9	2.8696	7.00951	7.92234	3.15056	5.30828	8.75911	8.97957	8.80163	5.87408	7.71603	Detected	Not Detected	Not Detected	Detected	Not Detected	Detected	Detected	Detected	Detected	Detected	0	ATCAACGTAAGAGAGAATTCGGTTCCCTCA	hsa_circ_0001438_CBC2	0.0484805	4.46859	down	5.71372	26.5128	191.447	49.5653	6.88718	215.442	244.381	352.382	46.2797
hsa_circ_0001441	hsa_circ_0001441_CBC1	0.0277397	2.44378	down	5.78757	6.90712	51.282	20.601	8.35077	45.0188	49.5083	70.6671	9.95836	13.8563	2.89696	2.9137	4.76584	2.87882	3.60933	4.84903	5.3657	5.48913	3.52368	4.28269	Detected	Not Detected	Not Detected	Detected	Not Detected	Not Detected	Not Detected	Detected	Not Detected	Detected	0	AGAATGTGGAAACAGTTCCAAAGAACTACT
hsa_circ_0001461	hsa_circ_0001461_CBC1	0.025298	4.32935	down	34.7182	32.5162	304.792	20.809	38.9325	247.197	312.701	249.252	51.5569	188.981	5.27522	5.3287	7.33296	2.9143	5.52351	7.33315	8.10731	7.29495	6.54312	7.66691	Detected	Detected	Detected	Detected	Not Detected	Detected	Not Detected	Detected	Detected	Detected	0	TAGGTGAAGAGACAGATTCCCGACAGTTAA	hsa_circ_0001461_CBC2	0.103378	2.57428	down	21.5255	19.648	257.836	23.7186	31.0686	192.599	250.585	148.219	20.4484
hsa_circ_0001634	hsa_circ_0001634_CBC1	0.0387545	3.33868	down	55.1978	114.362	296.343	21.0459	153.185	517.172	398.477	450.953	48.444	242.275	5.81396	7.17619	7.29063	2.96001	7.6133	8.45285	8.46774	8.16493	6.44592	8.01905	Detected	Detected	Not Detected	Detected	Not Detected	Detected	Detected	Detected	Detected	Detected	0	AAAAGCTTATGCTGCGAAAATAGTTCTGCT	hsa_circ_0001634_CBC2	0.141857	2.28745	down	24.8203	6.72122	70.2937	21.5116	7.93295	95.5047	113.292	102.644	9.87722
hsa_circ_0001651	hsa_circ_0001651_CBC1	0.0270202	2.4934	down	6.08772	11.1013	54.1049	22.0486	17.4159	52.1856	92.4012	79.827	15.4183	18.8014	2.99819	4.02015	4.83874	3.6625	4.41419	5.05388	6.28823	5.65475	4.92947	4.598	Detected	Not Detected	Not Detected	Detected	Not Detected	Not Detected	Not Detected	Detected	Not Detected	Detected	0	AGGAGACCATGGAAAAACAAATCACCTGCT	hsa_circ_0001651_CBC2	0.413534	1.54963	down	6.65009	21.0214	55.272	23.1748	42.944	76.0743	101.994	91.2766	8.91775
hsa_circ_0001679	hsa_circ_0001679_CBC1	0.0312373	8.05905	down	12.3084	18.3002	377.894	21.7602	69.1133	951.396	587.184	1069.54	57.084	86.5242	4.08788	4.57326	7.64016	3.39832	6.39514	9.4012	9.04897	9.4315	6.70466	6.56149	Detected	Not Detected	Detected	Detected	Not Detected	Detected	Not Detected	Detected	Detected	Detected	0	ATGATCGTGATAAAGATCGCCAAACTGAGG	hsa_circ_0001679_CBC2	0.0491823	6.9261	down	10.2199	6.93106	259.731	20.8586	38.6095	584.065	382.3	689.688	14.2165
hsa_circ_0001801	hsa_circ_0001801_CBC1	0.00650671	2.90774	down	34.6523	17.4925	83.9052	19.9477	8.28925	114.84	90.9947	135.128	22.3013	30.6973	5.27289	4.52095	5.47294	2.83106	3.60365	6.18891	6.26486	6.41699	5.35356	5.17666	Detected	Detected	Not Detected	Detected	Not Detected	Not Detected	Not Detected	Detected	Not Detected	Detected	0	TGGGCTTAATTTTAGGATTAATTTATTTTT	hsa_circ_0001801_CBC2	0.0322712	1.93566	down	34.5979	16.8463	101.398	26.0268	20.8356	103.52	113.082	115.723	48.3194
hsa_circ_0001953	hsa_circ_0001953_CBC1	0.0314639	4.66572	down	43.2476	6.97735	222.379	21.1927	45.7866	362.745	207.746	287.678	24.12	106.392	5.53081	2.93929	6.88118	2.9958	5.7566	7.90816	7.4995	7.5048	5.44878	6.85293	Detected	Detected	Not Detected	Detected	Not Detected	Detected	Not Detected	Detected	Detected	Detected	0	ACCTAATGATTTCGTGAGCTGTGACTAATG	hsa_circ_0001953_CBC2	0.219356	2.12332	down	36.8929	9.19743	155.094	25.4271	33.5519	233.542	158.102	210.867	10.7404
hsa_circ_0001998	hsa_circ_0001998_CBC1	0.0258693	2.74464	down	71.9098	89.8729	410.755	132.584	94.7651	699.692	454.699	965.542	173.144	183.463	6.14657	6.80703	7.76431	8.01002	6.8833	8.92301	8.66668	9.27598	8.40278	7.62585	Detected	Detected	Detected	Detected	Detected	Detected	Detected	Detected	Detected	Detected	0	GGCCGAATCTCTCCGGTTGCTGCTTTTGCT	hsa_circ_0001998_CBC2	0.034952	3.24277	down	44.8401	68.4827	305.607	79.7056	70.8457	655.428	535.017	735.469	91.9368
hsa_circ_0002110	hsa_circ_0002110_CBC1	0.0188344	2.80664	down	42.5292	26.9704	74.0013	24.3607	38.86	170.463	99.322	133.285	144.493	70.4861	5.51111	5.07463	5.29488	5.13767	5.52096	6.77869	6.40035	6.39569	8.13504	6.27371	Detected	Detected	Detected	Detected	Not Detected	Detected	Not Detected	Detected	Detected	Detected	0	GCCCCTTGATAACAGATGCCTTTGGTGCTT	hsa_circ_0002110_CBC2	0.00106055	3.5587	down	20.3615	12.6533	67.3525	19.8219	34.2472	147.258	97.8156	157.522	18.7174
hsa_circ_0002138	hsa_circ_0002138_CBC1	0.0322081	3.24526	down	21.1916	17.4534	170.855	25.1837	53.66	269.497	238.08	269.798	46.3168	96.4623	4.68556	4.51866	6.50593	5.46121	6.00035	7.45963	7.69807	7.40995	6.37988	6.71585	Detected	Not Detected	Not Detected	Detected	Not Detected	Detected	Not Detected	Detected	Detected	Detected	0	TATGCCAAACTTTAGTGTGCCGGTCCAACA	hsa_circ_0002138_CBC2	0.0146479	2.7011	down	19.1242	34.0597	146.754	20.6856	38.9084	206.22	191.847	255.769	9.93806
hsa_circ_0002190	hsa_circ_0002190_CBC1	0.0302159	2.56281	down	31.859	72.3268	206.803	40.4952	56.3858	379.807	317.197	347.169	56.4712	120.955	5.17324	6.48726	6.77922	6.30139	6.0782	7.97781	8.12861	7.77867	6.68794	7.03491	Detected	Detected	Detected	Detected	Not Detected	Detected	Detected	Detected	Detected	Detected	0	TCTACCAGAAGAGAGTTGTGCTGCATGGAA	hsa_circ_0002190_CBC2	0.00358704	2.35437	down	91.0721	75.3183	242.947	51.3156	67.4701	412.848	340.375	412.254	80.637
hsa_circ_0002278	hsa_circ_0002278_CBC1	0.0178767	4.41912	down	6.90114	11.0793	165.726	21.5142	19.816	208.281	182.646	274.639	12.8429	52.9477	3.41433	4.01863	6.46082	3.18276	4.58423	7.07678	7.30391	7.437	4.69451	5.86738	Detected	Not Detected	Not Detected	Detected	Not Detected	Not Detected	Not Detected	Detected	Not Detected	Detected	0	AAAGAAAATTGCAGAGAGGAATTTTGTTGT	hsa_circ_0002278_CBC2	0.114439	2.95413	down	7.22398	23.195	156.882	23.8337	16.1983	240.871	149.359	217.019	10.2885
hsa_circ_0002370	hsa_circ_0002370_CBC1	0.014748	3.21793	down	6.54642	8.12334	47.1749	21.965	16.8452	91.968	81.2976	52.9679	17.2914	46.0219	3.23812	3.51005	4.65078	3.59065	4.36933	5.85124	6.09181	5.10342	5.05897	5.68416	Detected	Not Detected	Not Detected	Detected	Not Detected	Not Detected	Not Detected	Detected	Not Detected	Detected	0	CAAGGAAGACTAGAGAAAACCATGATAAAT
hsa_circ_0002380	hsa_circ_0002380_CBC1	0.0358081	2.38282	down	297.973	367.239	1244.17	207.675	336.573	1982.89	1511.9	1557.89	309.411	711.457	7.85886	8.90087	9.36933	8.65636	8.76587	10.5474	10.4869	9.98608	9.23864	9.55563	Detected	Detected	Detected	Detected	Detected	Detected	Detected	Detected	Detected	Detected	0	GACGCCGTCACTGTGGTTTCCATGTGATCC	hsa_circ_0002380_CBC2	0.0507046	2.17016	down	158.073	206.14	749.463	176.978	194.479	1103.02	791.872	909.615	209.39
hsa_circ_0002422	hsa_circ_0002422_CBC1	0.037262	4.97646	down	18.1018	22.1427	266.75	22.271	23.784	444.967	450.329	207.765	19.2299	184.617	4.50783	4.812	7.13926	3.85745	4.82547	8.21776	8.65287	7.03306	5.17913	7.63479	Detected	Not Detected	Not Detected	Detected	Not Detected	Detected	Not Detected	Detected	Not Detected	Detected	0	TTAGAGTGGGATGAGAATATGAGTTGGAAG	hsa_circ_0002422_CBC2	0.0281162	5.30712	down	8.51107	12.0588	178.758	22.2747	19.1894	377.118	278.801	210.511	19.0644
hsa_circ_0002449	hsa_circ_0002449_CBC1	0.00539	4.22719	down	247.118	642.748	699.093	141.599	185.953	2684.44	3851.03	1535.9	329.853	1091.76	7.6359	9.71406	8.53638	8.10319	7.90287	11.0199	11.8293	9.96459	9.33172	10.1454	Detected	Detected	Detected	Detected	Detected	Detected	Detected	Detected	Detected	Detected	0	CTCCTAAAACCACAGGTGCACTTTACAGGT	hsa_circ_0002449_CBC2	0.00598784	4.75749	down	168.784	480.428	633.049	116.712	159.939	2482.74	3253.14	1348.52	316.055
hsa_circ_0002504	hsa_circ_0002504_CBC1	0.0339574	2.33864	down	1657.86	263.561	827.095	596.65	305.774	2118.27	1607.71	2005.75	637.53	1252.5	10.037	8.40762	8.77527	10.1806	8.62907	10.649	10.5763	10.3658	10.2358	10.331	Detected	Detected	Detected	Detected	Detected	Detected	Detected	Detected	Detected	Detected	0	CAACCAGCACAACAGCATCAAAGATGAAGA	hsa_circ_0002504_CBC2	0.0282909	2.11978	down	1445.77	205.028	675.747	488.697	332.642	2020.24	947.742	1640.38	493.379
hsa_circ_0002573	hsa_circ_0002573_CBC1	0.0266676	2.6741	down	38.7891	109.053	150.223	37.1797	81.3125	447.321	402.422	231.377	52.1132	296.757	5.40643	7.10194	6.31701	6.19469	6.64667	8.22623	8.48113	7.18453	6.56149	8.30862	Detected	Detected	Detected	Detected	Not Detected	Detected	Detected	Detected	Detected	Detected	0	GTGGACCATGGCCTTATGCTGGTTTTTCAG
hsa_circ_0002741	hsa_circ_0002741_CBC1	0.0369671	2.24533	down	6.08655	7.8251	55.372	20.9273	17.3511	53.493	35.6847	55.3349	11.9817	19.6801	2.9978	3.32389	4.87342	2.93658	4.40925	5.08824	4.90786	5.16399	4.5679	4.64759	Detected	Not Detected	Not Detected	Detected	Not Detected	Not Detected	Not Detected	Detected	Not Detected	Detected	0	GAGACAATTGCAGAGATGATGATCCCTGAA
hsa_circ_0002872	hsa_circ_0002872_CBC1	0.0138051	2.07236	down	35.134	65.2476	106.777	23.5285	56.7156	183.273	147.467	154.571	47.6806	87.1921	5.28946	6.32908	5.81028	4.71894	6.0876	6.88914	6.9927	6.61507	6.42279	6.57203	Detected	Detected	Not Detected	Detected	Not Detected	Detected	Detected	Detected	Detected	Detected	0	GGTAATGAAGAAAAGTGTCTATCAAATAGT	hsa_circ_0002872_CBC2	0.303924	1.91916	down	5.59128	33.5637	47.179	22.9685	27.0196	137.813	78.4062	91.3907	9.53264
hsa_circ_0002880	hsa_circ_0002880_CBC1	0.0442585	5.08472	down	21.8996	67.387	398.756	40.4357	109.625	1245.34	761.331	880.734	56.528	440.23	4.72352	6.37735	7.72065	6.29959	7.10716	9.82086	9.44266	9.13677	6.68955	8.86928	Detected	Not Detected	Detected	Detected	Not Detected	Detected	Detected	Detected	Detected	Detected	0	CTGATGGCTTCAAAGGTTGAGCATCCTGTC
hsa_circ_0002961	hsa_circ_0002961_CBC1	0.00957623	3.18623	down	6.18585	7.44984	22.8257	21.2223	4.99637	74.6862	55.9857	61.8579	10.0252	12.1976	3.05766	3.12131	3.69575	3.00595	2.95296	5.55321	5.54421	5.31377	3.62566	4.15604	Not Detected	Not Detected	Not Detected	Detected	Not Detected	Not Detected	Not Detected	Detected	Not Detected	Detected	0	TATTTTCTGGCATTGTCAAAGAAAAATAAG
hsa_circ_0003012	hsa_circ_0003012_CBC1	0.0350584	5.21446	down	37.6251	54.6579	182.674	148.245	74.0274	1000.79	758.532	723.963	116.15	495.74	5.37015	6.06417	6.60211	8.17103	6.49974	9.48034	9.43696	8.85667	7.80518	9.04064	Detected	Detected	Detected	Detected	Detected	Detected	Detected	Detected	Detected	Detected	0	AGATTATCCACTGCAATCCAGTCCTTCTGT	hsa_circ_0003012_CBC2	0.0453201	5.12121	down	20.6138	36.7992	127.779	91.07	63.3461	717.664	631.602	467.071	69.6602
hsa_circ_0003119	hsa_circ_0003119_CBC1	0.0182403	2.11685	down	21.2529	58.2431	206.933	20.8892	31.8244	128.204	153.76	193.306	12.1171	70.3879	4.68883	6.16189	6.77987	2.92909	5.23596	6.35592	7.05604	6.9329	4.5885	6.27188	Detected	Not Detected	Not Detected	Detected	Not Detected	Detected	Detected	Detected	Detected	Detected	0	TCATTGATTCACTTGGTTAGAAAATGGATT	hsa_circ_0003119_CBC2	0.0716393	1.68336	down	28.2	85.9048	290.798	22.9595	65.7169	182.38	219.346	248.174	17.2893
hsa_circ_0003201	hsa_circ_0003201_CBC1	0.0178099	2.62268	down	26.6889	47.1038	63.1077	22.7309	9.88937	111.19	130.047	71.279	39.3118	68.6939	4.95884	5.83895	5.06602	4.2356	3.75878	6.14159	6.80619	5.50175	6.12676	6.2371	Detected	Not Detected	Not Detected	Detected	Not Detected	Detected	Detected	Detected	Not Detected	Detected	0	AAGTGGAGAACGAAGAAATCTCCCAGCAAA	hsa_circ_0003201_CBC2	0.00356468	2.09885	down	22.0702	22.4694	45.9927	22.9051	16.1549	99.7713	85.8924	54.1475	19.0081
hsa_circ_0003234	hsa_circ_0003234_CBC1	0.0385635	3.84411	down	5.73727	6.99685	40.7729	22.2483	12.0205	161.613	59.4572	93.5504	10.1364	48.5074	2.87822	2.9471	4.45026	3.83826	3.95377	6.70239	5.62392	5.8765	3.82548	5.75258	Detected	Not Detected	Not Detected	Detected	Not Detected	Not Detected	Not Detected	Detected	Not Detected	Detected	0	AATGTAGAGATCTCAGTTATGGGTGCTACA	hsa_circ_0003234_CBC2	0.552463	1.52227	down	13.6509	27.0098	83.1839	26.9856	48.8494	230.02	78.4187	153.26	9.31022
hsa_circ_0003315	hsa_circ_0003315_CBC1	0.0398062	2.68939	down	22.5698	22.0525	200.568	19.5489	74.6716	188.299	147.884	189.326	17.0492	108.337	4.75825	4.80759	6.73668	2.79988	6.51356	6.92902	6.99749	6.90363	5.04329	6.87892	Detected	Not Detected	Not Detected	Detected	Not Detected	Detected	Not Detected	Detected	Detected	Detected	0	GAATTGTGTAAAAAGAGGTTCTGTCCGGAA	hsa_circ_0003315_CBC2	0.160658	1.95154	down	6.19179	15.6512	122.544	19.651	62.2238	92.4216	80.6435	142.723	8.06158
hsa_circ_0003442	hsa_circ_0003442_CBC1	0.0157318	2.70244	down	21.7889	37.7366	190.445	23.0183	32.0193	239.682	199.268	239.538	24.5977	72.918	4.71852	5.52671	6.66206	4.42768	5.24424	7.28728	7.43509	7.23535	5.47244	6.32038	Detected	Not Detected	Not Detected	Detected	Not Detected	Detected	Detected	Detected	Detected	Detected	0	CTTCCTTATCCAAGAGAACATGCTTACCCT
hsa_circ_0003480	hsa_circ_0003480_CBC1	0.00638079	7.10662	down	5.94822	45.4241	6.97769	19.9202	4.82838	211.436	138.232	79.4564	20.8176	92.8656	2.94941	5.78578	3.01788	2.8291	2.85126	7.09925	6.89635	5.64814	5.27271	6.66279	Not Detected	Not Detected	Not Detected	Detected	Not Detected	Detected	Detected	Detected	Not Detected	Detected	0	CACTGCAGTGTTCTAAATTCAGGAAGAAGA
hsa_circ_0003549	hsa_circ_0003549_CBC1	0.0379857	3.06003	down	45.9634	80.7298	443.818	21.5967	75.9112	504.174	434.428	377.171	30.566	146.518	5.60035	6.64951	7.8743	3.2444	6.53971	8.41379	8.59751	7.90005	5.7562	7.30844	Detected	Detected	Not Detected	Detected	Not Detected	Detected	Detected	Detected	Detected	Detected	0	GGAAAACCATGCCAGACTAATCTGGTAGCT	hsa_circ_0003549_CBC2	0.342153	1.6984	down	39.6898	109.259	427.544	94.258	80.1019	482.478	442.329	340.479	41.8364
hsa_circ_0003735	hsa_circ_0003735_CBC1	0.0388103	2.85513	down	6.46479	17.0743	103.374	21.603	20.9864	124.388	126.694	134.232	10.3357	37.006	3.1979	4.49343	5.76315	3.2495	4.66116	6.30988	6.76522	6.40643	4.04419	5.40722	Detected	Not Detected	Not Detected	Detected	Not Detected	Not Detected	Not Detected	Detected	Not Detected	Detected	0	AGGAATATGGCAAACCTAAAGCCAATTCAA	hsa_circ_0003735_CBC2	0.172644	2.05869	down	5.68276	29.1615	92.4664	23.5058	9.03699	93.0997	77.6401	103.2	10.2565
hsa_circ_0003787	hsa_circ_0003787_CBC1	0.00927091	5.0551	down	19.9622	99.5384	46.4981	30.8335	44.1756	576.786	494.044	174.491	68.1743	313.176	4.61811	6.96326	4.63046	5.9654	5.70367	8.62163	8.7934	6.78757	6.97962	8.38737	Detected	Not Detected	Detected	Detected	Not Detected	Detected	Detected	Detected	Detected	Detected	0	ACCAAGAGAAAACAGATCGCTCCTTCGATA	hsa_circ_0003787_CBC2	0.00927954	4.33393	down	48.2622	205.108	70.8137	43.0087	59.7967	791.559	606.573	262.461	101.529
hsa_circ_0003856	hsa_circ_0003856_CBC1	0.0421125	2.60647	down	21.2679	68.1963	151.617	21.0422	74.8908	233.497	212.47	204.016	21.884	94.2805	4.6898	6.39576	6.33031	2.95937	6.51899	7.24855	7.53283	7.00946	5.33061	6.68326	Detected	Not Detected	Not Detected	Detected	Not Detected	Detected	Detected	Detected	Detected	Detected	0	TTCTTTCAACAAAAAGTAATCAATATTATC	hsa_circ_0003856_CBC2	0.137677	2.01906	down	14.1053	51.5802	152.405	24.244	62.4641	223.782	166.477	228.197	13.1424
hsa_circ_0003863	hsa_circ_0003863_CBC1	0.0476046	3.75467	down	6.14253	7.38128	82.0195	21.0279	22.0998	145.025	100.374	72.2724	13.5252	41.0909	3.02601	3.09461	5.43877	2.95646	4.72822	6.54144	6.41533	5.52049	4.77364	5.53661	Detected	Not Detected	Not Detected	Detected	Not Detected	Not Detected	Not Detected	Detected	Not Detected	Detected	0	CGCAGAGAAATATGGGTGAACTACTGAGTT
hsa_circ_0003911	hsa_circ_0003911_CBC1	0.0193295	3.07246	down	5.72943	31.2849	85.2372	21.4833	24.4975	98.0739	114.497	135.738	19.5499	42.8036	2.87462	5.27698	5.49433	3.16227	4.86734	5.95094	6.61048	6.42444	5.19765	5.58902	Detected	Not Detected	Not Detected	Detected	Not Detected	Not Detected	Not Detected	Detected	Detected	Detected	0	GCAAGCTTGTGCAGGTATTGAAGAATGTCG	hsa_circ_0003911_CBC2	0.0197106	2.56238	down	6.52492	23.2567	67.486	21.869	10.0025	76.7385	92.942	96.7777	10.1694
hsa_circ_0004001	hsa_circ_0004001_CBC1	0.0428878	2.45707	down	11.1339	32.4312	119.447	22.9137	16.1184	150.249	186.897	112.661	17.6258	33.4338	3.99013	5.32489	5.97332	4.36155	4.31184	6.59601	7.33901	6.15057	5.08062	5.28023	Detected	Not Detected	Not Detected	Detected	Not Detected	Not Detected	Not Detected	Detected	Not Detected	Detected	0	CTGAAGTTATTTTAGTTTTGCACAGTAATA	hsa_circ_0004001_CBC2	0.298444	1.85082	down	7.67515	9.07701	94.8627	24.9961	14.9378	99.6543	117.653	83.8299	10.5611
hsa_circ_0004149	hsa_circ_0004149_CBC1	0.0452865	2.11239	down	15.9497	50.9791	136.737	21.539	34.0029	141.569	113.857	160.606	16.8181	43.9818	4.37108	5.95796	6.17698	3.20061	5.32901	6.50535	6.60202	6.67032	5.02748	5.62485	Detected	Not Detected	Not Detected	Detected	Not Detected	Not Detected	Detected	Detected	Detected	Detected	0	GATTCTGGAAAACAGACTCTCCTTTCCAAT	hsa_circ_0004149_CBC2	0.321611	1.49118	down	10.535	43.372	73.8231	19.9037	38.3298	65.6251	46.8662	53.5063	15.9923
hsa_circ_0004206	hsa_circ_0004206_CBC1	0.00476573	2.04322	down	142.316	153.664	113.287	23.1153	59.2026	515.313	294.031	194.51	24.0417	160.83	6.98092	7.61714	5.89317	4.48859	6.15336	8.44609	8.01523	6.94154	5.44422	7.44031	Detected	Detected	Not Detected	Detected	Not Detected	Detected	Detected	Detected	Detected	Detected	0	GCTGCTGGGGCCCAGATATTCTACATTTCC	hsa_circ_0004206_CBC2	0.00178686	1.9371	down	265.676	120.277	147.958	25.6233	65.6792	532.628	280.427	211.691	62.4657
hsa_circ_0004212	hsa_circ_0004212_CBC1	0.0491754	3.98228	down	25.1962	417.158	474.366	22.5724	142.521	770.185	900.001	617.783	81.284	447.336	4.88843	9.08848	7.97128	4.10971	7.50448	9.06613	9.69237	8.62456	7.25508	8.8922	Detected	Not Detected	Detected	Detected	Not Detected	Detected	Detected	Detected	Detected	Detected	0	TGGATAAGAGCACAGGAAATCACAAATTGA	hsa_circ_0004212_CBC2	0.220082	1.8774	down	6.31304	87.4138	71.9704	21.0479	16.5075	120.329	98.3949	98.484	8.07911
hsa_circ_0004452	hsa_circ_0004452_CBC1	0.0109656	2.63457	down	39.1828	137.494	190.216	31.0326	69.5094	399.105	386.599	364.135	74.0995	162.791	5.41852	7.44821	6.66025	5.97297	6.40389	8.05445	8.4211	7.84813	7.11078	7.45721	Detected	Detected	Detected	Detected	Not Detected	Detected	Detected	Detected	Detected	Detected	0	GCAATTCTGCAACAGCTTGTCAAAATTCCC	hsa_circ_0004452_CBC2	0.113685	2.21161	down	29.8831	99.4867	148.471	124.361	80.1835	353.181	489.508	247.636	82.1578
hsa_circ_0004671	hsa_circ_0004671_CBC1	0.0306537	2.29075	down	27.5217	47.0897	231.86	21.5747	46.5113	200.741	155.744	195.661	17.7256	90.343	4.9956	5.83846	6.94002	3.22664	5.77895	7.02294	7.0748	6.94964	5.08824	6.62315	Detected	Not Detected	Not Detected	Detected	Not Detected	Detected	Detected	Detected	Detected	Detected	0	TATGTCATATGGATGGCCAGTCTATCCATA	hsa_circ_0004671_CBC2	0.0398319	1.63144	down	19.9202	37.06	76.2633	22.5128	20.4864	75.1057	94.5067	76.4248	10.5026
hsa_circ_0004680	hsa_circ_0004680_CBC1	0.0397154	2.40628	down	5.61672	23.6917	63.3644	22.807	20.0072	62.221	117.57	49.3463	22.8051	45.5592	2.81688	4.90021	5.07233	4.29025	4.59759	5.29936	6.65211	5.00848	5.38105	5.67028	Detected	Not Detected	Not Detected	Detected	Not Detected	Not Detected	Not Detected	Detected	Not Detected	Detected	0	CAGTAATTATTCTTGACTATTGCAGATATC
hsa_circ_0004689	hsa_circ_0004689_CBC1	0.0433557	6.39224	down	5.72268	53.6106	289.884	22.0813	123.096	767.135	431.997	576.815	33.8235	329.158	2.87173	6.03487	7.25824	3.69285	7.28717	9.05971	8.58917	8.52509	5.89738	8.45511	Detected	Not Detected	Not Detected	Detected	Not Detected	Detected	Detected	Detected	Detected	Detected	0	TGAAGGAATTCAAAGCTAATAAGGCAGTGG	hsa_circ_0004689_CBC2	0.0388214	4.8713	down	5.80208	38.9451	174.131	21.7694	62.8824	419.085	244.256	351.865	12.4928
hsa_circ_0004776	hsa_circ_0004776_CBC1	0.030057	2.984	down	8.08974	46.3228	118.94	21.2783	35.6012	218.874	172.177	188.815	11.0993	64.8925	3.72363	5.81504	5.96691	3.03285	5.393	7.15125	7.21894	6.90003	4.39259	6.15486	Detected	Not Detected	Not Detected	Detected	Not Detected	Detected	Detected	Detected	Detected	Detected	0	CACATCTTGGTCAAGCTGCTCTGTTAAAAG	hsa_circ_0004776_CBC2	0.126126	2.54827	down	6.49127	19.9534	76.2828	24.2733	34.0365	162.411	127.455	164.323	11.8884
hsa_circ_0005028	hsa_circ_0005028_CBC1	0.00458507	2.53281	down	27.8547	22.5433	92.9705	22.5591	35.4095	119.035	143.21	131.143	28.4905	78.2046	5.01091	4.83528	5.61507	4.09863	5.38519	6.24352	6.95136	6.37315	5.65977	6.42097	Detected	Not Detected	Not Detected	Detected	Not Detected	Detected	Not Detected	Detected	Detected	Detected	0	ACGGGACAGATTTACGCCTTTTTCTTGGTC	hsa_circ_0005028_CBC2	0.0260127	3.74508	down	5.8469	7.17854	24.9224	21.4501	6.96887	75.749	88.4981	56.7813	9.66511
hsa_circ_0005047	hsa_circ_0005047_CBC1	0.035186	4.28516	down	50.9623	60.8782	509.487	59.3794	81.8434	1244.18	760.514	1150.35	84.5264	220.279	5.71961	6.22602	8.07316	6.82584	6.65611	9.81854	9.44068	9.53999	7.31387	7.88441	Detected	Detected	Detected	Detected	Not Detected	Detected	Detected	Detected	Detected	Detected	0	AGAGAACACTAATAGATGAGGTGGAAAGTG	hsa_circ_0005047_CBC2	0.0659728	3.53947	down	51.8268	82.7924	612.367	76.9867	117.619	1247.74	851.92	1161.62	92.3259
hsa_circ_0005135	hsa_circ_0005135_CBC1	0.0252064	2.68022	down	257.624	65.4299	173.393	64.5036	78.2959	1012.46	236.736	914.109	75.746	187.902	7.68447	6.33316	6.52647	6.94354	6.58886	9.50107	7.68934	9.19493	7.14445	7.65846	Detected	Detected	Detected	Detected	Not Detected	Detected	Detected	Detected	Detected	Detected	0	TGACCCCCAGCAACGAGAAGCTGGATGCCA	hsa_circ_0005135_CBC2	0.0217881	2.92055	down	335.845	72.2158	162.992	53.8246	94.4534	1294.38	258.706	1065.52	78.2182
hsa_circ_0005164	hsa_circ_0005164_CBC1	0.00738392	2.76509	down	6.78904	14.7358	73.5908	21.5925	31.3772	88.54	84.6804	123.919	11.1321	63.3659	3.35314	4.32138	5.28725	3.24176	5.21601	5.79337	6.15294	6.28771	4.40174	6.12039	Detected	Not Detected	Not Detected	Detected	Not Detected	Detected	Not Detected	Detected	Detected	Detected	0	CATGAGAAAGACCAGATTTGCCTGAAGACC	hsa_circ_0005164_CBC2	0.455163	1.60832	down	5.86446	11.8807	74.8756	81.255	32.6264	91.6674	63.4915	117.663	20.5866
hsa_circ_0005612	hsa_circ_0005612_CBC1	0.0177871	4.22062	down	6.00407	22.7949	113.883	20.3193	46.3016	151.95	121.149	387.268	22.6455	62.9398	2.96819	4.84898	5.90069	2.85459	5.77163	6.61218	6.69608	7.93976	5.37227	6.11107	Detected	Not Detected	Not Detected	Detected	Not Detected	Detected	Not Detected	Detected	Detected	Detected	0	TCTCAGCTTGATGAGAACAATCCCAGCCTA	hsa_circ_0005612_CBC2	0.0705469	2.73698	down	6.46052	27.2005	102.755	23.9518	58.6371	136.938	117.386	369.679	18.4203
hsa_circ_0005672	hsa_circ_0005672_CBC1	0.0355132	2.76696	down	13.5515	13.3613	41.9796	22.2194	6.27262	91.755	134.943	51.1623	10.3217	44.9683	4.19737	4.21031	4.49031	3.814	3.39873	5.84832	6.86103	5.05814	4.03066	5.65409	Detected	Not Detected	Not Detected	Detected	Not Detected	Not Detected	Not Detected	Detected	Not Detected	Detected	0	GGATCTCGTCTTTCTCTGCTCAGATAAAGA
hsa_circ_0005695	hsa_circ_0005695_CBC1	0.0381756	2.22126	down	6.37187	14.3802	87.2256	19.8413	9.4607	60.2357	69.7564	106.543	8.16183	32.5433	3.15488	4.29161	5.52575	2.82302	3.71681	5.25368	5.85486	6.06816	2.84493	5.24732	Detected	Not Detected	Not Detected	Detected	Not Detected	Not Detected	Not Detected	Detected	Not Detected	Detected	0	TGTCTATTCATTTGGTCCTGGAAGATACTG	hsa_circ_0005695_CBC2	0.0782885	2.34918	down	6.67268	8.24013	88.779	21.6957	5.48427	59.9162	55.2813	101.561	8.54644
hsa_circ_0005725	hsa_circ_0005725_CBC1	0.0479862	2.06913	down	59.2727	46.896	145.864	23.3352	18.6041	254.002	182.52	126.286	15.0707	80.85	5.90233	5.83214	6.27376	4.60801	4.50189	7.37107	7.30291	6.31685	4.90426	6.46818	Detected	Detected	Not Detected	Detected	Not Detected	Detected	Detected	Detected	Not Detected	Detected	0	CTAGAGGTTGTTAAGCTATCCAGTCAGTTC
hsa_circ_0005762	hsa_circ_0005762_CBC1	0.0253905	3.40217	down	5.80395	13.2187	51.4285	20.706	10.282	127.244	70.9325	68.8892	10.058	59.4996	2.9031	4.19888	4.77012	2.8961	3.79533	6.34376	5.87964	5.45479	3.6849	6.03272	Detected	Not Detected	Not Detected	Detected	Not Detected	Detected	Not Detected	Detected	Not Detected	Detected	0	AAATATGTCTGTCAGGATAGAGATTCCTTC	hsa_circ_0005762_CBC2	0.637842	1.31129	down	18.5276	17.9656	64.2505	25.6203	11.3773	118.039	68.9105	52.6329	9.61394
hsa_circ_0005789	hsa_circ_0005789_CBC1	0.00931349	3.94725	down	5.66797	7.01257	42.6284	21.2841	6.28869	97.7854	57.0828	58.5817	11.3577	38.0273	2.84487	2.95267	4.51132	3.03652	3.40042	5.94685	5.57081	5.23962	4.45319	5.43958	Detected	Not Detected	Not Detected	Detected	Not Detected	Not Detected	Not Detected	Detected	Not Detected	Detected	0	CTATATTCCTTTCAGATCGCCTTTGTTTTG	hsa_circ_0005789_CBC2	0.547157	1.13064	down	33.6792	28.6589	46.2394	31.174	30.1968	84.2295	63.8756	43.1201	18.0343
hsa_circ_0005829	hsa_circ_0005829_CBC1	0.0300799	2.83145	down	17.7172	106.663	185.338	22.523	75.94	314.611	253.842	345.377	29.256	149.681	4.48412	7.06886	6.62326	4.06771	6.54049	7.69353	7.79408	7.77095	5.69407	7.3395	Detected	Not Detected	Not Detected	Detected	Not Detected	Detected	Detected	Detected	Detected	Detected	0	GGTCCTAGTCATCAGAGTAAGAGGGACCAT	hsa_circ_0005829_CBC2	0.153062	1.59266	down	65.8179	122.751	137.766	73.006	111.796	334.074	212.187	310.382	73.9434
hsa_circ_0005830	hsa_circ_0005830_CBC1	0.00883519	2.0534	down	23.9106	34.718	98.4076	20.5727	20.0066	163.051	98.9034	143.015	10.0649	33.7162	4.82525	5.41801	5.69366	2.87474	4.59749	6.71466	6.3947	6.50104	3.69827	5.29057	Detected	Not Detected	Not Detected	Detected	Not Detected	Not Detected	Not Detected	Detected	Not Detected	Detected	0	CAGAGCTCTGTAAAGGAGGGTTTGCATTTG	hsa_circ_0005830_CBC2	0.483962	1.33026	down	26.3595	19.8043	77.8621	24.2843	23.0696	106.202	88.0488	104.829	9.98535
hsa_circ_0005847	hsa_circ_0005847_CBC1	0.0203602	2.6711	down	11.8537	23.0029	83.7667	21.4561	16.3581	145.485	133.217	85.8659	10.8814	39.0629	4.04986	4.8616	5.4704	3.14379	4.33229	6.5463	6.84181	5.75566	4.32913	5.47221	Detected	Not Detected	Not Detected	Detected	Not Detected	Not Detected	Not Detected	Detected	Not Detected	Detected	0	CAATGGGTTATTCAGGCATTTCCGGAGAGT	hsa_circ_0005847_CBC2	0.067891	3.19891	down	5.61449	8.93796	57.0766	21.3722	4.82137	98.0268	116.297	56.2936	9.03485
hsa_circ_0005854	hsa_circ_0005854_CBC1	0.0167483	2.75988	down	6.99665	42.1912	66.4124	20.893	31.9146	127.224	142.643	100.277	10.1369	94.264	3.46782	5.67696	5.13948	2.92987	5.23954	6.34315	6.94554	5.97862	3.82654	6.68286	Detected	Not Detected	Not Detected	Detected	Not Detected	Detected	Detected	Detected	Detected	Detected	0	ACTGCAGTGATATTGGATTATTGAACATGG
hsa_circ_0005968	hsa_circ_0005968_CBC1	0.0260164	2.9728	down	15.6376	86.6722	251.175	21.894	54.2543	279.536	338.931	295.976	21.4993	115.529	4.34947	6.75394	7.05696	3.52636	6.01809	7.51345	8.22632	7.54585	5.30923	6.96907	Detected	Not Detected	Not Detected	Detected	Not Detected	Detected	Detected	Detected	Detected	Detected	0	TTAGAAATTAACAGGATCTATCCATACTAA	hsa_circ_0005968_CBC2	0.259789	2.40967	down	5.84652	31.4646	175.857	23.5795	23.4328	173.699	341.1	134.467	9.85681
hsa_circ_0006034	hsa_circ_0006034_CBC1	0.0138165	6.03821	down	6.0204	12.7317	39.1074	23.8775	35.8263	282.75	166.472	199.922	28.9255	161.225	2.97372	4.15703	4.39073	4.91038	5.40301	7.53032	7.17183	6.98086	5.67814	7.4443	Detected	Not Detected	Not Detected	Detected	Not Detected	Detected	Not Detected	Detected	Detected	Detected	0	CGTGAAAAACTTTAGCTGAAATATTTAATG	hsa_circ_0006034_CBC2	0.00352955	6.78741	down	5.87325	20.3689	30.9437	21.5812	23.8694	251.729	138.027	175.066	17.1748
hsa_circ_0006260	hsa_circ_0006260_CBC1	0.0180542	7.31856	down	5.61556	85.8909	88.4669	21.2936	23.215	536.017	353.044	285.179	20.0795	205.193	2.81619	6.74082	5.54615	3.04511	4.79281	8.50558	8.28946	7.49194	5.22919	7.78271	Detected	Not Detected	Not Detected	Detected	Not Detected	Detected	Detected	Detected	Not Detected	Detected	0	CTGGATATAGTACAGATCCAGTCCTTCTGT	hsa_circ_0006260_CBC2	0.0528102	4.26154	down	20.8358	50.0286	58.9896	29.0185	22.5324	493.132	316.009	246.931	18.1358
hsa_circ_0006281	hsa_circ_0006281_CBC1	0.0356516	2.09997	down	5.97094	7.17916	29.0014	20.7572	4.92851	47.9049	29.6443	48.773	9.98418	9.56739	2.95703	3.00635	3.9762	2.90502	2.90706	4.93823	4.64856	4.99152	3.56216	2.96304	Detected	Not Detected	Not Detected	Detected	Not Detected	Not Detected	Not Detected	Detected	Not Detected	Detected	0	AGACTTATACCTCAGTGGATGGAAGAATTT
hsa_circ_0006329	hsa_circ_0006329_CBC1	0.00310423	2.41146	down	2562.62	896.939	5896.29	902.821	1518.81	3943.75	2202.5	16218.3	2015.46	6380.05	10.6337	10.1926	11.6919	10.7647	10.9174	11.6022	11.038	13.5301	11.8077	12.5717	Detected	Detected	Detected	Detected	Detected	Detected	Detected	Detected	Detected	Detected	0	TAACACCCATGACAGTGTTGGTGTGTGAGA	hsa_circ_0006329_CBC2	0.0746958	2.67373	up	120.712	43.2948	101.117	162.043	36.6534	65.8576	63.6583	71.035	21.137
hsa_circ_0006507	hsa_circ_0006507_CBC1	0.00980637	2.25454	down	7.81151	33.3874	59.0966	21.0138	5.63167	75.6299	79.5524	80.8049	12.4513	12.6043	3.69403	5.36719	4.96922	2.95341	3.28014	5.5713	6.05921	5.67069	4.63935	4.18761	Detected	Not Detected	Not Detected	Detected	Not Detected	Not Detected	Not Detected	Detected	Not Detected	Detected	0	GTGGCATTGTTATTGACCTCGGAATATACA	hsa_circ_0006507_CBC2	0.080909	2.2808	down	5.76977	11.968	60.8126	21.3053	6.68123	86.8839	66.0192	75.3797	8.82776
hsa_circ_0006511	hsa_circ_0006511_CBC1	0.00811697	2.95549	down	8.98932	59.4983	131.852	21.222	29.2561	114.555	260.18	161.957	17.0907	72.6175	3.80351	6.19221	6.12329	3.00579	5.11622	6.18518	7.83101	6.68122	5.04578	6.31479	Detected	Not Detected	Not Detected	Detected	Not Detected	Detected	Detected	Detected	Detected	Detected	0	GACCTACCAAAACAGCCTAAATGCGATGGC	hsa_circ_0006511_CBC2	0.0256124	3.14439	down	7.23309	28.7222	112.32	20.8527	16.2405	132.559	224.712	148.547	9.84039
hsa_circ_0006759	hsa_circ_0006759_CBC1	0.0381728	3.46905	down	23.135	49.0246	184.809	20.8281	72.598	431.059	214.803	218.477	31.5898	121.391	4.7875	5.90061	6.6184	2.91785	6.46976	8.17169	7.54869	7.10552	5.80086	7.04006	Detected	Not Detected	Not Detected	Detected	Not Detected	Detected	Detected	Detected	Detected	Detected	0	AAATATGTCTGTCAGAAAACCATGATAAAT	hsa_circ_0006759_CBC2	0.15222	2.31807	down	6.02215	7.17316	65.3268	22.695	29.6926	108.334	56.2632	46.7281	15.0415
hsa_circ_0007315	hsa_circ_0007315_CBC1	0.0424655	9.14959	down	6.87487	155.224	226.636	75.4111	125.102	2231.93	1811.68	909.659	149.158	705.386	3.39979	7.63104	6.90739	7.17109	7.31109	10.728	10.7507	9.18648	8.1812	9.54256	Detected	Not Detected	Detected	Detected	Not Detected	Detected	Detected	Detected	Detected	Detected	0	AAAGACCTATTTCAGATGTTCCATTTAAGC	hsa_circ_0007315_CBC2	0.0378875	8.88723	down	6.06777	81.3611	140.233	37.8281	69.4796	1424.2	1036.43	529.571	82.5589
hsa_circ_0007332	hsa_circ_0007332_CBC1	0.0253871	2.76047	down	5.70571	23.4369	129.021	21.4278	7.36036	81.0715	101.835	126.298	13.9038	18.3301	2.86418	4.8873	6.0904	3.12721	3.51508	5.66689	6.43826	6.31695	4.81503	4.57162	Detected	Not Detected	Not Detected	Detected	Not Detected	Not Detected	Not Detected	Detected	Not Detected	Detected	0	GCTAAAAAAGCAAATAGTACCCAAGTGGCC	hsa_circ_0007332_CBC2	0.503266	1.5109	down	6.75645	16.6878	173.003	24.1545	10.9494	101.44	91.5396	149.506	9.13789
hsa_circ_0007385	hsa_circ_0007385_CBC1	0.0301445	2.99468	down	14.7219	31.4329	175.239	21.9071	48.8537	240.462	180.842	190.804	23.3778	83.191	4.28494	5.28317	6.5422	3.53847	5.85394	7.29179	7.28971	6.91443	5.41094	6.50787	Detected	Not Detected	Not Detected	Detected	Not Detected	Detected	Not Detected	Detected	Detected	Detected	0	TAAAGCCATGGAAAGCCATGCAGGATATAC	hsa_circ_0007385_CBC2	0.260881	1.89272	down	9.58614	12.7972	95.6662	22.6173	24.5529	128.129	114.666	103.776	8.80579
hsa_circ_0007477	hsa_circ_0007477_CBC1	0.0324071	2.11133	down	53.8193	99.5518	297.069	21.8821	70.109	395.449	219.564	441.571	14.2043	99.9388	5.78398	6.96367	7.29402	3.51404	6.41633	8.03997	7.5808	8.13491	4.84072	6.76642	Detected	Detected	Not Detected	Detected	Not Detected	Detected	Detected	Detected	Detected	Detected	0	GGTACCCTCCCTCAGAGAATGTAACTGGTC	hsa_circ_0007477_CBC2	0.0562174	2.2177	down	38.9396	78.1394	303.549	20.9781	83.249	416.123	178.298	444.086	10.8151
hsa_circ_0007538	hsa_circ_0007538_CBC1	0.0213339	2.2192	down	98.0902	99.5028	416.661	49.1013	106.817	540.219	473.137	622.735	64.2807	219.566	6.52829	6.96276	7.78471	6.55718	7.06709	8.51922	8.72801	8.63581	6.8876	7.87959	Detected	Detected	Detected	Detected	Not Detected	Detected	Detected	Detected	Detected	Detected	0	CTATTAGAAGGACAGAGTTCAGCAAGACCA	hsa_circ_0007538_CBC2	0.0104972	2.08144	down	145.905	110.248	418.908	78.5446	155.2	603.004	411.188	688.251	146.017
hsa_circ_0007619	hsa_circ_0007619_CBC1	0.024275	6.25814	down	5.65741	61.5075	321.659	20.9105	31.7811	434.658	473.02	436.346	22.0824	170.039	2.83986	6.24276	7.41026	2.93327	5.23424	8.18325	8.72729	8.11737	5.34209	7.51906	Detected	Not Detected	Not Detected	Detected	Not Detected	Detected	Detected	Detected	Detected	Detected	0	GAAATGATACACGAAAATTCGGTTCCCTCA	hsa_circ_0007619_CBC2	0.0478331	4.68777	down	6.36463	68.2444	314.477	27.9225	34.3518	438.857	528.91	515.516	45.683
hsa_circ_0007715	hsa_circ_0007715_CBC1	0.0293177	3.31696	down	123.118	18.718	225.653	21.4551	41.6954	326.79	296.366	338.349	27.5285	88.1257	6.8074	4.60024	6.90158	3.14299	5.62085	7.75016	8.02789	7.74286	5.61367	6.58779	Detected	Detected	Not Detected	Detected	Not Detected	Detected	Not Detected	Detected	Detected	Detected	0	GTTATGACAGTTACGTCTGTAGATGGACGG	hsa_circ_0007715_CBC2	0.0403602	3.46925	down	83.6034	9.04517	177.677	21.1772	36.3551	264.077	267.515	273.762	15.527
hsa_circ_0007754	hsa_circ_0007754_CBC1	0.00759617	2.54287	down	7.11034	8.48159	13.3536	23.4278	5.21807	76.6944	38.5572	45.0755	17.9878	14.471	3.51872	3.64422	3.22593	4.66135	3.13527	5.58945	5.01732	4.88232	5.10464	4.32407	Not Detected	Not Detected	Not Detected	Detected	Not Detected	Not Detected	Not Detected	Detected	Not Detected	Detected	0	TTTCTTGGTACAGTGAATGCCTGTTATTAA	hsa_circ_0007754_CBC2	0.0214437	2.99904	down	5.72094	6.63233	13.3014	20.5243	4.75077	63.3966	41.7524	36.9369	8.54995
hsa_circ_0007778	hsa_circ_0007778_CBC1	0.0270563	2.52861	down	38.9423	41.0868	110.799	19.5396	49.8794	194.506	162.148	130.04	23.4717	77.4254	5.41133	5.64088	5.86231	2.799	5.88515	6.97508	7.13346	6.35975	5.41553	6.40657	Detected	Detected	Not Detected	Detected	Not Detected	Detected	Detected	Detected	Detected	Detected	0	ATTTGAAAAGTGCCTGAGTATTTTCTGCAT	hsa_circ_0007778_CBC2	0.0595467	2.16804	down	8.01007	15.8348	53.749	20.1273	20.1567	104.994	90.5551	61.8904	8.35995
hsa_circ_0007840	hsa_circ_0007840_CBC1	0.0187614	2.30829	down	50.0176	76.5135	221.916	23.0661	28.4393	201.958	330.383	180.7	35.925	93.0652	5.69835	6.57058	6.8783	4.4577	5.07594	7.03231	8.18853	6.83746	5.99112	6.66557	Detected	Detected	Not Detected	Detected	Not Detected	Detected	Detected	Detected	Detected	Detected	0	GTGTAAACCGCATGGGGATAAACACACTTG	hsa_circ_0007840_CBC2	0.048998	2.10211	down	27.876	53.1401	171.356	22.8566	29.5189	191.365	260.092	144.426	12.8911
hsa_circ_0007968	hsa_circ_0007968_CBC1	0.0044583	2.29872	down	53.4825	38.895	192.941	25.9767	52.2677	267.742	182.689	293.551	54.0416	99.3069	5.77666	5.56517	6.68254	5.67555	5.95908	7.44992	7.30434	7.53464	6.61734	6.75693	Detected	Detected	Not Detected	Detected	Not Detected	Detected	Detected	Detected	Detected	Detected	0	TCATTGGGCACGTAGCACCTGTGGAATCCT
hsa_circ_0008078	hsa_circ_0008078_CBC1	0.0468066	2.09159	down	49.1164	64.1747	281.513	43.4726	65.9783	370.812	207.678	226.47	77.3115	163.583	5.67616	6.30544	7.21649	6.39156	6.32188	7.94001	7.49892	7.15442	7.17744	7.46376	Detected	Detected	Detected	Detected	Not Detected	Detected	Detected	Detected	Detected	Detected	0	TGCTTTTCTCCAAAGCACAACCTCCAAGAG	hsa_circ_0008078_CBC2	0.166691	2.16953	down	67.569	202.296	1100.09	81.5533	137.582	1011.71	626.345	713.056	84.5353
hsa_circ_0008105	hsa_circ_0008105_CBC1	0.0280017	2.01418	down	22.3988	64.5101	58.3145	25.8336	47.7768	138.356	153.716	162.847	36.9042	71.7605	4.74954	6.31344	4.95116	5.65961	5.81942	6.46988	7.05578	6.6889	6.03139	6.29818	Detected	Not Detected	Not Detected	Detected	Not Detected	Detected	Detected	Detected	Detected	Detected	0	AGCCATTCAGAAAAGGTAGTTCCAATTTGC	hsa_circ_0008105_CBC2	0.0362498	1.72828	down	34.0421	79.8722	54.504	24.007	38.2235	119.34	113.13	130.172	33.0079
hsa_circ_0008394	hsa_circ_0008394_CBC1	0.0406789	3.33674	down	26.4324	42.8902	401.697	22.4385	56.4597	464.735	403.195	369.44	22.6194	130.447	4.94753	5.70155	7.73142	3.99835	6.08043	8.28419	8.48446	7.86859	5.37095	7.14327	Detected	Not Detected	Not Detected	Detected	Not Detected	Detected	Detected	Detected	Detected	Detected	0	TTGTAATTGCAGGAGCAATCTGCACATCGT	hsa_circ_0008394_CBC2	0.535839	1.48781	down	23.6691	17.0698	114.812	25.0681	27.7335	161.429	159.917	100.663	9.57857
hsa_circ_0008468	hsa_circ_0008468_CBC1	0.0466762	3.67594	down	6.56235	13.9383	96.6806	28.2381	14.099	147.508	126.935	579.399	28.6066	27.0327	3.245	4.25722	5.66811	5.85413	4.13547	6.56785	6.76836	8.53052	5.66419	5.01958	Detected	Not Detected	Not Detected	Detected	Not Detected	Not Detected	Not Detected	Detected	Not Detected	Detected	0	ACTGGACAAATTCAGTGACCTTCTGAATTG	hsa_circ_0008468_CBC2	0.0536028	3.97924	down	6.89884	8.27003	89.5465	32.4782	19.8908	124.549	162.084	595.669	31.8824
hsa_circ_0008962	hsa_circ_0008962_CBC1	0.0236755	2.51801	down	29.7531	105.289	148.538	39.2807	74.7008	344.417	407.479	243.586	65.9945	152.479	5.0915	7.04978	6.30049	6.26458	6.51436	7.82887	8.50066	7.2603	6.92639	7.3659	Detected	Not Detected	Detected	Detected	Not Detected	Detected	Detected	Detected	Detected	Detected	0	GTGGACCATATGTAGCTTGTCAAAATTCCC	hsa_circ_0008962_CBC2	0.0476685	2.23591	down	31.9046	92.2854	138.069	58.0845	59.992	330.22	336.438	236.781	66.3575
hsa_circ_0009176	hsa_circ_0009176_CBC1	0.0215789	3.51335	down	20.1689	70.1538	86.4401	20.7639	43.932	213.843	237.382	152.093	44.9191	83.3758	4.6299	6.43914	5.5127	2.90621	5.69555	7.11722	7.69393	6.59159	6.33373	6.51126	Detected	Not Detected	Not Detected	Detected	Not Detected	Detected	Detected	Detected	Detected	Detected	0	GCAATTCTGCAACAGATGCCTGTCTTCTTT	hsa_circ_0009176_CBC2	0.13424	1.95783	down	6.07907	33.5302	22.8012	23.2755	24.3897	87.7225	68.1499	44.8594	10.6522
hsa_circ_0009964	hsa_circ_0009964_CBC1	0.002864	3.67516	down	20.5822	27.318	141.866	21.0183	30.4753	192.475	212.395	213.405	17.2962	107.774	4.65245	5.09232	6.23103	2.95446	5.17546	6.96035	7.53207	7.07165	5.05922	6.87147	Detected	Not Detected	Not Detected	Detected	Not Detected	Detected	Not Detected	Detected	Detected	Detected	0	TGCATAGAGGTCAAGATAACTCCAGGAGGA	hsa_circ_0009964_CBC2	0.0649868	3.07221	down	6.92126	15.1904	87.4394	21.5593	32.1309	140.297	184.564	155.049	8.15034
hsa_circ_0011092	hsa_circ_0011092_CBC1	0.0277782	2.84956	down	44.7376	25.1604	97.3542	22.9304	20.17	144.519	247.564	96.3863	30.2894	102.818	5.56908	4.98055	5.67839	4.37218	4.60831	6.53562	7.75664	5.92132	5.74341	6.80519	Detected	Detected	Not Detected	Detected	Not Detected	Detected	Not Detected	Detected	Not Detected	Detected	0	GGATCTCGTCTTTCTGCAACAGTTACAACA	hsa_circ_0011092_CBC2	0.049819	2.29657	down	30.1401	54.6143	152.676	32.0101	69.9516	187.093	377.565	112.491	80.9334
hsa_circ_0012403	hsa_circ_0012403_CBC1	0.0408853	3.70734	down	7.19522	69.7765	322.198	22.0075	33.0803	310.008	329.358	305.425	18.2861	135.429	3.55257	6.43152	7.41277	3.62699	5.2913	7.67141	8.18379	7.59238	5.12276	7.19674	Detected	Not Detected	Not Detected	Detected	Not Detected	Detected	Detected	Detected	Detected	Detected	0	AGAGTTTTCTTCAAGACGGTCCTAAAATCT	hsa_circ_0012403_CBC2	0.180667	2.72912	down	9.25133	116.747	466.207	51.8786	57.4191	497.104	461.782	485.279	32.7734
hsa_circ_0012671	hsa_circ_0012671_CBC1	0.0400961	2.48708	down	213.454	91.1381	531.608	23.5122	99.3627	494.57	420.317	423.897	83.924	307.437	7.46382	6.82877	8.13296	4.7112	6.95682	8.38207	8.54756	8.07309	7.30333	8.35979	Detected	Detected	Detected	Detected	Not Detected	Detected	Detected	Detected	Detected	Detected	0	TTCTGGGAGCTCCAGATTGTCCGTGTGGAG	hsa_circ_0012671_CBC2	0.415253	1.27322	down	207.577	81.8453	235.436	87.6731	66.6554	349.507	243.354	197.467	49.2369
hsa_circ_0012673	hsa_circ_0012673_CBC1	0.0426323	2.17631	down	231.429	136.546	704.833	38.7658	127.064	765.113	668.214	461.52	88.7323	433.593	7.5583	7.43822	8.54709	6.24745	7.33534	9.05602	9.24563	8.19904	7.38881	8.84633	Detected	Detected	Detected	Detected	Not Detected	Detected	Detected	Detected	Detected	Detected	0	GTGCGATGCACTCCGATTGTCCGTGTGGAG	hsa_circ_0012673_CBC2	0.0517403	2.599	down	222.578	193.438	1127.75	72.8254	170.889	1401.31	1085	728.52	136.489
hsa_circ_0012844	hsa_circ_0012844_CBC1	0.010491	6.882	down	6.12228	20.1693	60.9925	20.6864	19.2368	312.708	195.242	100.313	18.1939	221.237	3.01453	4.69301	5.01722	2.89274	4.5463	7.68522	7.40582	5.97905	5.11731	7.89053	Detected	Not Detected	Not Detected	Detected	Not Detected	Detected	Not Detected	Detected	Not Detected	Detected	0	GAGACTTAAATTCAGCGGATATTCAACTCC
hsa_circ_0012845	hsa_circ_0012845_CBC1	0.0202428	4.33889	down	6.65132	8.21627	32.2086	21.7559	15.4825	91.1519	58.7371	31.9825	78.9128	63.1282	3.2861	3.55286	4.11913	3.39315	4.25752	5.8376	5.6084	4.42371	7.20999	6.11567	Detected	Not Detected	Detected	Detected	Not Detected	Detected	Not Detected	Not Detected	Not Detected	Detected	0	CAAAGTTCCAAGCAATTCTTGCAGACAACC
hsa_circ_0012848	hsa_circ_0012848_CBC1	0.0306529	3.30322	down	10.3287	18.5379	67.7725	21.3853	75.2744	201.992	103.412	72.038	28.6801	140.885	3.92101	4.58906	5.16938	3.10417	6.52687	7.03247	6.46023	5.51651	5.6675	7.25316	Detected	Not Detected	Not Detected	Detected	Not Detected	Detected	Not Detected	Detected	Detected	Detected	0	CACTAGGAGACAATGAAAGTCCCACCATCA	hsa_circ_0012848_CBC2	0.271574	2.21054	down	7.16877	8.53385	37.2116	25.4772	11.6447	140.95	61.9941	48.9339	9.89355
hsa_circ_0013323	hsa_circ_0013323_CBC1	0.0119972	2.63365	down	15.054	23.9274	87.0244	24.3201	43.3819	149.309	140.213	162.596	37.5946	70.6464	4.30901	4.91374	5.5224	5.12103	5.678	6.58654	6.91956	6.68711	6.05899	6.2773	Detected	Not Detected	Not Detected	Detected	Not Detected	Detected	Not Detected	Detected	Detected	Detected	0	ATAGGTGCCTATGCATTTCTATGCAGATTT
hsa_circ_0013325	hsa_circ_0013325_CBC1	0.0121853	4.52084	down	23.7435	16.4719	189.051	21.2895	38.8369	342.656	206.182	275.378	35.4013	91.8191	4.81729	4.45065	6.65107	3.04118	5.52027	7.8207	7.48782	7.44084	5.96789	6.64617	Detected	Not Detected	Not Detected	Detected	Not Detected	Detected	Not Detected	Detected	Detected	Detected	0	TATGAACATTATGAGGGATGCTTCCTTTGG	hsa_circ_0013325_CBC2	0.238475	2.80148	down	7.05064	7.93015	127.119	24.9201	29.5654	231.25	158.77	193.923	9.80295
hsa_circ_0013591	hsa_circ_0013591_CBC1	0.0190326	2.25397	down	16.0177	67.6256	55.6823	23.609	52.8018	137.835	143.449	77.727	50.0693	95.8657	4.37603	6.38235	4.88182	4.76316	5.97519	6.46467	6.95396	5.61878	6.49692	6.70658	Detected	Not Detected	Not Detected	Detected	Not Detected	Detected	Detected	Detected	Detected	Detected	0	GACATACTATGTTGAGAAACTTCTATGGAA	hsa_circ_0013591_CBC2	0.109217	1.94362	down	12.7458	79.3676	52.4417	27.734	75.4982	183.059	132.603	84.4842	40.5224
hsa_circ_0014614	hsa_circ_0014614_CBC1	0.0464072	3.50957	down	5.98306	14.7207	115.678	20.888	27.4507	149.701	180.782	116.368	10.1911	68.9542	2.96136	4.31986	5.92492	2.9289	5.02666	6.59072	7.2893	6.19625	3.89947	6.24243	Detected	Not Detected	Not Detected	Detected	Not Detected	Detected	Not Detected	Detected	Detected	Detected	0	TACATATTCCAGATGGTGAAGACATTCAGT	hsa_circ_0014614_CBC2	0.0405509	4.45823	down	6.28584	7.5392	109.348	21.2703	21.3783	162.083	169.317	101.907	11.8496
hsa_circ_0014617	hsa_circ_0014617_CBC1	0.0220656	2.28937	down	5.94709	10.5133	44.1381	20.5622	5.48159	51.2777	60.7022	40.9059	10.0685	16.0819	2.94905	3.97253	4.56115	2.87322	3.23884	5.02984	5.65316	4.75156	3.70507	4.42991	Detected	Not Detected	Not Detected	Detected	Not Detected	Not Detected	Not Detected	Detected	Not Detected	Detected	0	TTCAACATGAGAAAGGTGAAGACATTCAGT
hsa_circ_0015015	hsa_circ_0015015_CBC1	0.0461877	2.92708	down	7.00419	124.544	204.399	22.0701	56.8455	200.112	284.555	489.979	19.7164	87.7163	3.47134	7.30281	6.76319	3.68233	6.09058	7.01772	7.96794	8.28449	5.20664	6.58077	Detected	Not Detected	Not Detected	Detected	Not Detected	Detected	Detected	Detected	Detected	Detected	0	GCAAATGAGACGTATATTCTGCTCTCTTTG	hsa_circ_0015015_CBC2	0.308324	1.6868	down	5.67681	41.7149	62.0834	22.722	9.42347	82.8792	94.2092	68.2889	9.38246
hsa_circ_0015472	hsa_circ_0015472_CBC1	0.0251678	2.00235	down	18.5465	21.5438	90.6094	23.5281	35.7227	94.8714	82.1777	98.2285	46.942	45.2231	4.53543	4.77702	5.5792	4.71885	5.39837	5.90008	6.10946	5.94758	6.39936	5.66086	Detected	Not Detected	Detected	Detected	Not Detected	Not Detected	Not Detected	Detected	Detected	Detected	0	GGGGAGAGTAAATTGATGGTAGATACCTGG	hsa_circ_0015472_CBC2	0.96081	1.01106	down	45.5526	18.8606	61.362	22.3271	25.9372	37.6059	23.9767	70.6355	12.6337
hsa_circ_0015652	hsa_circ_0015652_CBC1	0.0440994	2.39196	down	28.1933	10.9829	29.6765	22.5574	16.3194	57.0006	35.5129	39.7813	42.0191	98.3069	5.02603	4.01178	4.00707	4.09738	4.32942	5.17511	4.90122	4.71561	6.22806	6.74265	Detected	Not Detected	Not Detected	Detected	Not Detected	Detected	Not Detected	Not Detected	Not Detected	Detected	0	CAACATGCAATCCAAAGAGGAGAGTTTCAG
hsa_circ_0015725	hsa_circ_0015725_CBC1	0.0181281	2.4766	down	46.3704	22.4766	67.565	21.4655	13.794	110.501	74.8669	101.516	27.562	46.5618	5.60967	4.83162	5.16618	3.14951	4.10755	6.13205	5.96283	5.99728	5.61512	5.69906	Detected	Detected	Not Detected	Detected	Not Detected	Not Detected	Not Detected	Detected	Not Detected	Detected	0	AAAGATGCTGTGCAGAGTTCAGCAAGACCA	hsa_circ_0015725_CBC2	0.136649	1.6523	down	68.8997	16.7606	116.623	25.4431	50.7427	163.636	120.654	129.281	25.0428
hsa_circ_0015837	hsa_circ_0015837_CBC1	0.0379705	3.12375	down	5.7068	25.3148	82.839	21.1358	15.0999	117.788	73.1866	77.631	16.6576	55.627	2.86457	4.98798	5.45374	2.97956	4.22514	6.22722	5.9287	5.61698	5.01584	5.93863	Detected	Not Detected	Not Detected	Detected	Not Detected	Detected	Not Detected	Detected	Not Detected	Detected	0	AAACCCATACAGATGAAAATGTGCCAGAGG	hsa_circ_0015837_CBC2	0.0483098	1.96087	down	13.5126	16.6062	103.934	21.972	18.7773	126.685	50.1357	96.5222	10.3192
hsa_circ_0015948	hsa_circ_0015948_CBC1	0.0363544	2.18705	down	114.412	22.573	85.9442	20.1612	29.2753	182.041	71.5577	140.188	20.8	64.5955	6.71576	4.83721	5.50534	2.8447	5.11714	6.87885	5.89361	6.47234	5.27182	6.14847	Detected	Detected	Not Detected	Detected	Not Detected	Detected	Not Detected	Detected	Detected	Detected	0	CAGATTGATCTGCAGCTCTGTGGCACTCTG	hsa_circ_0015948_CBC2	0.0135126	2.29069	down	90.6726	9.75348	56.7929	20.0802	17.9208	150.565	43.1213	118.974	13.3486
hsa_circ_0016113	hsa_circ_0016113_CBC1	0.0387764	2.00187	down	12.4332	21.7562	107.703	22.1161	11.9067	48.7295	61.8862	83.8476	25.6671	39.7381	4.0988	4.78963	5.82277	3.72426	3.94454	4.96317	5.68152	5.7226	5.5253	5.49414	Detected	Not Detected	Not Detected	Detected	Not Detected	Not Detected	Not Detected	Detected	Not Detected	Detected	0	ATGAGGATGCAACAGGAGAAGAACCCTTGG
hsa_circ_0017445	hsa_circ_0017445_CBC1	0.0328444	4.30089	down	22.3198	73.5797	499.832	23.4573	109.295	411.318	664.381	422.705	129.637	281.192	4.74511	6.51254	8.0459	4.68044	7.10255	8.09856	9.23709	8.06881	7.97358	8.23167	Detected	Not Detected	Detected	Detected	Not Detected	Detected	Detected	Detected	Detected	Detected	0	AACTCAAAACAAAAGTACGTAGAGAAATCG	hsa_circ_0017445_CBC2	0.0389336	2.86825	down	10.5147	33.6652	167.689	22.4553	27.0453	140.665	266.154	139.082	13.4856
hsa_circ_0017650	hsa_circ_0017650_CBC1	0.0322111	2.1408	down	124.431	98.9934	141.679	108.519	129.603	453.173	505.473	281.11	98.3257	335.127	6.81994	6.95429	6.22947	7.71368	7.36495	8.24513	8.82837	7.47058	7.54962	8.47939	Detected	Detected	Detected	Detected	Not Detected	Detected	Detected	Detected	Detected	Detected	0	ACCAAACTCCGGCAGGATGGACTCAGGGTC	hsa_circ_0017650_CBC2	0.000622	1.82496	down	71.1128	65.6752	94.2596	34.0922	66.2249	182.457	152.2	165.834	77.3447
hsa_circ_0017673	hsa_circ_0017673_CBC1	0.00888589	2.99856	down	25.6972	47.6533	231.437	22.3205	50.6746	263.964	212.587	262.707	26.0342	175.458	4.91316	5.85673	6.93744	3.89862	5.90939	7.42835	7.53379	7.36882	5.54257	7.56316	Detected	Not Detected	Not Detected	Detected	Not Detected	Detected	Detected	Detected	Detected	Detected	0	TGGTGCTGCAGCTCTCTCTGTATGAAAAAG	hsa_circ_0017673_CBC2	0.790394	1.27498	down	35.7709	41.1228	172.752	168.692	23.3036	276.513	132.733	179.841	10.2941
hsa_circ_0017732	hsa_circ_0017732_CBC1	0.00459626	2.76391	down	10.8035	7.22806	40.142	20.7271	4.98062	80.4349	40.2864	56.3164	10.1589	22.6315	3.96143	3.02351	4.42742	2.89963	2.94358	5.65605	5.07774	5.18763	3.85981	4.80785	Detected	Not Detected	Not Detected	Detected	Not Detected	Not Detected	Not Detected	Detected	Not Detected	Detected	0	ACTGCAGTGATATTGGAGTTTGACCACTTT
hsa_circ_0017737	hsa_circ_0017737_CBC1	0.0361039	2.31932	down	5.66809	12.4164	38.5297	21.1618	19.8578	67.2684	65.4321	53.675	10.0205	28.3885	2.84495	4.1312	4.36922	2.98634	4.58716	5.40605	5.76115	5.1217	3.61788	5.08062	Detected	Not Detected	Not Detected	Detected	Not Detected	Not Detected	Not Detected	Detected	Not Detected	Detected	0	ACTGCAGTGATATTGCTGATGTTCCGTAAA	hsa_circ_0017737_CBC2	0.432744	1.18286	down	34.7408	45.3152	53.699	22.1301	15.347	56.0923	45.279	96.0938	10.2845
hsa_circ_0017739	hsa_circ_0017739_CBC1	0.0118362	2.54536	down	6.77577	8.49511	19.7337	21.1271	5.67166	61.1318	56.1211	41.1365	9.71355	21.5728	3.34623	3.64867	3.55103	2.97765	3.29077	5.27436	5.54734	4.75861	3.22194	4.75145	Not Detected	Not Detected	Not Detected	Detected	Not Detected	Not Detected	Not Detected	Detected	Not Detected	Detected	0	ACTGCAGTGATATTGGTCCATGGTGATGCT
hsa_circ_0017962	hsa_circ_0017962_CBC1	0.0208059	2.12623	down	15.5013	42.212	171.171	21.6361	18.1033	98.5353	114.823	163.806	18.1924	34.5263	4.34005	5.67741	6.50829	3.27793	4.46448	5.95774	6.61536	6.69721	5.11714	5.32218	Detected	Not Detected	Not Detected	Detected	Not Detected	Not Detected	Detected	Detected	Not Detected	Detected	0	ACACAGAAAAAACAGGATGCATCATCTGCA	hsa_circ_0017962_CBC2	0.540826	1.18837	down	22.3246	24.0379	161.891	24.6815	15.2416	76.7805	77.9316	98.105	11.5289
hsa_circ_0017974	hsa_circ_0017974_CBC1	0.00332685	2.0536	down	40.4166	44.7242	72.3284	22.1999	46.4156	148.963	151.141	118.011	19.4808	67.8231	5.45395	5.76346	5.26296	3.79765	5.77571	6.58331	7.03154	6.21697	5.19386	6.21884	Detected	Detected	Not Detected	Detected	Not Detected	Detected	Detected	Detected	Detected	Detected	0	CGTCAAGAAGTTGTGAGAGAGGATGCAAGC	hsa_circ_0017974_CBC2	0.0226275	2.08457	down	26.0034	52.3351	75.7756	30.5549	31.7475	157.453	172.835	109.408	36.7187
hsa_circ_0018381	hsa_circ_0018381_CBC1	0.00881261	2.49264	down	7.74501	12.2871	40.2061	22.8785	11.7731	79.3501	67.2805	54.136	35.7041	17.8226	3.6839	4.12145	4.43041	4.3375	3.93231	5.63659	5.80314	5.13342	5.98069	4.54009	Detected	Not Detected	Not Detected	Detected	Not Detected	Not Detected	Not Detected	Detected	Not Detected	Detected	0	ATAAATATGCATTGATTGTAGAAATAAGAA
hsa_circ_0018534	hsa_circ_0018534_CBC1	0.0197874	2.82593	down	5.83342	12.0981	54.2227	25.0869	15.2048	88.64	75.4961	75.6143	42.8913	36.9613	2.91275	4.10605	4.84205	5.428	4.23531	5.79448	5.97586	5.58151	6.2603	5.40566	Detected	Not Detected	Not Detected	Detected	Not Detected	Not Detected	Not Detected	Detected	Not Detected	Detected	0	TGGCTCCATATGCAGGTATGACAGCAGTTA	hsa_circ_0018534_CBC2	0.910903	1.06342	down	11.6469	33.4151	64.3477	30.0917	12.8192	86.9757	58.1606	82.4441	9.71557
hsa_circ_0019290	hsa_circ_0019290_CBC1	0.0153212	2.34167	down	45.5816	172.66	82.294	21.7966	45.1853	224.805	471.475	166.134	24.9826	58.5715	5.59022	7.79071	5.44376	3.43463	5.737	7.19173	8.72229	6.71796	5.49116	6.01087	Detected	Detected	Not Detected	Detected	Not Detected	Detected	Detected	Detected	Detected	Detected	0	AGAAGATTACCGGTGGTTCATGGAGCCTGC	hsa_circ_0019290_CBC2	0.164106	1.371	down	76.0983	126.364	78.2856	41.5607	54.4457	165.325	256.665	171.401	46.9799
hsa_circ_0020752	hsa_circ_0020752_CBC1	0.0388353	3.81553	down	104449	6029.86	15210.1	55547.7	10818.3	122918	71506	116185	54792.4	94440.7	15.8774	12.9547	13.2121	16.4238	13.7117	16.6145	15.8151	16.5051	16.5051	16.3993	Detected	Detected	Detected	Detected	Detected	Detected	Detected	Detected	Detected	Detected	0	GGCTCTACCCTGCAGACCACCAGCACAACC	hsa_circ_0020752_CBC2	0.0407362	3.6688	down	64002.8	4484.3	11922.9	39579	7583.11	83588.6	54075.1	86876.6	37431.1
hsa_circ_0020753	hsa_circ_0020753_CBC1	0.0457036	3.36753	down	42793.3	3193.95	8065.42	32062	6564.12	60944.1	35107.7	50270.2	28769.7	46744.9	14.6156	12.0457	12.1774	15.8322	13.0068	15.5436	14.7249	15.2266	15.604	15.3369	Detected	Detected	Detected	Detected	Detected	Detected	Detected	Detected	Detected	Detected	0	GTTCCCCCCAGAAAGACCACCAGCACAACC	hsa_circ_0020753_CBC2	0.0500868	3.50713	down	61020.8	3732.76	9948.75	39041.7	7864.8	71871.6	48403.5	70706.8	34627.1
hsa_circ_0020756	hsa_circ_0020756_CBC1	0.0430441	3.13611	down	64043.2	5650.48	12754	43950.7	9744.44	82978.6	50322	75584.2	38869.6	71376.7	15.2266	12.8603	12.9269	16.1776	13.5603	15.9657	15.239	15.7713	16.0834	15.9371	Detected	Detected	Detected	Detected	Detected	Detected	Detected	Detected	Detected	Detected	0	CAGCGCCAGCCTCGGACCACCAGCACAACC	hsa_circ_0020756_CBC2	0.0528113	3.02577	down	60569.6	5257.23	11951.4	40133.5	8967.89	77226.9	47752.1	72586.5	31484.7
hsa_circ_0020757	hsa_circ_0020757_CBC1	0.045137	3.7709	down	98371.6	5924.04	17139.9	53676.1	11577.7	111359	80396.3	118044	51580	105151	15.8056	12.9226	13.403	16.3788	13.8053	16.3206	16.0053	16.5483	16.4673	16.5483	Detected	Detected	Detected	Detected	Detected	Detected	Detected	Detected	Detected	Detected	0	CCACGGGCTGCCCCAACCACCAGCACAACC	hsa_circ_0020757_CBC2	0.0489769	3.40505	down	85409.1	6139.02	14486.7	50200.6	9469.48	101938	63855.7	98761.1	45262.5
hsa_circ_0020758	hsa_circ_0020758_CBC1	0.0481152	4.06162	down	93515.3	3951.42	12335.2	52979.9	8980.85	106169	63253.3	105486	49285.1	92050.1	15.7096	12.3512	12.8803	16.3612	13.4515	16.266	15.5848	16.298	16.3788	16.3365	Detected	Detected	Detected	Detected	Detected	Detected	Detected	Detected	Detected	Detected	0	GGAGAGCCGGTGAAGACCACCAGCACAACC	hsa_circ_0020758_CBC2	0.0537106	3.65274	down	74173.6	3502.36	9777.69	45132.8	7432.33	82228.5	37312.1	85989.8	43842.6
hsa_circ_0020762	hsa_circ_0020762_CBC1	0.0494387	3.48215	down	80936.1	5981.82	13604.9	49192.1	9564.93	99949.4	62457.1	99080.9	43977.4	88229.9	15.5848	12.9399	13.0371	16.2821	13.5402	16.1631	15.5637	16.153	16.2061	16.298	Detected	Detected	Detected	Detected	Detected	Detected	Detected	Detected	Detected	Detected	0	CTCAGCTGTTCTCTGACCACCAGCACAACC	hsa_circ_0020762_CBC2	0.0432135	3.13241	down	60255.5	4812.28	14107	37476	9883.47	74835.1	55545.5	73322.1	34417.6
hsa_circ_0020763	hsa_circ_0020763_CBC1	0.0243641	7.18866	down	230.514	12.0054	24.9286	45.2964	5.02018	881.684	155.527	385.984	64.7039	223.529	7.55355	4.09703	3.79547	6.44567	2.96834	9.27949	7.0727	7.93457	6.89764	7.90428	Not Detected	Detected	Detected	Detected	Not Detected	Detected	Not Detected	Detected	Not Detected	Detected	0	GAGCATTTTGCAATTGGTCTTTGAGCCGTG	hsa_circ_0020763_CBC2	0.0321174	5.01505	down	473.961	64.7514	85.8192	237.324	61.7084	2196.09	512.646	1167.36	193.006
hsa_circ_0022199	hsa_circ_0022199_CBC1	0.0407134	2.23915	down	25.1527	73.3545	200.515	22.9974	87.683	191.172	244.825	268.545	44.2043	96.8085	4.88658	6.50715	6.7364	4.41562	6.76053	6.95065	7.73937	7.40263	6.30842	6.71997	Detected	Not Detected	Not Detected	Detected	Not Detected	Detected	Detected	Detected	Detected	Detected	0	AATGCCATGATCAACATCAAAGGCAGAAAT	hsa_circ_0022199_CBC2	0.218446	1.33332	down	21.5269	34.0272	63.5797	24.138	37.7328	80.2909	101.248	75.749	11.8449
hsa_circ_0022351	hsa_circ_0022351_CBC1	0.0487457	2.19411	down	68.7138	36.4171	83.3481	21.2067	24.6951	117.955	98.7251	104.887	24.1861	80.3057	6.08846	5.48101	5.46232	3.00015	4.87839	6.22935	6.39171	6.04611	5.45197	6.45935	Detected	Detected	Not Detected	Detected	Not Detected	Detected	Detected	Detected	Detected	Detected	0	GGTAGACACTGATGGGGTCAATCTGCCCCC	hsa_circ_0022351_CBC2	0.00770008	2.38462	down	197.506	134.833	280.712	59.6043	107.962	631.082	634.492	349.423	100.496
hsa_circ_0023121	hsa_circ_0023121_CBC1	0.0405378	2.14665	down	87.3167	68.46	303.495	22.9792	69.4923	313.638	240.992	209.072	45.1918	185.507	6.38698	6.40156	7.32551	4.40348	6.40347	7.68973	7.71697	7.04135	6.34255	7.64084	Detected	Detected	Not Detected	Detected	Not Detected	Detected	Detected	Detected	Detected	Detected	0	GCCCTCAGATGGCAGGCTGAAAGGTTCCCT	hsa_circ_0023121_CBC2	0.0597449	2.92831	down	79.6726	59.05	317.874	21.389	79.5605	392.346	265.927	237.475	53.256
hsa_circ_0023472	hsa_circ_0023472_CBC1	0.035472	3.69332	down	53.0933	212.095	275.035	20.952	67.1034	576.034	470.061	316.752	49.7211	291.105	5.76719	8.08752	7.18204	2.94116	6.34912	8.61899	8.71676	7.64549	6.48671	8.28367	Detected	Detected	Detected	Detected	Not Detected	Detected	Detected	Detected	Detected	Detected	0	TCAGTCAAACATCCCCAAGCCGAGAGTCTC
hsa_circ_0023597	hsa_circ_0023597_CBC1	0.0255583	2.48522	down	82.7522	51.7889	226.131	22.4138	98.5739	429.476	171.334	248.457	47.7822	180.675	6.3216	5.98205	6.90465	3.97874	6.94522	8.16592	7.21207	7.29018	6.42619	7.60477	Detected	Detected	Detected	Detected	Not Detected	Detected	Detected	Detected	Detected	Detected	0	CTGGCCTACAACAAGGGAGGCATCTGTAAC	hsa_circ_0023597_CBC2	0.03267	2.33393	down	66.9654	34.1998	124.758	20.9615	55.4449	281.303	88.9738	153.551	26.2156
hsa_circ_0023598	hsa_circ_0023598_CBC1	0.0220869	3.16625	down	71.113	17.408	242.374	19.5299	56.4883	376.816	158.592	233.89	22.895	135.478	6.13231	4.51586	7.00557	2.79779	6.08107	7.96407	7.09925	7.19989	5.38609	7.19719	Detected	Detected	Not Detected	Detected	Not Detected	Detected	Not Detected	Detected	Detected	Detected	0	CTGGCCTACAACAAGTTCTTGGACCTTTCC	hsa_circ_0023598_CBC2	0.179845	1.57323	down	66.7314	14.2373	143.109	21.9704	32.4617	201.983	80.4014	135.071	9.27083
hsa_circ_0024093	hsa_circ_0024093_CBC1	0.049449	2.03508	down	6039.63	3145.99	12671.3	1233.57	2501.3	10590.3	15961.5	9003.66	2462.53	10579.1	11.8496	12.0304	12.9157	11.205	11.6464	13.0883	13.7577	12.5977	12.0755	13.2533	Detected	Detected	Detected	Detected	Detected	Detected	Detected	Detected	Detected	Detected	0	TTTCCTTAAACTCTTGCCGCCGCCAGGGAA	hsa_circ_0024093_CBC2	0.0711867	2.01339	down	6212.55	3712.53	13111.2	1288.57	2552.37	12038.8	20827.8	8260.7	2435.59
hsa_circ_0024166	hsa_circ_0024166_CBC1	0.0063591	3.59277	down	8.15872	14.0331	123.291	22.1266	11.6807	179.573	93.08	253.314	21.5074	29.1761	3.72967	4.26491	6.02006	3.73356	3.92338	6.8576	6.29953	7.31761	5.3097	5.11263	Detected	Not Detected	Not Detected	Detected	Not Detected	Not Detected	Not Detected	Detected	Not Detected	Detected	0	GGGACTGGAAAATTGGAATATTTTGAAAAC
hsa_circ_0024169	hsa_circ_0024169_CBC1	0.0201061	2.14309	down	36.1992	69.343	126.4	22.9167	47.9636	142.878	158.771	250.315	47.6812	64.6669	5.32543	6.42232	6.0586	4.36327	5.82522	6.51858	7.10114	7.30092	6.42285	6.14983	Detected	Detected	Detected	Detected	Not Detected	Detected	Detected	Detected	Detected	Detected	0	AACTCCGTTGAAGCAGGATGTGCATGCAGT	hsa_circ_0024169_CBC2	0.0791045	1.55747	down	24.5048	45.2385	108.046	25.2071	42.8686	109.051	62.7027	218.835	35.4807
hsa_circ_0024378	hsa_circ_0024378_CBC1	0.0349353	3.41892	down	88.7302	280.553	459.631	22.6847	116.629	879.432	717.68	441.058	86.525	480.883	6.40723	8.49989	7.92664	4.20175	7.20376	9.2756	9.35255	8.13285	7.34915	8.99683	Detected	Detected	Detected	Detected	Not Detected	Detected	Detected	Detected	Detected	Detected	0	CCAATTTCCAGTTTGGTTTCAGCGCAAGTA	hsa_circ_0024378_CBC2	0.443381	1.5784	down	31.9235	40.3825	138.138	24.4905	27.3737	240.078	169.806	112.727	9.55908
hsa_circ_0024955	hsa_circ_0024955_CBC1	0.0315163	2.88398	down	265.409	173.902	604.579	71.2614	130.12	1255.02	1083.67	438.951	164.292	776.487	7.71989	7.80043	8.322	7.0888	7.37084	9.83314	9.97915	8.12573	8.32459	9.67966	Detected	Detected	Detected	Detected	Not Detected	Detected	Detected	Detected	Detected	Detected	0	CAGGGACTCCGGTTTTGCCTCTGATCCCCA	hsa_circ_0024955_CBC2	0.0664979	2.42436	down	295.986	175.676	614.249	106.267	153.701	1257.46	1053.92	444.583	129.468
hsa_circ_0025535	hsa_circ_0025535_CBC1	0.0240263	2.38177	down	57.5565	70.6244	248.035	22.0701	79.7752	288.482	438.549	234.572	18.9874	153.479	5.8664	6.45035	7.03886	3.68228	6.61796	7.56056	8.61228	7.2039	5.16417	7.37511	Detected	Detected	Not Detected	Detected	Not Detected	Detected	Detected	Detected	Detected	Detected	0	CAAAGGCCCTTTATGAACACACAAGTGAAA	hsa_circ_0025535_CBC2	0.127312	1.41015	down	269.93	95.5516	231.272	25.9256	79.2852	320.531	339.131	258.581	27.9983
hsa_circ_0025631	hsa_circ_0025631_CBC1	0.00899847	2.52509	down	6.224	7.87093	13.5874	22.4094	4.97994	36.8941	34.4317	49.5237	10.5779	19.1731	3.08269	3.35393	3.23514	3.97461	2.94315	4.57488	4.85674	5.01318	4.20547	4.62091	Not Detected	Not Detected	Not Detected	Detected	Not Detected	Not Detected	Not Detected	Detected	Not Detected	Detected	0	AAAAAGACAACACAAATGCCTTATCTCTGG
hsa_circ_0025804	hsa_circ_0025804_CBC1	0.0113877	2.27768	down	5.91869	7.17423	38.391	21.2599	4.9436	43.4562	31.1418	66.8726	10.2145	9.94046	2.93955	3.00456	4.36282	3.02201	2.91826	4.79812	4.71824	5.41627	3.92781	3.32459	Detected	Not Detected	Not Detected	Detected	Not Detected	Not Detected	Not Detected	Detected	Not Detected	Detected	0	TGTTCACCACTATCAAAATATATGCAAGAG
hsa_circ_0025823	hsa_circ_0025823_CBC1	0.0477559	2.08742	down	28.9281	21.9282	89.2613	22.854	24.5239	105.871	96.9317	177.556	39.7555	17.6693	5.05757	4.80012	5.55811	4.32099	4.86911	6.06588	6.36229	6.81305	6.14343	4.52987	Detected	Not Detected	Not Detected	Detected	Not Detected	Not Detected	Not Detected	Detected	Not Detected	Detected	0	ACCAACCAGTAACAAGCTAATTTGTGTTTT
hsa_circ_0025842	hsa_circ_0025842_CBC1	0.0241399	6.30556	down	55.8278	233.817	449.104	219.348	140.177	2157.25	2136.4	803.091	409.655	2248.27	5.82837	8.23203	7.89229	8.73612	7.48072	10.6739	10.9909	9.00561	9.63359	11.1487	Detected	Detected	Detected	Detected	Detected	Detected	Detected	Detected	Detected	Detected	0	CGCTACCTTTTCTTATGCCTCCAAAGCCAT	hsa_circ_0025842_CBC2	0.0191391	6.94652	down	54.1312	223.696	348.695	210.012	123.469	2010.46	2375.65	660.481	441.358
hsa_circ_0025843	hsa_circ_0025843_CBC1	0.0273673	8.22493	down	5.91763	62.9102	184.337	24.8791	23.7151	591.99	503.876	255.261	78.4008	550.007	2.9392	6.27644	6.61507	5.34968	4.82135	8.65822	8.82326	7.32817	7.19969	9.19241	Detected	Not Detected	Detected	Detected	Not Detected	Detected	Detected	Detected	Not Detected	Detected	0	CGCTACCTTTTCTTAGAGACTAATGAGCAA	hsa_circ_0025843_CBC2	0.0659108	6.00065	down	6.68179	56.4055	163.276	25.3804	20.4334	554.692	519.5	203.917	25.3213
hsa_circ_0025847	hsa_circ_0025847_CBC1	0.0106564	6.92262	down	6.84146	29.2085	55.977	22.5232	20.4841	438.363	265.137	133.443	27.8871	243.392	3.38154	5.18523	4.88947	4.06791	4.62844	8.19502	7.86072	6.39788	5.62998	8.0256	Detected	Not Detected	Not Detected	Detected	Not Detected	Detected	Not Detected	Detected	Not Detected	Detected	0	GAAGAATGGATCAAGTTCAACAACATGTTG	hsa_circ_0025847_CBC2	0.000116	2.39818	down	39.9413	29.4002	38.9567	23.2388	25.023	139.635	101.8	73.8178	33.2474
hsa_circ_0026149	hsa_circ_0026149_CBC1	0.0261665	2.76797	down	6.38945	24.2088	68.3369	23.6916	11.2944	110.84	100.219	80.9184	28.1974	38.3106	3.16307	4.92951	5.18187	4.81048	3.88704	6.13747	6.41285	5.67296	5.64406	5.44878	Detected	Not Detected	Not Detected	Detected	Not Detected	Not Detected	Not Detected	Detected	Not Detected	Detected	0	AAGCATTCATGGAAGAATCTCCCTGGAAAA
hsa_circ_0026229	hsa_circ_0026229_CBC1	0.0399038	3.80724	down	5.67548	43.4428	150.416	23.2472	38.3395	217.072	223.589	177.353	46.3668	92.2958	2.84846	5.72087	6.31923	4.55935	5.50208	7.13955	7.60743	6.8114	6.38163	6.6537	Detected	Not Detected	Not Detected	Detected	Not Detected	Detected	Detected	Detected	Detected	Detected	0	ATTCCAAAAAAATCGCAGGTAGCATCTAAA	hsa_circ_0026229_CBC2	0.0839241	2.75184	down	6.20275	7.98472	65.399	22.6571	21.5644	121.651	86.4145	94.1773	10.4987
hsa_circ_0026234	hsa_circ_0026234_CBC1	0.0105311	2.12234	down	6.50735	17.8115	18.1732	24.1088	20.6878	51.0149	41.4812	42.7936	26.4837	50.3866	3.21866	4.54099	3.468	5.02415	4.64048	5.02392	5.11742	4.81087	5.56521	5.80312	Not Detected	Not Detected	Not Detected	Detected	Not Detected	Not Detected	Not Detected	Detected	Not Detected	Detected	0	ACAACACCAATAGAGAGAAAATTTGTCAAA	hsa_circ_0026234_CBC2	0.121665	1.94428	down	14.3952	98.5809	147.629	37.5307	76.7094	209.063	214.79	235.867	40.6464
hsa_circ_0027440	hsa_circ_0027440_CBC1	0.0486464	4.648	down	73.6712	364.481	387.397	94.5824	64.2329	1715.07	1905.91	798.943	89.4207	1033.41	6.17744	8.88893	7.67948	7.51049	6.27992	10.3274	10.8247	8.99797	7.401	10.0682	Detected	Detected	Detected	Detected	Not Detected	Detected	Detected	Detected	Detected	Detected	0	AAAAACAAATTAAAGACTGTTTATTCCATG	hsa_circ_0027440_CBC2	0.0635181	4.04503	down	54.238	266.879	320.006	56.8365	58.3795	1235.05	1415.51	577.158	45.6646
hsa_circ_0027858	hsa_circ_0027858_CBC1	0.0306122	2.57546	down	5.9563	12.493	44.8524	22.4154	4.92645	66.946	62.923	62.7236	10.4038	23.3463	2.95225	4.13805	4.58201	3.98011	2.90555	5.39889	5.70488	5.33182	4.10002	4.84652	Detected	Not Detected	Not Detected	Detected	Not Detected	Not Detected	Not Detected	Detected	Not Detected	Detected	0	AAGGGCTTTTGTAAGGGTTATTCCTAATTG	hsa_circ_0027858_CBC2	0.0781151	2.28651	down	5.7417	10.0334	51.193	20.3676	8.24026	72.7107	80.8396	59.6855	8.43857
hsa_circ_0027967	hsa_circ_0027967_CBC1	0.00400098	3.18087	down	15.8499	14.875	24.3545	20.7655	20.8477	96.1923	98.5465	54.8421	23.1106	40.2793	4.36451	4.33223	3.77064	2.90657	4.65078	5.92239	6.38868	5.15218	5.39728	5.51132	Not Detected	Not Detected	Not Detected	Detected	Not Detected	Not Detected	Not Detected	Detected	Not Detected	Detected	0	CTTTCTTTGGTCCAGCATTGGGGGCCTTAT	hsa_circ_0027967_CBC2	0.0891577	2.16357	down	8.33304	8.71685	16.7768	25.0724	26.7529	81.5822	68.1042	51.3691	16.9837
hsa_circ_0027968	hsa_circ_0027968_CBC1	0.035895	5.71975	down	5.90586	6.45836	20.2179	21.8971	4.72335	153.492	118.567	115.763	8.82832	51.9418	2.93564	2.8309	3.57572	3.52923	2.80368	6.62668	6.6651	6.18815	2.93185	5.84314	Not Detected	Not Detected	Not Detected	Detected	Not Detected	Detected	Not Detected	Detected	Not Detected	Detected	0	CTTTCTTTGGTCCAGATCCAGTCCTTCTGT	hsa_circ_0027968_CBC2	0.114932	4.03476	down	7.35916	7.24496	28.1493	23.9078	8.11965	174.566	133.452	118.268	9.44341
hsa_circ_0027969	hsa_circ_0027969_CBC1	0.0148394	8.64194	down	5.92474	9.73826	34.4727	19.7401	15.2514	340.104	273.191	261.138	9.63625	159.825	2.94167	3.90681	4.21312	2.81493	4.23899	7.80983	7.90742	7.35959	3.16468	7.43077	Detected	Not Detected	Not Detected	Detected	Not Detected	Detected	Not Detected	Detected	Not Detected	Detected	0	CGCCAGTTATTAATGATCCAGTCCTTCTGT	hsa_circ_0027969_CBC2	0.037941	7.96301	down	5.71905	9.83379	28.0192	23.8294	5.04172	301.225	149.385	217.958	10.589
hsa_circ_0027971	hsa_circ_0027971_CBC1	0.0357578	7.20139	down	5.58157	6.9268	32.6121	22.0643	5.54766	176.922	199.669	152.472	9.57667	120.402	2.79493	2.92001	4.13776	3.67653	3.25611	6.83494	7.43805	6.59524	3.12998	7.02851	Detected	Not Detected	Not Detected	Detected	Not Detected	Detected	Not Detected	Detected	Not Detected	Detected	0	TATACTCCTGTCTTGATCCAGTCCTTCTGT	hsa_circ_0027971_CBC2	0.00831671	9.21722	down	5.78156	6.96232	18.1368	21.0682	4.92973	223.048	160.097	123.813	10.088
hsa_circ_0028323	hsa_circ_0028323_CBC1	0.0379253	4.15725	down	6.10427	68.9134	44.0505	21.3019	32.5222	300.335	177.267	89.9203	19.5359	93.5703	3.00533	6.41216	4.55807	3.0517	5.26643	7.62068	7.26008	5.82094	5.19707	6.67308	Detected	Not Detected	Not Detected	Detected	Not Detected	Detected	Detected	Detected	Detected	Detected	0	CTTTGTTTTCTCAAGATATTCTACATTTCC	hsa_circ_0028323_CBC2	0.0240858	3.95742	down	5.98761	40.1749	31.5331	20.5974	21.0148	207.251	102.555	74.075	14.5548
hsa_circ_0028563	hsa_circ_0028563_CBC1	0.0172478	3.48759	down	7.10695	22.2087	164.404	21.9978	18.5165	180.076	117.912	193.872	25.0181	56.4346	3.51719	4.81566	6.44945	3.61858	4.49585	6.86167	6.65665	6.93725	5.49271	5.9596	Detected	Not Detected	Not Detected	Detected	Not Detected	Detected	Not Detected	Detected	Not Detected	Detected	0	TGCTTTACCAAACAGGCTGAACTCACGGGA	hsa_circ_0028563_CBC2	0.473052	1.59914	down	8.22301	25.1625	116.212	30.3356	26.9458	154.219	90.8636	160.058	9.98881
hsa_circ_0028564	hsa_circ_0028564_CBC1	0.0411674	2.07665	down	31.4786	73.3197	181.33	23.4165	37.7648	202.505	144.528	176.604	52.1086	71.6232	5.15892	6.50638	6.59116	4.65501	5.47972	7.0358	6.96365	6.80547	6.56127	6.29627	Detected	Detected	Detected	Detected	Not Detected	Detected	Detected	Detected	Detected	Detected	0	CTCAAGAACCCTGAGGCTGAACTCACGGGA	hsa_circ_0028564_CBC2	0.629218	1.11786	down	44.283	88.8588	196.256	57.2504	59.1143	163.49	78.2011	202.863	59.1157
hsa_circ_0029235	hsa_circ_0029235_CBC1	0.0425912	2.06998	down	43.665	83.1284	227.205	28.7182	52.6461	209.582	482.821	277.865	34.2327	120.533	5.54163	6.6938	6.91108	5.87939	5.9695	7.08581	8.75783	7.4545	5.91536	7.02998	Detected	Detected	Not Detected	Detected	Not Detected	Detected	Detected	Detected	Detected	Detected	0	TTAAAAAAGAGTCAGTCCGCAACCATCCCT	hsa_circ_0029235_CBC2	0.0227539	2.07465	down	43.1891	88.9668	195.082	26.4799	53.3012	194.623	493.305	228.684	43.0958
hsa_circ_0029625	hsa_circ_0029625_CBC1	0.0465808	2.15407	down	6.83405	40.7945	60.6212	21.2865	18.1965	52.5507	66.1843	63.8858	20.1984	44.0329	3.37736	5.63143	5.00793	3.03874	4.47125	5.06351	5.7786	5.35617	5.23724	5.6265	Detected	Not Detected	Not Detected	Detected	Not Detected	Not Detected	Not Detected	Detected	Not Detected	Detected	0	AGTGAATACAAACAGGTTCTTTGGCATGGA	hsa_circ_0029625_CBC2	0.852438	1.10922	down	7.3251	33.5238	51.4827	51.7608	16.4851	57.8909	67.6304	42.6835	10.2735
hsa_circ_0029699	hsa_circ_0029699_CBC1	0.0347781	2.00154	down	27.3055	10.9222	46.3531	19.4985	7.56628	57.0835	35.5361	56.4149	14.0621	23.5332	4.98654	4.007	4.62613	2.79416	3.53431	5.17738	4.90207	5.18943	4.82871	4.85612	Detected	Not Detected	Not Detected	Detected	Not Detected	Not Detected	Not Detected	Detected	Not Detected	Detected	0	AGTCTTGTATTTGAACTTGGGTGATGGTTG	hsa_circ_0029699_CBC2	0.374104	1.44902	down	45.0521	21.3312	56.4886	21.5742	20.6596	53.7775	51.1431	54.235	30.5355
hsa_circ_0029863	hsa_circ_0029863_CBC1	0.0288748	2.18843	down	9.64675	48.6056	81.1457	20.9171	21.6445	122.388	97.804	137.444	10.2155	37.4283	3.85934	5.88789	5.42327	2.93449	4.70124	6.28583	6.37685	6.44357	3.92872	5.42073	Detected	Not Detected	Not Detected	Detected	Not Detected	Not Detected	Detected	Detected	Not Detected	Detected	0	GAAGACCTTGCAAAGCAGTTCCTACAGAGG
hsa_circ_0029928	hsa_circ_0029928_CBC1	0.0182316	2.47833	down	10.3476	55.2623	133.802	23.3946	17.3609	139.842	133.563	223.58	39.0456	30.3234	3.92262	6.08002	6.14531	4.64231	4.41025	6.48601	6.84528	7.13728	6.11699	5.1618	Detected	Not Detected	Not Detected	Detected	Not Detected	Not Detected	Detected	Detected	Not Detected	Detected	0	CCAAAGTTTGTGAAGATTTAGGACCAATAA
hsa_circ_0030117	hsa_circ_0030117_CBC1	0.0368323	2.57255	down	5.64236	14.8416	47.0201	22.3782	7.059	60.9369	65.0871	67.5797	10.2533	44.1936	2.83205	4.32931	4.64652	3.94809	3.48298	5.26972	5.75364	5.4306	3.96947	5.6315	Detected	Not Detected	Not Detected	Detected	Not Detected	Not Detected	Not Detected	Detected	Not Detected	Detected	0	ATTATGCTCTATCAGGATCATACCAAAAAA
hsa_circ_0030762	hsa_circ_0030762_CBC1	0.0217308	5.91307	down	6.47854	20.1223	110.847	21.3171	42.1179	482.499	228.924	244.9	15.828	123.257	3.20447	4.69017	5.86288	3.06171	5.6351	8.34323	7.64091	7.26938	4.95821	7.06215	Detected	Not Detected	Not Detected	Detected	Not Detected	Detected	Not Detected	Detected	Detected	Detected	0	TTACATCTACCTGGTGTTGAGCATCCTGTC
hsa_circ_0030764	hsa_circ_0030764_CBC1	0.0110465	3.0763	down	6.16972	14.4764	36.7287	20.9776	15.0742	104.062	50.4601	68.109	12.7446	35.9069	3.04648	4.2989	4.30049	2.94627	4.22338	6.03808	5.39326	5.44009	4.68133	5.36874	Detected	Not Detected	Not Detected	Detected	Not Detected	Not Detected	Not Detected	Detected	Not Detected	Detected	0	TTTCTTGGTACAGTGGTTGAGCATCCTGTC
hsa_circ_0030770	hsa_circ_0030770_CBC1	0.0457428	2.75499	down	9.19827	6.87353	35.4816	20.6597	16.6792	118.916	62.6903	67.3516	8.49483	33.3719	3.82085	2.90438	4.25209	2.88833	4.35639	6.24223	5.69911	5.42592	2.88756	5.27745	Detected	Not Detected	Not Detected	Detected	Not Detected	Not Detected	Not Detected	Detected	Not Detected	Detected	0	GGGTCAGTGTTCTCGCTAATCACATATGGC	hsa_circ_0030770_CBC2	0.51356	1.62038	down	5.99912	7.54336	38.461	33.1642	5.27524	53.2658	40.4841	51.456	9.18336
hsa_circ_0030771	hsa_circ_0030771_CBC1	0.00170084	4.01626	down	32.6247	39.3864	122.802	21.0211	26.8137	292.022	254.119	211.609	25.3997	104.79	5.2023	5.58178	6.01365	2.95499	4.99493	7.57826	7.79556	7.05917	5.5122	6.83173	Detected	Detected	Not Detected	Detected	Not Detected	Detected	Detected	Detected	Not Detected	Detected	0	GGGTCAGTGTTCTCGGTGTTACACATAATA	hsa_circ_0030771_CBC2	0.0785011	2.23586	down	27.7976	31.2702	125.234	29.054	40.6164	222.622	205.023	196.454	23.4958
hsa_circ_0031116	hsa_circ_0031116_CBC1	0.0284817	2.17363	down	26.2964	7.17293	72.869	20.6358	10.0376	75.5756	36.5795	66.5638	12.1731	25.6236	4.94157	3.00378	5.27247	2.88444	3.77238	5.57006	4.94169	5.41024	4.59794	4.95525	Detected	Not Detected	Not Detected	Detected	Not Detected	Not Detected	Not Detected	Detected	Not Detected	Detected	0	AGTACACAAGGCCAGATGGCTCTACTGAGC	hsa_circ_0031116_CBC2	0.0532709	1.92228	down	51.9033	38.9648	197.348	22.9576	70.1486	169.877	120.655	200.843	49.865
hsa_circ_0031194	hsa_circ_0031194_CBC1	0.016618	2.30927	down	14.0139	24.4227	89.1656	22.094	40.5831	102.031	119.497	129.12	19.9646	50.1636	4.23189	4.9418	5.55641	3.70367	5.58206	6.00893	6.67605	6.34855	5.22207	5.79741	Detected	Not Detected	Not Detected	Detected	Not Detected	Detected	Not Detected	Detected	Detected	Detected	0	ATTGTGAAGAAGGAGGGTGAATCGAAACGC	hsa_circ_0031194_CBC2	0.236268	1.47602	down	22.53	24.4438	85.7139	35.8308	26.4811	82.9905	119.511	95.8033	23.248
hsa_circ_0031281	hsa_circ_0031281_CBC1	0.0167938	2.76825	down	150.744	49.8058	94.5725	34.3177	31.7815	473.59	405.794	218.962	46.1611	117.813	7.05051	5.92324	5.63816	6.09759	5.23436	8.3146	8.494	7.10799	6.37446	6.99769	Detected	Detected	Not Detected	Detected	Not Detected	Detected	Detected	Detected	Detected	Detected	0	TGTTGATCCCTACAAGAGAGTACTTCTGGC	hsa_circ_0031281_CBC2	0.00375661	3.74718	down	75.6436	17.1535	53.0927	22.031	8.45831	273.029	203.859	108.451	25.8872
hsa_circ_0031423	hsa_circ_0031423_CBC1	0.0207824	2.81161	down	16.2411	59.7235	174.641	22.7201	59.9362	246.417	280.937	306.809	21.1039	103.869	4.3903	6.19714	6.53725	4.22746	6.17328	7.32817	7.94786	7.59875	5.28834	6.8193	Detected	Not Detected	Not Detected	Detected	Not Detected	Detected	Detected	Detected	Detected	Detected	0	ATGAAGTCAAACCCCGTTTTTGACCAATAT	hsa_circ_0031423_CBC2	0.0251763	2.95854	down	9.09425	44.6271	142.575	22.3394	36.2317	201.785	216.753	248.393	15.0115
hsa_circ_0031485	hsa_circ_0031485_CBC1	0.046318	2.51446	down	41.1998	16.2999	202.586	20.8417	48.5983	153.504	112.189	236.713	26.5442	61.9626	5.47587	4.43846	6.75086	2.92039	5.84557	6.62688	6.58027	7.21771	5.56808	6.08944	Detected	Detected	Not Detected	Detected	Not Detected	Detected	Not Detected	Detected	Detected	Detected	0	GAGAACTACACAATGGTCAACTGCAACTTG	hsa_circ_0031485_CBC2	0.551511	1.40102	down	41.0666	16.6683	179.388	24.8478	28.6015	157.67	113.869	227.782	9.30986
hsa_circ_0031486	hsa_circ_0031486_CBC1	0.0172504	2.30404	down	51.3876	18.0519	219.326	21.8504	35.1488	188.855	122.641	223.765	15.2877	72.9873	5.72854	4.55703	6.86091	3.48627	5.37508	6.9332	6.71518	7.13862	4.91999	6.32167	Detected	Detected	Not Detected	Detected	Not Detected	Detected	Not Detected	Detected	Detected	Detected	0	GAGAACTACACAATGATACTTACAAGGAGA
hsa_circ_0031556	hsa_circ_0031556_CBC1	0.0497501	3.00111	down	6.1216	7.34633	76.9062	20.9556	20.4591	63.5501	62.3283	67.54	26.1026	25.3241	3.01417	3.07918	5.3476	2.94195	4.62708	5.32833	5.69162	5.4298	5.54623	4.94148	Detected	Not Detected	Not Detected	Detected	Not Detected	Not Detected	Not Detected	Detected	Not Detected	Detected	0	GTCCAGAGCTACAAGATTGAAATCAGCAAG	hsa_circ_0031556_CBC2	0.196419	1.61208	down	6.36182	8.48655	68.275	22.7995	21.4478	45.2451	42.8489	79.4106	9.9452
hsa_circ_0031571	hsa_circ_0031571_CBC1	0.0326956	2.19937	down	10.9692	7.48146	68.7829	21.1388	17.3684	82.6101	48.1488	68.3309	10.1021	29.867	3.976	3.13355	5.19016	2.98035	4.41086	5.69297	5.32643	5.44487	3.77005	5.14204	Detected	Not Detected	Not Detected	Detected	Not Detected	Not Detected	Not Detected	Detected	Not Detected	Detected	0	CTCTGATGACATTAGGCTTATGTGGTATTT
hsa_circ_0031645	hsa_circ_0031645_CBC1	0.0269998	2.78152	down	6.33549	6.26943	32.3036	21.0807	15.1805	43.1434	48.1565	63.8507	16.1913	12.7435	3.13788	2.81198	4.12315	2.96742	4.23265	4.78851	5.32674	5.35547	4.98399	4.19773	Detected	Not Detected	Not Detected	Detected	Not Detected	Not Detected	Not Detected	Detected	Not Detected	Detected	0	TTAGCAAACTTCTTGCTTGTAGACCCTGGA	hsa_circ_0031645_CBC2	0.241332	1.54151	down	18.174	6.875	24.529	20.5943	9.57485	36.5985	32.1397	48.4643	10.0386
hsa_circ_0031940	hsa_circ_0031940_CBC1	0.000802	2.62073	down	5.80035	7.09286	34.5303	21.6444	4.7612	38.9341	31.7268	59.9001	11.2365	11.1111	2.90184	2.97856	4.21585	3.28585	2.82146	4.64738	4.74458	5.26935	4.42535	4.06673	Detected	Not Detected	Not Detected	Detected	Not Detected	Not Detected	Not Detected	Detected	Not Detected	Detected	0	CGCCCATGTTCTCTTATAACATAGATCATC
hsa_circ_0032946	hsa_circ_0032946_CBC1	0.00746019	2.2101	down	43.474	32.0341	140.154	21.9707	35.9883	196.829	158.836	164.633	13.3049	68.7046	5.53615	5.30974	6.21343	3.59535	5.40975	6.99302	7.10178	6.7042	4.74867	6.23729	Detected	Detected	Not Detected	Detected	Not Detected	Detected	Not Detected	Detected	Detected	Detected	0	CCAGCATGGCTGGAGATTCTCTGCTACTTA	hsa_circ_0032946_CBC2	0.0380098	1.87008	down	31.0817	42.1723	128.571	20.9471	45.5446	198.552	140.237	158.874	10.0265
hsa_circ_0032947	hsa_circ_0032947_CBC1	0.00196322	2.35338	down	36.4624	30.1579	124.029	22.8265	30.1234	168.256	134.83	159.919	23.4409	84.3117	5.33418	5.2278	6.0287	4.30276	5.15844	6.76099	6.85975	6.66415	5.41421	6.52642	Detected	Detected	Not Detected	Detected	Not Detected	Detected	Not Detected	Detected	Detected	Detected	0	CACTTGCATTACCAAATTCTCTGCTACTTA	hsa_circ_0032947_CBC2	0.412913	1.57424	down	7.25181	8.66945	59.0781	25.2927	13.9584	72.3786	59.0478	78.524	9.94275
hsa_circ_0035096	hsa_circ_0035096_CBC1	0.0358363	2.09983	down	19.5119	49.9281	272.81	20.8119	48.2531	105.828	153.893	238.448	16.0924	80.5176	4.59282	5.92655	7.17006	2.91484	5.83508	6.06513	7.05722	7.22856	4.97646	6.46337	Detected	Not Detected	Not Detected	Detected	Not Detected	Detected	Detected	Detected	Detected	Detected	0	TACCACCTTATTCAGGAAGTTATTGCCAGC
hsa_circ_0035292	hsa_circ_0035292_CBC1	0.0338321	2.10679	down	11.2092	43.856	114.484	21.708	34.0995	114.862	110.724	120.092	13.97	53.4567	3.99599	5.73371	5.90915	3.34736	5.33342	6.18923	6.56257	6.24255	4.82067	5.87985	Detected	Not Detected	Not Detected	Detected	Not Detected	Detected	Detected	Detected	Detected	Detected	0	AAAACAATGACTTAGAATGCCCTTCTGCCT	hsa_circ_0035292_CBC2	0.101407	1.7278	down	30.8792	33.316	109.605	20.7075	46.0806	97.487	79.9457	99.6776	17.4005
hsa_circ_0035431	hsa_circ_0035431_CBC1	0.00300389	20.6313	down	6.31688	7.69546	47.794	21.6284	26.2612	683.646	666.822	239.588	49.0241	583.455	3.12975	3.24276	4.66768	3.27078	4.96551	8.888	9.24267	7.23576	6.46484	9.27903	Detected	Not Detected	Not Detected	Detected	Not Detected	Detected	Not Detected	Detected	Detected	Detected	0	CAAGGAAATAACCAACTGGAACAGTGAACC	hsa_circ_0035431_CBC2	0.00393897	21.3957	down	5.69267	6.69409	52.8582	20.8731	26.7119	597.056	628.6	268.353	33.3188
hsa_circ_0035432	hsa_circ_0035432_CBC1	0.0117781	5.59903	down	79.5873	40.3798	113.773	58.5882	65.8662	686.466	895.801	288.35	108.238	713.914	6.27362	5.6168	5.8995	6.80839	6.31967	8.89372	9.68454	7.50798	7.69775	9.55986	Detected	Detected	Detected	Detected	Not Detected	Detected	Detected	Detected	Detected	Detected	0	GAAGAAGCAACCAAGCTGGAACAGTGAACC	hsa_circ_0035432_CBC2	0.0111756	6.21096	down	31.499	32.105	86.5543	29.1755	42.5613	536.946	676.524	214.558	60.9389
hsa_circ_0035434	hsa_circ_0035434_CBC1	0.0153164	2.64504	down	193.219	65.3139	188.506	63.5433	111.866	644.776	519.944	247.953	105.333	418.809	7.34715	6.33064	6.64757	6.92335	7.13939	8.79644	8.86824	7.28748	7.65565	8.79673	Detected	Detected	Detected	Detected	Not Detected	Detected	Detected	Detected	Detected	Detected	0	TTACCTCAAAGAAGGGCCACACCGGATCTC	hsa_circ_0035434_CBC2	0.0481403	1.77806	down	118.763	25.5747	97.6094	24.1477	55.0851	196.705	121.781	100.269	27.6247
hsa_circ_0035435	hsa_circ_0035435_CBC1	0.0148025	7.21642	down	34.2752	6.14359	48.4949	21.5144	17.5866	270.978	294.788	87.3881	25.928	208.447	5.26045	2.79768	4.68779	3.18298	4.42653	7.46755	8.01963	5.78088	5.53719	7.8066	Detected	Detected	Not Detected	Detected	Not Detected	Detected	Not Detected	Detected	Not Detected	Detected	0	GAAGAAGCAACCAAGGCTTGTAATTCCACA	hsa_circ_0035435_CBC2	0.0451404	5.79821	down	5.77249	6.81867	12.1017	24.2193	5.06468	187.472	119.028	30.2626	13.8365
hsa_circ_0035654	hsa_circ_0035654_CBC1	0.0424418	2.54957	down	20.5201	26.6877	134.422	23.4331	38.7331	237.929	186.512	142.434	22.5685	72.7329	4.64903	5.06019	6.15248	4.66419	5.51616	7.27677	7.33577	6.49538	5.3684	6.31701	Detected	Not Detected	Not Detected	Detected	Not Detected	Detected	Not Detected	Detected	Detected	Detected	0	TTTGTTCGTTACGAGTTATCGCTGTGATGA	hsa_circ_0035654_CBC2	0.0738574	3.20484	down	5.71074	11.1152	132.289	23.7707	24.9568	152.775	141.232	147.128	18.7637
hsa_circ_0035797	hsa_circ_0035797_CBC1	0.0486206	2.03571	down	14.2285	14.6618	94.1543	23.8921	26.0828	155.735	50.8639	133.676	20.2868	40.0086	4.24781	4.31523	5.63224	4.9177	4.95515	6.64623	5.40479	6.40016	5.24191	5.5027	Detected	Not Detected	Not Detected	Detected	Not Detected	Not Detected	Not Detected	Detected	Detected	Detected	0	TTGCATCACTATCAGATAAATGTATGAGTT
hsa_circ_0035875	hsa_circ_0035875_CBC1	0.0399187	2.1131	down	58.6096	72.4452	501.903	62.6615	172.519	333.666	383.686	582.309	118.916	230.886	5.88917	6.4894	8.05249	6.90339	7.78983	7.78133	8.41102	8.53781	7.84093	7.95001	Detected	Detected	Detected	Detected	Not Detected	Detected	Detected	Detected	Detected	Detected	0	TACCGGGTTATCGCTGATTAACCTCCATTT	hsa_circ_0035875_CBC2	0.0185721	2.45093	down	18.7889	24.0605	173.816	24.0549	52.4648	131.282	174.762	257.784	35.2252
hsa_circ_0036393	hsa_circ_0036393_CBC1	0.0403353	2.35959	down	10.7631	42.5794	135.706	22.4751	21.8837	122.166	113.838	128.363	38.9547	37.1197	3.95766	5.69052	6.16517	4.02753	4.71555	6.28274	6.60186	6.34024	6.11334	5.41094	Detected	Not Detected	Not Detected	Detected	Not Detected	Not Detected	Detected	Detected	Not Detected	Detected	0	ATGAAAGACAGCAAGAGGAACTGACACCAT	hsa_circ_0036393_CBC2	0.0829488	2.31854	down	14.2832	33.251	189.234	22.5523	31.7834	202.088	127.702	197.058	32.5374
hsa_circ_0036510	hsa_circ_0036510_CBC1	0.0283072	2.69449	down	43.984	38.4441	128.141	21.4861	52.8259	216.997	166.324	159.427	36.3795	82.2065	5.54999	5.55086	6.07932	3.16403	5.97578	7.13887	7.17013	6.65886	6.00977	6.49242	Detected	Detected	Not Detected	Detected	Not Detected	Detected	Detected	Detected	Detected	Detected	0	AAGTGGGACTTACTGCAACCTCTGTCAGTA	hsa_circ_0036510_CBC2	0.0288289	2.4449	down	35.1931	47.1478	108.418	21.2043	48.8344	190.235	129.611	153.564	27.6006
hsa_circ_0036756	hsa_circ_0036756_CBC1	0.00717336	2.8872	down	165.624	67.0576	142.756	22.1216	61.4027	452.22	321.05	185.402	38.1783	242.378	7.16352	6.36976	6.24141	3.72835	6.211	8.24191	8.14518	6.87344	6.08205	8.01981	Detected	Detected	Not Detected	Detected	Not Detected	Detected	Detected	Detected	Detected	Detected	0	AAAAGCTCTTCACAAGGCCGGCCCACCAGC	hsa_circ_0036756_CBC2	0.203589	1.20808	up	527.373	221.023	416.387	183.692	272.732	299.593	311.751	349.533	178.227
hsa_circ_0036758	hsa_circ_0036758_CBC1	0.0475013	2.02627	down	162.366	70.1985	183.357	22.3294	72.9256	290.004	274.36	169.817	37.2914	154.802	7.13932	6.43995	6.60786	3.90597	6.47679	7.56768	7.91441	6.74815	6.04653	7.38727	Detected	Detected	Not Detected	Detected	Not Detected	Detected	Detected	Detected	Detected	Detected	0	CGGGAGCACCAGAAGATGCCGACAAAAGGA	hsa_circ_0036758_CBC2	0.742745	1.16429	down	114.769	48.3561	139.696	141.942	53.9136	212.332	218.667	111.155	39.6226
hsa_circ_0036759	hsa_circ_0036759_CBC1	0.0331084	3.98444	down	61.6081	24.9794	182.038	22.911	56.863	467.532	416.564	127.998	57.6981	248.64	5.95009	4.9711	6.59716	4.35998	6.09103	8.29403	8.53372	6.33674	6.72072	8.05604	Detected	Detected	Detected	Detected	Not Detected	Detected	Not Detected	Detected	Detected	Detected	0	ACATCCTGGCCCAGGATGCCGACAAAAGGA	hsa_circ_0036759_CBC2	0.0778382	2.85764	down	48.4657	12.9855	98.3541	22.5155	18.0372	211.914	220.645	71.9753	11.9668
hsa_circ_0037167	hsa_circ_0037167_CBC1	0.0401557	2.12467	down	133.94	162.685	594.74	24.1667	105.347	660.619	769.542	471.302	30.3351	270.736	6.91055	7.70243	8.29793	5.05212	7.04647	8.83345	9.45849	8.23034	5.74548	8.17795	Detected	Detected	Not Detected	Detected	Not Detected	Detected	Detected	Detected	Detected	Detected	0	ATGGCCTCCATGTGGCCTTCTTCCAGGGCT	hsa_circ_0037167_CBC2	0.124728	1.6854	down	87.7465	104.984	328.755	24.773	51.8536	387.568	380.109	247.841	17.8353
hsa_circ_0037271	hsa_circ_0037271_CBC1	0.00392406	2.32663	down	31.6817	23.6575	56.2167	23.0095	30.1516	167.578	105.21	86.0167	33.2383	48.9375	5.16639	4.89828	4.89631	4.42262	5.15944	6.75485	6.48542	5.75798	5.87138	5.7646	Detected	Not Detected	Not Detected	Detected	Not Detected	Not Detected	Not Detected	Detected	Detected	Detected	0	GACTTCCACTATGAGGATGGGAGTCCCAGC	hsa_circ_0037271_CBC2	0.0518146	3.43797	down	14.2646	18.2981	151.605	25.0591	73.1873	338.34	241.985	264.586	38.1102
hsa_circ_0037361	hsa_circ_0037361_CBC1	0.027665	9.43699	down	1842.56	90.8749	287.228	770.93	74.7076	9964.25	1928.94	6956.14	641.969	2325.14	10.1828	6.82435	7.24522	10.5358	6.51449	13	10.8435	12.2106	10.2447	11.1955	Detected	Detected	Detected	Detected	Detected	Detected	Detected	Detected	Detected	Detected	0	TGCCACGAGAAACAGTGATAATTGAAAATC	hsa_circ_0037361_CBC2	0.00238863	12.1081	down	207.516	6.63704	24.1406	20.569	4.92866	1112.28	132.9	702.205	24.1622
hsa_circ_0037362	hsa_circ_0037362_CBC1	0.0278884	10.3147	down	1939.13	67.315	291.495	818.962	69.5224	10781.6	1784.27	7587.1	677.51	2442.66	10.2542	6.37571	7.2661	10.6251	6.40406	13.1111	10.7285	12.3423	10.3157	11.2608	Detected	Detected	Detected	Detected	Detected	Detected	Detected	Detected	Detected	Detected	0	TGCCACGAGAAACAGATATTGGATCAGAAA	hsa_circ_0037362_CBC2	0.0142415	8.81237	down	202.042	7.84769	31.9326	23.0153	5.04371	1270.23	145.657	773.561	16.1583
hsa_circ_0037553	hsa_circ_0037553_CBC1	0.0303033	2.03945	down	32.2768	44.0097	134.264	20.8235	23.8361	108.287	113.782	134.822	17.8164	48.5878	5.18938	5.73905	6.15051	2.91715	4.82909	6.10105	6.60135	6.41374	5.09443	5.75551	Detected	Detected	Not Detected	Detected	Not Detected	Not Detected	Detected	Detected	Not Detected	Detected	0	GACTGCTATGGCAATGGACCTTAAACCGGA
hsa_circ_0037710	hsa_circ_0037710_CBC1	0.0364177	2.10267	down	19.9503	25.2125	102.049	22.3594	37.6807	130.343	105.409	130.827	24.6313	36.8652	4.6175	4.98253	5.74582	3.93187	5.47616	6.38104	6.48782	6.36963	5.47428	5.40223	Detected	Not Detected	Not Detected	Detected	Not Detected	Not Detected	Not Detected	Detected	Detected	Detected	0	GCAGAAGCCTATGAGGAACAAAACATAACC	hsa_circ_0037710_CBC2	0.174898	1.26918	down	61.4419	29.3599	140.157	27.286	60.442	146.734	70.9505	105.999	51.4667
hsa_circ_0037861	hsa_circ_0037861_CBC1	0.0176403	3.18129	down	50.6994	101.989	310.471	53.9261	117.511	660.048	552.563	661.077	139.29	198.09	5.71341	7.00211	7.35884	6.68794	7.21551	8.83211	8.95652	8.72325	8.08099	7.733	Detected	Detected	Detected	Detected	Not Detected	Detected	Detected	Detected	Detected	Detected	0	TTTTCCCTGCAACAGGACGTTCTCCTGCTC	hsa_circ_0037861_CBC2	0.00881582	2.88327	down	42.5131	112.999	239.954	36.0858	75.031	465.531	384.465	445.591	101.234
hsa_circ_0037862	hsa_circ_0037862_CBC1	0.0267634	5.18931	down	6.13503	43.0509	148.726	23.0103	37.7576	407.01	280.294	472.656	30.026	103.828	3.02133	5.70774	6.30211	4.42331	5.47936	8.08307	7.94437	8.23457	5.73071	6.81885	Detected	Not Detected	Not Detected	Detected	Not Detected	Detected	Detected	Detected	Detected	Detected	0	TTTTCCCTGCAACAGAGTCTTTTATTCAAA	hsa_circ_0037862_CBC2	0.0100113	6.5154	down	6.74143	15.2435	137.075	21.3087	25.7899	318.17	301.224	364.171	26.0096
hsa_circ_0037863	hsa_circ_0037863_CBC1	0.014629	3.43154	down	28.7909	20.857	88.5649	21.2481	27.9774	157.538	138.259	163.924	42.4338	50.1512	5.05192	4.73612	5.54741	3.01684	5.05192	6.66368	6.89675	6.69814	6.24282	5.79711	Detected	Detected	Not Detected	Detected	Not Detected	Detected	Not Detected	Detected	Detected	Detected	0	TTTTCCCTGCAACAGATCACCGAAGTGGCC	hsa_circ_0037863_CBC2	0.0260566	2.5779	down	37.0156	21.3249	83.6381	20.7576	31.3131	127.622	100.672	141.525	28.2757
hsa_circ_0037864	hsa_circ_0037864_CBC1	0.04823	3.8839	down	7.17185	40.3854	204.256	25.392	63.7144	383.706	311.331	407.994	48.0894	114.886	3.54341	5.61698	6.76199	5.53154	6.26765	7.99407	8.10091	8.01739	6.43553	6.96119	Detected	Not Detected	Not Detected	Detected	Not Detected	Detected	Not Detected	Detected	Detected	Detected	0	TTTTCCCTGCAACAGATTACCTAGGAACAG
hsa_circ_0037866	hsa_circ_0037866_CBC1	0.0371571	3.32317	down	46.7202	92.0815	320.753	63.2084	123.23	817.142	704.615	675.444	95.3727	237.97	5.6188	6.84271	7.40673	6.91583	7.28902	9.16073	9.32459	8.75542	7.5026	7.99256	Detected	Detected	Detected	Detected	Not Detected	Detected	Detected	Detected	Detected	Detected	0	TTTTCCCTGCAACAGTCGAGCAAAAGATGT	hsa_circ_0037866_CBC2	0.0196854	1.71261	down	18.4861	21.6691	51.1747	20.7474	17.1589	59.9803	81.6786	94.967	9.91164
hsa_circ_0037868	hsa_circ_0037868_CBC1	0.00869481	2.86084	down	14.7656	15.6458	76.0542	20.3767	22.291	81.9425	112.453	136.799	18.3329	35.771	4.28878	4.39032	5.33268	2.8581	4.73955	5.68117	6.58378	6.43595	5.12564	5.36508	Detected	Not Detected	Not Detected	Detected	Not Detected	Not Detected	Not Detected	Detected	Not Detected	Detected	0	ATTCACTGTGGCAAGTCGAGCAAAAGATGT	hsa_circ_0037868_CBC2	0.114755	2.06608	down	11.9661	6.58513	46.3705	22.6587	14.2425	55.2247	65.5202	68.0043	10.1982
hsa_circ_0037896	hsa_circ_0037896_CBC1	0.0376238	2.1886	down	17.2625	11.0026	59.0992	21.5399	21.3544	101.257	60.0409	51.7386	19.2886	28.4375	4.45564	4.01338	4.96931	3.20135	4.68375	5.99711	5.63734	5.07312	5.18298	5.08293	Detected	Not Detected	Not Detected	Detected	Not Detected	Not Detected	Not Detected	Detected	Not Detected	Detected	0	ATGATGCCAAACAAGTGGATTACCGTTTAT
hsa_circ_0037901	hsa_circ_0037901_CBC1	0.0121017	2.46805	down	6.06206	7.39166	43.588	21.7081	16.7976	50.0988	38.8388	48.4303	10.7386	42.2839	2.9876	3.09876	4.54236	3.34756	4.366	4.99965	5.02828	4.98124	4.27703	5.57296	Detected	Not Detected	Not Detected	Detected	Not Detected	Not Detected	Not Detected	Detected	Not Detected	Detected	0	GTGGATAAGTACAAGAAAATGGAGAGACAG
hsa_circ_0037974	hsa_circ_0037974_CBC1	0.0345324	2.50624	down	16.0427	47.8803	158.007	22.0499	54.6033	202.247	233.245	220.196	14.4637	70.533	4.37785	5.86395	6.38977	3.6636	6.02925	7.03404	7.66832	7.11635	4.85886	6.27447	Detected	Not Detected	Not Detected	Detected	Not Detected	Detected	Detected	Detected	Detected	Detected	0	AGAGCCATGTACCGGGTATATAACGAAGTC	hsa_circ_0037974_CBC2	0.641064	1.29528	down	21.0202	23.1784	74.3727	25.5869	17.8008	96.6539	121.926	99.0919	9.6073
hsa_circ_0037975	hsa_circ_0037975_CBC1	0.0246734	2.29634	down	6.12722	10.6664	33.7138	23.1374	9.14096	44.9503	75.0116	73.6637	13.2056	13.7134	3.01706	3.98638	4.1822	4.50102	3.68476	4.84706	5.96607	5.5452	4.7372	4.27255	Detected	Not Detected	Not Detected	Detected	Not Detected	Not Detected	Not Detected	Detected	Not Detected	Detected	0	AAATTTGTTTGTCAGGAATCAGTGATGGAC	hsa_circ_0037975_CBC2	0.251378	1.90199	down	5.73012	7.04591	56.7495	22.5558	11.7604	33.7584	81.1607	93.9951	10.1469
hsa_circ_0038521	hsa_circ_0038521_CBC1	0.0125501	3.42463	down	6.28807	7.53531	41.1686	21.1594	8.58685	57.8623	79.8221	62.3931	20.0539	15.9687	3.1167	3.15855	4.46431	2.98576	3.63242	5.19754	6.06449	5.32489	5.2278	4.42275	Detected	Not Detected	Not Detected	Detected	Not Detected	Not Detected	Not Detected	Detected	Not Detected	Detected	0	ACCTATGAAAATGAACCTGACTGAAACGAT	hsa_circ_0038521_CBC2	0.022908	2.0598	down	19.7936	29.3196	96.6517	25.0009	43.3086	138.794	109.484	156.447	44.7201
hsa_circ_0038587	hsa_circ_0038587_CBC1	0.0186936	2.69644	down	24.5656	64.8205	194.56	22.4229	66.8561	192.193	207.038	242.403	49.8307	131.968	4.85922	6.31997	6.69459	3.98621	6.34306	6.95838	7.49402	7.25369	6.49036	7.16188	Detected	Not Detected	Not Detected	Detected	Not Detected	Detected	Detected	Detected	Detected	Detected	0	GACAATCCACACAAAGAATTATAAAACAAG
hsa_circ_0039090	hsa_circ_0039090_CBC1	0.0085175	2.11612	down	67.5193	16.7172	130.378	21.2895	30.4496	165.582	84.9729	181.188	12.237	54.8931	6.06598	4.46827	6.1059	3.0411	5.1744	6.73773	6.15842	6.84174	4.60679	5.91808	Detected	Detected	Not Detected	Detected	Not Detected	Detected	Not Detected	Detected	Detected	Detected	0	TCCAGTATGATTGCGGAGGCCGAGATCGAG	hsa_circ_0039090_CBC2	0.0225138	2.52583	down	47.811	30.8127	227.334	19.6287	57.3619	240.637	158.613	277.247	17.4349
hsa_circ_0039216	hsa_circ_0039216_CBC1	0.0322172	2.74142	down	444.518	131.339	534.455	155.939	202.423	1242.41	1491.57	695.909	230.12	699.852	8.35405	7.38289	8.13935	8.24519	8.02731	9.81583	10.4669	8.80014	8.81066	9.52988	Detected	Detected	Detected	Detected	Detected	Detected	Detected	Detected	Detected	Detected	0	GCGGGAACAGCCTGGGGTATCAAAAAGCCA	hsa_circ_0039216_CBC2	0.0377583	2.54396	down	379.379	123.269	490.285	141.742	217.816	1001.8	1301.82	576.019	216.501
hsa_circ_0039218	hsa_circ_0039218_CBC1	0.0282914	3.95391	down	265.452	43.0275	319.606	27.6547	77.697	765.286	937.766	383.844	97.8271	436.713	7.71999	5.70673	7.40093	5.81715	6.57577	9.05627	9.75561	7.92664	7.54107	8.85738	Detected	Detected	Detected	Detected	Not Detected	Detected	Detected	Detected	Detected	Detected	0	GGGCTACATGGGCGAGGTATCAAAAAGCCA	hsa_circ_0039218_CBC2	0.00953736	4.21852	down	89.4727	55.3357	161.611	21.9131	53.9563	427.761	514.612	209.249	58.2157
hsa_circ_0039271	hsa_circ_0039271_CBC1	0.0475865	2.77024	down	7.42125	10.4368	77.4269	25.5358	37.9027	134.922	115.143	115.127	42.6218	53.355	3.62264	3.9669	5.357	5.57862	5.48506	6.43336	6.61979	6.1804	6.25001	5.8767	Detected	Not Detected	Not Detected	Detected	Not Detected	Detected	Not Detected	Detected	Detected	Detected	0	AGGTTTTCCAATCAGGCGAATTGATGATGA	hsa_circ_0039271_CBC2	0.0274658	2.56211	down	24.2278	14.7096	70.0586	21.9876	52.5748	127.983	107.242	111.629	29.8732
hsa_circ_0039283	hsa_circ_0039283_CBC1	0.0284868	2.0558	down	8.18511	10.2719	49.1239	22.5977	31.5861	61.3931	66.7391	51.67	21.1038	40.4127	3.73239	3.95352	4.70408	4.13161	5.22555	5.28043	5.79059	5.07111	5.28829	5.51524	Detected	Not Detected	Not Detected	Detected	Not Detected	Not Detected	Not Detected	Detected	Detected	Detected	0	GAAAATACGAATCGGCTGATGAACTTATTA	hsa_circ_0039283_CBC2	0.347187	1.58462	down	5.80184	6.44009	23.29	20.2864	15.524	46.8328	28.1848	38.6119	8.41745
hsa_circ_0039358	hsa_circ_0039358_CBC1	0.030646	2.17882	down	7.33866	7.8958	19.7521	22.957	4.92517	47.6701	44.7362	44.6153	10.5744	12.875	3.60054	3.36921	3.55207	4.38832	2.90478	4.93186	5.22154	4.86737	4.20394	4.20796	Not Detected	Not Detected	Not Detected	Detected	Not Detected	Not Detected	Not Detected	Detected	Not Detected	Detected	0	CCTGCTAGTTTATGGATGGAAGAAGAACCA
hsa_circ_0039519	hsa_circ_0039519_CBC1	0.00157422	2.00922	down	24.8968	21.4894	64.7081	22.2287	17.1095	89.6891	74.037	81.8345	19.565	35.3202	4.87436	4.77404	5.10206	3.82226	4.3903	5.81297	5.94627	5.68925	5.19857	5.34913	Detected	Not Detected	Not Detected	Detected	Not Detected	Not Detected	Not Detected	Detected	Not Detected	Detected	0	AACAATAACTTACAGCGTCCAGAGGACCAG
hsa_circ_0039626	hsa_circ_0039626_CBC1	0.0312033	2.37153	down	28.267	74.4223	179.395	22.9995	47.5414	205.026	279.756	156.683	48.1494	84.3012	5.02968	6.52937	6.57671	4.4164	5.812	7.05384	7.94161	6.63438	6.43716	6.52626	Detected	Not Detected	Not Detected	Detected	Not Detected	Detected	Detected	Detected	Detected	Detected	0	ACTCCTAATCTAAAGGAGTGTTTCTCAGGA	hsa_circ_0039626_CBC2	0.106516	3.01486	down	5.9935	22.1924	163.127	20.0968	23.8122	191.694	218.986	172.918	8.08418
hsa_circ_0039644	hsa_circ_0039644_CBC1	0.00569863	2.37191	down	205.961	143.216	526.206	24.607	126.127	771.132	560.898	648.68	67.3675	264.079	7.42278	7.50923	8.11921	5.23954	7.3248	9.06838	8.97895	8.69693	6.95993	8.14161	Detected	Detected	Detected	Detected	Not Detected	Detected	Detected	Detected	Detected	Detected	0	CAAACAGATCACAAGGAGTGTTTCTCAGGA	hsa_circ_0039644_CBC2	0.189709	2.21179	down	19.9302	69.7635	337.059	70.949	58.848	360.976	350.287	350.624	37.3406
hsa_circ_0039658	hsa_circ_0039658_CBC1	0.04334	3.05985	down	46.0273	127.02	381.562	22.6398	85.568	430.27	545.206	421.565	82.3182	126.704	5.60191	7.3318	7.65512	4.16644	6.72369	8.16854	8.93646	8.06486	7.27422	7.10217	Detected	Detected	Detected	Detected	Not Detected	Detected	Detected	Detected	Detected	Detected	0	GAGCATGACTTAAAGGAGTGTTTCTCAGGA	hsa_circ_0039658_CBC2	0.0395186	4.5384	down	12.4782	75.1255	455.724	21.3341	80.3067	456.765	564.394	480.409	43.9267
hsa_circ_0039671	hsa_circ_0039671_CBC1	0.0378656	2.76132	down	15.6492	51.1375	189.088	21.0115	45.801	223.846	239.074	219.801	15.6405	60.4526	4.35002	5.96352	6.65143	2.95292	5.75719	7.18532	7.70448	7.11357	4.94503	6.05348	Detected	Not Detected	Not Detected	Detected	Not Detected	Detected	Detected	Detected	Detected	Detected	0	ATGTCTGTTGATGAGGAGTGTTTCTCAGGA	hsa_circ_0039671_CBC2	0.157341	2.30902	down	18.9352	50.869	264.809	24.693	52.8371	304.046	389.965	303.739	11.8397
hsa_circ_0039680	hsa_circ_0039680_CBC1	0.0452549	3.41111	down	29.9897	146.193	571.299	22.0162	111.283	598.965	779.984	567.452	39.9338	192.213	5.10174	7.54032	8.23925	3.63429	7.1309	8.67681	9.47943	8.50085	6.15033	7.69028	Detected	Detected	Not Detected	Detected	Not Detected	Detected	Detected	Detected	Detected	Detected	0	ATTTCTCCTGTTCAGGAAGAGCTTGGATTT
hsa_circ_0039691	hsa_circ_0039691_CBC1	0.0195199	3.31987	down	6.80864	15.9011	109.427	23.2607	8.06852	86.1906	181.028	128.795	23.0151	44.498	3.36263	4.40955	5.84627	4.56679	3.58165	5.75348	7.29123	6.34496	5.39216	5.64068	Detected	Not Detected	Not Detected	Detected	Not Detected	Not Detected	Not Detected	Detected	Not Detected	Detected	0	ATTTCTCCTGTTCAGGCGACCTCCGGCGCC	hsa_circ_0039691_CBC2	0.0533453	3.26642	down	5.97711	38.862	225.562	22.1443	34.0798	173.493	277.223	239.082	12.4938
hsa_circ_0039842	hsa_circ_0039842_CBC1	0.0346771	2.58368	down	8.84423	25.7282	139.443	21.2744	33.1992	119.469	108.654	139.955	18.8142	49.3487	3.79025	5.01061	6.20557	3.03021	5.29623	6.24917	6.53314	6.46974	5.15264	5.77532	Detected	Not Detected	Not Detected	Detected	Not Detected	Not Detected	Not Detected	Detected	Detected	Detected	0	ACATTTACACGTCGGAATGATTACGGACCT
hsa_circ_0039940	hsa_circ_0039940_CBC1	0.0166909	2.13147	down	828.374	344.018	2172.83	120.333	273.056	1845.81	1732.01	2146.95	197.693	820.495	9.14009	8.80284	10.205	7.86837	8.4665	10.4431	10.6819	10.4696	8.59375	9.75376	Detected	Detected	Detected	Detected	Detected	Detected	Detected	Detected	Detected	Detected	0	CGTATTTCTTGACAGCTGAGCTGCCGCGGC	hsa_circ_0039940_CBC2	0.0305903	2.37532	down	460.859	226.714	1986.12	99.0325	235.49	1581.11	1534.91	1918.32	150.096
hsa_circ_0039945	hsa_circ_0039945_CBC1	0.0184223	3.57008	down	56.0596	21.2489	314.778	21.2089	31.2407	295.504	308.524	333.795	17.978	106.636	5.83299	4.76056	7.37983	3.00098	5.21018	7.59614	8.08699	7.72185	5.10385	6.8555	Detected	Detected	Not Detected	Detected	Not Detected	Detected	Not Detected	Detected	Detected	Detected	0	TTAAACTGTGCCAGGAGTTTATGTGGCCGA	hsa_circ_0039945_CBC2	0.285703	1.75374	down	45.1478	31.6907	376.373	60.5547	63.7734	286.233	277.581	335.917	32.8645
hsa_circ_0040081	hsa_circ_0040081_CBC1	0.0139276	2.38842	down	127.892	54.2843	115.644	28.8076	74.459	623.567	221.244	325.516	42.2028	141.197	6.85583	6.05518	5.9244	5.88352	6.50922	8.74108	7.59142	7.68487	6.23473	7.25631	Detected	Detected	Not Detected	Detected	Not Detected	Detected	Detected	Detected	Detected	Detected	0	CTCTGGCCAATTCAGAGTAAGAAGGCAGTG	hsa_circ_0040081_CBC2	0.00092	2.98314	down	56.4552	35.6717	57.3516	21.0466	22.3971	316.548	135.133	141.561	16.4324
hsa_circ_0040083	hsa_circ_0040083_CBC1	0.0355953	2.47926	down	90.7849	32.5044	101.568	21.3858	50.9516	204.849	106.621	173.281	37.3483	94.7441	6.43389	5.32826	5.73959	3.10445	5.91792	7.05238	6.50494	6.77771	6.04864	6.68997	Detected	Detected	Not Detected	Detected	Not Detected	Detected	Not Detected	Detected	Detected	Detected	0	CTCTGGCCAATTCAGCCGCCCTTGTAGGCT	hsa_circ_0040083_CBC2	0.246815	1.38006	down	59.6466	29.5249	62.4738	22.3816	23.623	62.0019	50.7649	78.6212	24.0835
hsa_circ_0040193	hsa_circ_0040193_CBC1	0.0369174	2.37839	down	101.331	69.9618	283.963	21.0796	58.1648	305.187	262.132	291.273	28.6214	109.437	6.56576	6.43526	7.22764	2.96713	6.12617	7.64704	7.84338	7.52306	5.66478	6.89361	Detected	Detected	Not Detected	Detected	Not Detected	Detected	Detected	Detected	Detected	Detected	0	CTGTTTATTGATGAGAAAACAGAGTTTACA
hsa_circ_0040373	hsa_circ_0040373_CBC1	0.0219662	3.06352	down	5.65214	32.2672	167.616	22.7342	18.1717	96.4757	139.729	172.571	33.084	55.6383	2.8374	5.31881	6.47679	4.23812	4.4694	5.9267	6.91413	6.7716	5.86513	5.9389	Detected	Not Detected	Not Detected	Detected	Not Detected	Detected	Not Detected	Detected	Not Detected	Detected	0	ATGATATTGCTGCAGGCAGCACTGTGTGCT	hsa_circ_0040373_CBC2	0.0431266	3.07066	down	23.0784	125.812	460.663	23.0191	117.573	451.364	545.719	481.247	48.9461
hsa_circ_0040388	hsa_circ_0040388_CBC1	0.0183698	2.05749	down	26.1803	41.6934	129.083	24.2844	33.455	157.85	124.823	120.457	51.2256	63.0535	4.93601	5.65936	6.09106	5.10556	5.30578	6.66686	6.74093	6.24689	6.53364	6.11387	Detected	Not Detected	Not Detected	Detected	Not Detected	Detected	Detected	Detected	Detected	Detected	0	GACCCCTTTTTGCAGTTGGAGTGCCTCAAG	hsa_circ_0040388_CBC2	0.0392951	2.77633	down	29.6049	58.2766	275.217	21.5216	37.7574	334.239	456.984	299.757	10.0554
hsa_circ_0040610	hsa_circ_0040610_CBC1	0.019981	2.00383	down	60.8983	33.8625	92.3486	22.7286	62.8635	182.63	100.267	150.001	38.9638	79.2258	5.93543	5.38497	5.6059	4.23404	6.2471	6.88379	6.41363	6.5713	6.11364	6.43888	Detected	Detected	Not Detected	Detected	Not Detected	Detected	Not Detected	Detected	Detected	Detected	0	CTCGTCACATAACACTGGATATCATGGAAA	hsa_circ_0040610_CBC2	0.0525443	1.64372	down	59.7874	49.4293	96.2602	25.376	80.6201	190.181	73.2272	126.588	71.499
hsa_circ_0041440	hsa_circ_0041440_CBC1	0.0235982	2.35732	down	138.636	176.893	324.786	36.4513	90.1904	691.844	552.218	265.079	101.811	342.689	6.95111	7.82541	7.42332	6.17017	6.8048	8.90579	8.95558	7.38342	7.60485	8.51092	Detected	Detected	Detected	Detected	Not Detected	Detected	Detected	Detected	Detected	Detected	0	CTTCGCCTGTCCAAGTTTCCGAGGAGGCCT	hsa_circ_0041440_CBC2	0.0281331	2.23169	down	151.326	208.786	375.468	39.3418	100.81	679.109	595.159	299.027	96.4747
hsa_circ_0041442	hsa_circ_0041442_CBC1	0.043722	2.24189	down	153.707	176.723	358.281	31.3014	86.3852	742.518	572.117	253.97	68.4712	384.306	7.0735	7.82386	7.5645	5.98334	6.73773	9.01187	9.00926	7.32139	6.98734	8.67663	Detected	Detected	Detected	Detected	Not Detected	Detected	Detected	Detected	Detected	Detected	0	CTTCGCCTGTCCAAGGACCGGACCAGGGCT	hsa_circ_0041442_CBC2	0.163432	1.45586	down	264.852	161.862	400.518	52.4589	85.5361	488.445	409.78	265.15	58.0495
hsa_circ_0041767	hsa_circ_0041767_CBC1	0.0369405	2.2035	down	158.504	248.655	784.236	56.8053	161.119	913.407	889.462	613.17	118.782	425.769	7.11073	8.32142	8.70286	6.76138	7.68872	9.33636	9.67615	8.61373	7.83945	8.81841	Detected	Detected	Detected	Detected	Not Detected	Detected	Detected	Detected	Detected	Detected	0	CCAAGCTGGCATCTGTACGCCCGTTTGGTG	hsa_circ_0041767_CBC2	0.0649767	2.22422	down	141.543	242.556	927.954	78.0435	162.789	1022.38	1045.8	730.807	106.042
hsa_circ_0041938	hsa_circ_0041938_CBC1	0.0434007	2.3516	down	91.4654	26.7631	220.722	20.843	36.3909	255.884	187.569	174.645	15.5566	79.2224	6.44311	5.06464	6.87074	2.92068	5.42555	7.38139	7.34489	6.78857	4.93927	6.4388	Detected	Detected	Not Detected	Detected	Not Detected	Detected	Not Detected	Detected	Detected	Detected	0	TTCACTTCCATTCAGCTCTTGGGGTGAAGC	hsa_circ_0041938_CBC2	0.225904	1.47555	down	206.112	166.082	630.251	171.027	144.564	641.297	508.309	596.424	100.149
hsa_circ_0042264	hsa_circ_0042264_CBC1	0.0460938	2.09749	down	37.5207	14.5923	117.075	21.3993	23.6977	126.893	93.4627	85.3188	10.3542	79.6266	5.36669	4.30909	5.94391	3.11216	4.82054	6.33928	6.30572	5.74619	4.05833	6.44619	Detected	Detected	Not Detected	Detected	Not Detected	Detected	Not Detected	Detected	Not Detected	Detected	0	CTGGAGTTGCTGCAGAAAAGGCAACAGATG	hsa_circ_0042264_CBC2	0.0919352	2.20272	down	60.6691	18.6011	91.5752	21.3048	26.0474	127.551	77.4772	82.7025
hsa_circ_0042385	hsa_circ_0042385_CBC1	0.0174614	2.41061	down	90.5933	9.1613	53.836	24.0777	16.0965	187.375	58.8973	197.654	26.8603	45.7005	6.43144	3.82548	4.83174	5.00938	4.3103	6.92086	5.61178	6.96443	5.5837	5.67456	Detected	Detected	Not Detected	Detected	Not Detected	Not Detected	Not Detected	Detected	Not Detected	Detected	0	AAGAAGTCACTGAAAGCGCCATGAGCAAGA
hsa_circ_0042410	hsa_circ_0042410_CBC1	0.0334438	2.42619	down	6.08649	7.24396	34.2752	20.2962	19.1039	35.0962	39.528	36.1984	17.1212	22.9079	2.99778	3.03044	4.20488	2.85315	4.53676	4.50559	5.05188	4.58868	5.04728	4.82301	Detected	Not Detected	Not Detected	Detected	Not Detected	Not Detected	Not Detected	Detected	Not Detected	Detected	0	ACGGACATATGCCGGCTTCAATATCCGTAC	hsa_circ_0042410_CBC2	0.141262	1.80171	down	7.8413	9.34745	42.9971	21.9883	30.6021	35.5463	51.6274	41.711	29.7878
hsa_circ_0042418	hsa_circ_0042418_CBC1	0.00724727	2.46342	down	6.23889	7.54214	17.1206	21.5999	4.9993	41.0392	34.2895	39.2655	9.97972	17.9074	3.09144	3.16209	3.41129	3.24716	2.95477	4.72061	4.85078	4.69795	3.5551	4.54562	Not Detected	Not Detected	Not Detected	Detected	Not Detected	Not Detected	Not Detected	Detected	Not Detected	Detected	0	GATTTTATATGACAAGCAGATCTTGTCTGG
hsa_circ_0042753	hsa_circ_0042753_CBC1	0.0316743	2.47572	down	5.93041	7.05506	49.2958	20.5519	4.93694	47.1885	41.8895	39.2988	10.0527	17.5384	2.94344	2.96707	4.70891	2.87166	2.91337	4.91781	5.13145	4.69895	3.67489	4.5206	Detected	Not Detected	Not Detected	Detected	Not Detected	Not Detected	Not Detected	Detected	Not Detected	Detected	0	GAGGAACTTTTAAAGTAGTTTATGCCAACG
hsa_circ_0042817	hsa_circ_0042817_CBC1	0.0189873	2.06833	down	16.743	45.1818	82.1063	22.5322	33.0737	101.538	99.4899	150.939	30.2546	40.6792	4.4224	5.77756	5.44027	4.07616	5.29099	6.0018	6.4025	6.58052	5.74172	5.52314	Detected	Not Detected	Not Detected	Detected	Not Detected	Not Detected	Detected	Detected	Detected	Detected	0	TGTGCAGGCAATGTGTAGCACTTGTACCAT
hsa_circ_0042850	hsa_circ_0042850_CBC1	0.0398918	2.79421	down	85.2609	29.9685	147.917	21.4871	38.2315	149.608	238.161	165.688	29.5756	139.229	6.35791	5.21943	6.29439	3.16468	5.49815	6.58985	7.69856	6.71417	5.70943	7.23477	Detected	Detected	Not Detected	Detected	Not Detected	Detected	Not Detected	Detected	Detected	Detected	0	AACAAACATCAAAAGAAATACAGGGGTTTC	hsa_circ_0042850_CBC2	0.20972	1.48217	down	58.4524	8.21018	64.6643	21.002	24.5489	65.9691	47.914	58.831	10.1536
hsa_circ_0042853	hsa_circ_0042853_CBC1	0.0493233	2.82994	down	51.1211	170.374	695.645	30.2728	97.084	689.322	1118.39	684.903	53.2248	255.075	5.72339	7.77119	8.52892	5.9436	6.92182	8.90013	10.0303	8.77645	6.59326	8.09262	Detected	Detected	Detected	Detected	Not Detected	Detected	Detected	Detected	Detected	Detected	0	GCAAGAATCTCATAGAGCCAACACAGATCT	hsa_circ_0042853_CBC2	0.0367702	2.9411	down	19.1441	60.4961	268.797	19.9851	51.8987	250.399	467.078	262.108	11.6999
hsa_circ_0042965	hsa_circ_0042965_CBC1	0.00762137	2.4358	down	83.5747	99.6446	388.163	22.2373	72.5195	342.337	432.039	427.122	29.3036	169.082	6.33416	6.96514	7.68185	3.8286	6.46863	7.8191	8.58935	8.08431	5.69664	7.51097	Detected	Detected	Not Detected	Detected	Not Detected	Detected	Detected	Detected	Detected	Detected	0	ATTTGATAAAAACAGAGCCAACACAGATCT	hsa_circ_0042965_CBC2	0.0945552	1.57125	down	83.849	86.6769	365.684	29.6704	66.7004	309.141	309.04	383.796	29.8659
hsa_circ_0042967	hsa_circ_0042967_CBC1	0.0459921	3.38104	down	13.5517	24.2409	204.263	23.5846	21.6638	210.489	377.569	226.26	21.4699	66.4602	4.19741	4.93128	6.76212	4.7496	4.70249	7.09242	8.38728	7.15282	5.30722	6.1905	Detected	Not Detected	Not Detected	Detected	Not Detected	Detected	Not Detected	Detected	Not Detected	Detected	0	CTACTCAAACTATTGAGCCAACACAGATCT	hsa_circ_0042967_CBC2	0.134096	2.58526	down	7.36166	14.9584	154.555	22.8773	25.2041	134.07	252.598	162.317	10.6506
hsa_circ_0042968	hsa_circ_0042968_CBC1	0.0273728	2.96278	down	38.5721	52.6428	300.729	22.1175	36.6368	250.416	360.404	256.717	42.2413	81.0318	5.40056	6.00679	7.31191	3.72544	5.43481	7.35053	8.32061	7.33573	6.23601	6.47138	Detected	Detected	Detected	Detected	Not Detected	Detected	Detected	Detected	Detected	Detected	0	AGAATATTTTATCAGAGCCAACACAGATCT	hsa_circ_0042968_CBC2	0.0217305	3.07192	down	42.1774	45.1915	241.088	21.6272	31.5244	253.892	365.044	202.569	24.6537
hsa_circ_0042975	hsa_circ_0042975_CBC1	0.0206403	3.49431	down	9.04032	29.0839	175.955	20.9102	23.9329	182.493	206.306	178.018	18.0207	59.4774	3.80764	5.17854	6.54729	2.93317	4.83492	6.88272	7.4886	6.81642	5.10664	6.0322	Detected	Not Detected	Not Detected	Detected	Not Detected	Detected	Not Detected	Detected	Not Detected	Detected	0	CTACTCAAACTATTGATAAGCCATCACCAA	hsa_circ_0042975_CBC2	0.146358	2.10997	down	7.00484	8.85565	86.488	21.7302	12.2524	79.6585	100.185	81.486	8.05836
hsa_circ_0043280	hsa_circ_0043280_CBC1	0.049341	2.30637	down	10.1356	52.8356	135.002	20.885	36.6168	171.01	149.915	147.149	10.1141	73.2206	3.90243	6.0121	6.15808	2.92825	5.43398	6.78345	7.01897	6.5424	3.79197	6.32618	Detected	Not Detected	Not Detected	Detected	Not Detected	Detected	Detected	Detected	Detected	Detected	0	CGGACATTTTACATGACTTCAGATTTTCCT	hsa_circ_0043280_CBC2	0.444726	1.36552	down	18.5943	77.3439	112.49	25.2306	44.6711	162.508	130.543	145.753	10.8634
hsa_circ_0043328	hsa_circ_0043328_CBC1	0.0206633	2.66697	down	31.7479	86.8949	218.429	21.8355	79.4792	307.098	279.587	277.166	27.1612	145.546	5.16895	6.75823	6.85534	3.47321	6.61281	7.65671	7.94057	7.45107	5.59754	7.29863	Detected	Not Detected	Not Detected	Detected	Not Detected	Detected	Detected	Detected	Detected	Detected	0	CGAGAGTTGGAGAAGGAAACCCAAGTTGAC	hsa_circ_0043328_CBC2	0.041947	1.96657	down	44.0334	76.9627	193.043	23.2582	73.1009	290.586	263.053	293.88	12.0318
hsa_circ_0044497	hsa_circ_0044497_CBC1	0.00243007	2.13841	down	9.13978	23.4413	29.3875	21.3802	14.3306	62.2825	85.0364	52.7575	10.0203	32.9535	3.81582	4.88769	3.99277	3.10125	4.15827	5.30077	6.15991	5.09812	3.61753	5.26216	Detected	Not Detected	Not Detected	Detected	Not Detected	Not Detected	Not Detected	Detected	Not Detected	Detected	0	TTTGAGCTCTTCAAGATGCCTACGACATGG
hsa_circ_0044693	hsa_circ_0044693_CBC1	0.0011491	2.27342	down	144.104	228.993	170.249	24.9117	93.5937	607.598	595.961	286.701	50.1737	252.082	6.99518	8.20096	6.50096	5.36273	6.86372	8.70023	9.07139	7.49914	6.50058	8.07653	Detected	Detected	Detected	Detected	Not Detected	Detected	Detected	Detected	Detected	Detected	0	CACGCATATGATAATAAACTCTATAAAACA	hsa_circ_0044693_CBC2	0.0650517	1.47068	down	59.0533	36.5914	35.4018	20.5354	24.2576	101.982	100.388	57.3585	7.96776
hsa_circ_0045272	hsa_circ_0045272_CBC1	0.0419742	2.07512	down	160.494	64.6619	418.292	31.4796	76.1926	492.714	425.218	509.322	39.5154	182.4	7.12573	6.31609	7.78983	5.99077	6.54573	8.37659	8.5652	8.34004	6.13469	7.61762	Detected	Detected	Not Detected	Detected	Not Detected	Detected	Detected	Detected	Detected	Detected	0	TGTAAGGAGAACCCTTATGTGGAGCAGAAG	hsa_circ_0045272_CBC2	0.0183392	3.36486	down	123.181	52.7486	339.296	20.7399	72.7462	461.647	405.901	454.657	36.3666
hsa_circ_0045275	hsa_circ_0045275_CBC1	0.0320546	2.53769	down	71.3164	76.4756	178.154	22.1052	84.9497	300.992	244.022	267.97	51.9516	126.833	6.1361	6.56948	6.56619	3.71529	6.71249	7.62372	7.73409	7.39896	6.55702	7.10334	Detected	Detected	Detected	Detected	Not Detected	Detected	Detected	Detected	Detected	Detected	0	TGTAAGGAGAACCCTGTTATCAACCTGGTT	hsa_circ_0045275_CBC2	0.0831111	1.48594	down	9.96841	19.4238	25.5429	21.9294	24.0863	53.4704	37.4532	43.8851	9.85347
hsa_circ_0047360	hsa_circ_0047360_CBC1	0.0262687	2.86979	down	28.4808	38.367	233.827	22.1767	30.6227	134.63	227.899	271.331	55.9432	55.9115	5.03868	5.5484	6.95254	3.77752	5.18219	6.42976	7.63474	7.41963	6.67276	5.94717	Detected	Not Detected	Detected	Detected	Not Detected	Detected	Detected	Detected	Detected	Detected	0	GTGAGAAAGAAGAAGGCAAGACTAAAGCTC
hsa_circ_0047692	hsa_circ_0047692_CBC1	0.00541337	2.3235	down	7.13071	22.943	57.9378	21.4532	11.5754	60.9838	54.27	90.6091	10.6312	44.2921	3.52739	4.85821	4.94157	3.14195	3.91414	5.27034	5.49804	5.83177	4.22992	5.63469	Detected	Not Detected	Not Detected	Detected	Not Detected	Not Detected	Not Detected	Detected	Not Detected	Detected	0	GGTTTATTAGTTAAGGTGAAAGAAAAGATG
hsa_circ_0047700	hsa_circ_0047700_CBC1	0.0218692	5.25702	down	5.84497	50.5021	92.6548	20.5927	6.02194	304.692	148.733	223.315	12.4364	70.0238	2.91613	5.94273	5.61058	2.87767	3.36914	7.64474	7.0063	7.13534	4.63708	6.26401	Detected	Not Detected	Not Detected	Detected	Not Detected	Detected	Detected	Detected	Not Detected	Detected	0	TTTATATTTTTCCAGGCACTCTTAAAAGAC	hsa_circ_0047700_CBC2	0.00538338	3.40788	down	21.5831	24.8713	98.4186	21.871	23.885	268.098	177.576	203.955	15.906
hsa_circ_0047775	hsa_circ_0047775_CBC1	0.0142041	2.40145	down	14.0677	28.4848	29.8973	20.3966	10.1081	93.152	119.367	73.1082	8.66249	35.9248	4.23603	5.14973	4.01732	2.85937	3.77893	5.87069	6.67473	5.5367	2.9095	5.36931	Detected	Not Detected	Not Detected	Detected	Not Detected	Not Detected	Not Detected	Detected	Not Detected	Detected	0	CATTTCAATTTACAGAATGTACATGGCAAG	hsa_circ_0047775_CBC2	0.14111	1.41842	down	37.8696	51.1536	32.9576	29.1469	37.0324	83.8816	109.567	80.0412	30.7706
hsa_circ_0047778	hsa_circ_0047778_CBC1	0.00287609	2.30978	down	30.1831	24.7484	50.7804	21.9152	10.6909	126.058	123.881	67.3917	15.5922	22.7235	5.10961	4.9586	4.75176	3.5459	3.83418	6.32872	6.72909	5.4266	4.94169	4.81272	Detected	Not Detected	Not Detected	Detected	Not Detected	Not Detected	Not Detected	Detected	Not Detected	Detected	0	TGAACATGATCAAAAGCTCGCCATAAAATG
hsa_circ_0047784	hsa_circ_0047784_CBC1	0.0335976	2.46291	down	160.446	403.124	572.258	240.761	185.395	1106.96	1582.25	990.641	234.911	602.07	7.12531	9.03677	8.24167	8.86516	7.89776	9.64104	10.551	9.31292	8.83991	9.32358	Detected	Detected	Detected	Detected	Detected	Detected	Detected	Detected	Detected	Detected	0	ACGGGCAGATATATGGCTGACATTCTCCTG	hsa_circ_0047784_CBC2	0.145188	1.27736	down	38.9093	22.7548	96.1994	22.221	59.6133	118.08	46.1269	67.2137	11.6105
hsa_circ_0047785	hsa_circ_0047785_CBC1	0.0494574	2.56165	down	137.005	373.933	510.26	212.08	196.426	1285.37	1384.58	898.654	194.631	650.24	6.93663	8.92612	8.0756	8.68671	7.98308	9.87215	10.352	9.16749	8.57172	9.43013	Detected	Detected	Detected	Detected	Detected	Detected	Detected	Detected	Detected	Detected	0	ACGGGCAGATATATGGCAGTTCCTCAAATC	hsa_circ_0047785_CBC2	0.0461718	2.33886	down	132.822	418.04	493.496	216.848	205.861	1053.44	1304.83	872.434	209.802
hsa_circ_0047790	hsa_circ_0047790_CBC1	0.0452452	2.35302	down	40.7163	50.7998	48.022	21.2267	17.4813	110.867	122.298	64.5071	34.5495	41.2738	5.46341	5.95256	4.67403	3.0079	4.41888	6.13782	6.7108	5.36942	5.92894	5.54236	Detected	Detected	Not Detected	Detected	Not Detected	Not Detected	Detected	Detected	Not Detected	Detected	0	GACGAAAATAGACTGCTTCTGCTCCATTGC	hsa_circ_0047790_CBC2	0.569753	1.39436	down	85.5683	80.4125	67.407	20.8392	26.1717	81.6657	81.4874	45.6899	47.2565
hsa_circ_0047975	hsa_circ_0047975_CBC1	0.0445549	2.69582	down	15.576	48.1682	203.025	23.094	39.4934	303.336	201.054	294.031	23.6565	62.3058	4.34571	5.87397	6.75394	4.47412	5.54402	7.63674	7.4492	7.53716	5.42499	6.09727	Detected	Not Detected	Not Detected	Detected	Not Detected	Detected	Detected	Detected	Detected	Detected	0	CATGAAAACCCACAGATGGAGTTTTAACAT	hsa_circ_0047975_CBC2	0.043148	3.81111	down	11.141	55.844	353.079	22.843	57.9541	492.499	258.728	485.399	43.8581
hsa_circ_0048201	hsa_circ_0048201_CBC1	0.0246922	2.73095	down	44.3046	8.7329	93.6958	20.9209	23.26	294.68	44.7866	96.923	10.0846	156.235	5.55801	3.718	5.62634	2.93525	4.79563	7.59185	5.22263	5.92931	3.73673	7.39975	Detected	Detected	Not Detected	Detected	Not Detected	Detected	Not Detected	Detected	Not Detected	Detected	0	GGAAGCTTGGACCTGGTACTTCTGTCAGCT	hsa_circ_0048201_CBC2	0.0376345	2.26685	down	34.6177	12.6301	78.6841	22.3316	26.5894	231.523	35.3547	89.7157	11.1596
hsa_circ_0048215	hsa_circ_0048215_CBC1	0.0269504	3.20402	down	109.012	50.2099	271.373	22.2328	93.8991	328.314	336.679	418.24	76.4286	187.978	6.65572	5.93507	7.16241	3.8257	6.86871	7.75699	8.21741	8.05414	7.15933	7.65915	Detected	Detected	Detected	Detected	Not Detected	Detected	Detected	Detected	Detected	Detected	0	ACCGTGTGAAATGAACCGGAGTCAGAGTGG	hsa_circ_0048215_CBC2	0.105293	1.83226	down	86.7724	21.0057	163.266	24.1173	78.8691	194.632	174.894	233.515	23.3429
hsa_circ_0048536	hsa_circ_0048536_CBC1	0.049629	2.01781	down	37.8916	35.3028	292.276	21.1873	30.9072	239.673	181.452	272.186	9.93098	52.4124	5.3791	5.43984	7.27033	2.99397	5.19607	7.28713	7.29422	7.42421	3.48255	5.85513	Detected	Detected	Not Detected	Detected	Not Detected	Detected	Detected	Detected	Detected	Detected	0	TTGATAAGGTGGTGAAACAATCTTGATGAT	hsa_circ_0048536_CBC2	0.0369421	2.30371	down	26.9762	23.0044	225.256	21.6026	23.2891	183.833	140.188	219.893	9.99943
hsa_circ_0048556	hsa_circ_0048556_CBC1	0.037565	2.43592	down	40.0929	101.815	396.68	22.8807	64.7586	420.735	434.986	402.315	26.6293	110.737	5.44535	6.99997	7.71266	4.33922	6.29202	8.1336	8.5998	7.99716	5.57192	6.90907	Detected	Detected	Not Detected	Detected	Not Detected	Detected	Detected	Detected	Detected	Detected	0	TGGGCCACCAAGGAGATCGATCCTGTCCTC	hsa_circ_0048556_CBC2	0.130602	1.85017	down	48.1722	126.11	470.341	30.8409	77.1063	453.895	398.807	461.308	35.2495
hsa_circ_0048720	hsa_circ_0048720_CBC1	0.0267886	2.28163	down	55.1739	42.6135	134.304	20.8748	22.7766	133.303	128.786	149.572	21.2592	68.3847	5.81362	5.69181	6.15126	2.92635	4.76651	6.41472	6.79161	6.5666	5.29615	6.23079	Detected	Detected	Not Detected	Detected	Not Detected	Detected	Detected	Detected	Not Detected	Detected	0	AGGAAGATCGTCTGAATCAAGTGTGATCAG	hsa_circ_0048720_CBC2	0.0680679	4.1034	down	5.63527	8.93645	177.597	22.076	21.4847	179.239	218.587	198.997	10.1149
hsa_circ_0049289	hsa_circ_0049289_CBC1	0.0340418	4.40068	down	83.0571	11.3635	333.367	20.8631	76.7459	511.761	353.956	447.719	32.2574	144.236	6.32663	4.04102	7.4607	2.92423	6.55726	8.43531	8.29342	8.15525	5.82837	7.28611	Detected	Detected	Not Detected	Detected	Not Detected	Detected	Not Detected	Detected	Detected	Detected	0	TATTGTACAGGTCCACCTGGACTCATGGAG	hsa_circ_0049289_CBC2	0.0167587	3.72943	down	51.9898	16.8287	205.851	21.2767	40.5911	350.452	209.302	238.84	30.4073
hsa_circ_0049296	hsa_circ_0049296_CBC1	0.0220851	2.75667	down	72.6831	25.6328	146.774	20.4492	34.0359	289.765	170.511	147.877	21.9756	71.8244	6.16052	5.00565	6.28316	2.86307	5.33059	7.56656	7.20588	6.54971	5.33572	6.29975	Detected	Detected	Not Detected	Detected	Not Detected	Detected	Not Detected	Detected	Detected	Detected	0	AATGCCTACATCATGGAAAGCCAATGGAGT
hsa_circ_0049300	hsa_circ_0049300_CBC1	0.028317	2.49968	down	65.7627	39.8152	158.308	20.7019	56.0757	334.083	174.473	151.764	20.6711	96.9744	6.0329	5.59635	6.39241	2.89552	6.06968	7.78325	7.23676	6.58843	5.26429	6.72286	Detected	Detected	Not Detected	Detected	Not Detected	Detected	Detected	Detected	Detected	Detected	0	AATGCCTACATCATGGTACCACACAGGCTC	hsa_circ_0049300_CBC2	0.927356	1.01658	down	271.55	88.1537	166.872	34.5589	98.3944	181.721	162.423	176.44	51.323
hsa_circ_0049892	hsa_circ_0049892_CBC1	0.00718199	2.10784	down	6257.89	4115.81	13462.2	1899.68	7605.92	9578.6	22429.7	22016.6	2842.08	23963.2	11.909	12.4098	13.0129	11.8452	13.2165	12.9404	14.1684	14.0017	12.2736	14.388	Detected	Detected	Detected	Detected	Detected	Detected	Detected	Detected	Detected	Detected	0	TCTCTCTCTCACTCTGAGGAAAGTGCTCAG	hsa_circ_0049892_CBC2	0.958082	1.01411	down	60645.2	14166.6	39731.6	3515.05	11778.8	20869.8	38006.4	24081.5	5277.99
hsa_circ_0051047	hsa_circ_0051047_CBC1	0.0416767	2.57579	down	371.554	166.012	275.377	108.927	98.4165	487.308	1063.95	1387.2	240.602	172.213	8.13059	7.73152	7.18422	7.72032	6.94252	8.35886	9.952	9.81375	8.87243	7.5372	Detected	Detected	Detected	Detected	Not Detected	Detected	Detected	Detected	Detected	Detected	0	GGCCGATACTTGCCGGTGGACGGCGTGTTC	hsa_circ_0051047_CBC2	0.0454891	2.74678	down	333.137	107.882	215.001	75.0629	70.9836	365.397	924.047	1009.37	172.508
hsa_circ_0051050	hsa_circ_0051050_CBC1	0.0430338	3.28922	down	158.918	147.687	119.48	216.618	134.496	389.711	1193.7	1191.59	373.321	261.644	7.11364	7.55734	5.97365	8.71826	7.41935	8.01791	10.1284	9.59386	9.50239	8.12845	Detected	Detected	Detected	Detected	Detected	Detected	Detected	Detected	Detected	Detected	0	ATCGGCAAAGTCCGGACCCGTGCCACGGCG	hsa_circ_0051050_CBC2	0.0329222	3.00236	down	105.885	59.3076	68.7716	36.7792	32.7411	161.989	485.306	396.059	86.5466
hsa_circ_0051152	hsa_circ_0051152_CBC1	0.0179905	2.94348	down	122.676	23.2944	92.3454	21.1388	11.7394	219.264	103.612	165.154	29.4147	56.2877	6.80301	4.87866	5.60578	2.98034	3.92945	7.15391	6.46312	6.70916	5.70231	5.95637	Detected	Detected	Not Detected	Detected	Not Detected	Detected	Not Detected	Detected	Not Detected	Detected	0	CTGGCCTTTAGCCTAGGGTTTTCTTCTCCA
hsa_circ_0051453	hsa_circ_0051453_CBC1	0.0397214	2.92657	down	60.8866	84.5259	720.909	21.3786	73.4379	710.043	638.799	856.209	9.96888	208.181	5.93532	6.71736	8.57825	3.10022	6.48689	8.94489	9.17872	9.09697	3.53884	7.80468	Detected	Detected	Not Detected	Detected	Not Detected	Detected	Detected	Detected	Detected	Detected	0	GCCAAGTTCCGACAGTGAAGCTCTTTGAGG	hsa_circ_0051453_CBC2	0.0763864	2.84175	down	44.192	67.1262	508.438	42.0357	66.9713	603.921	618.604	667.348	38.924
hsa_circ_0051454	hsa_circ_0051454_CBC1	0.0143104	3.28065	down	49.4966	75.3647	451.306	22.7341	60.8356	538.28	465.641	572.251	44.0954	126.897	5.6858	6.54849	7.89996	4.23806	6.19665	8.51298	8.70293	8.51361	6.305	7.10435	Detected	Detected	Not Detected	Detected	Not Detected	Detected	Detected	Detected	Detected	Detected	0	CACAGGGACCTGAAGTGAAGCTCTTTGAGG	hsa_circ_0051454_CBC2	0.0696561	3.16889	down	24.465	33.3375	277.114	23.6634	22.2663	384.135	417.141	415.163	11.3916
hsa_circ_0051995	hsa_circ_0051995_CBC1	0.0203857	6.4126	down	408.012	23.8105	105.123	48.7166	11.4223	1778.15	273.644	1312.91	57.948	244.118	8.24631	4.90655	5.78556	6.54573	3.89935	10.3845	7.91053	9.7362	6.72713	8.02971	Detected	Detected	Detected	Detected	Not Detected	Detected	Not Detected	Detected	Not Detected	Detected	0	ATTGTTTTACCAGAGCTGGATGCCCTGGAG	hsa_circ_0051995_CBC2	0.0277428	5.7211	down	406.586	13.2709	90.675	52.0784	35.5289	1793.53	272.734	1301.91	51.3527
hsa_circ_0052953	hsa_circ_0052953_CBC1	0.0176712	2.54979	down	6.00735	13.0772	49.2934	20.6286	6.87021	50.2159	32.5991	57.9473	17.1817	24.4993	2.96931	4.1864	4.7088	2.88329	3.46329	5.0025	4.78125	5.22539	5.05121	4.90263	Detected	Not Detected	Not Detected	Detected	Not Detected	Not Detected	Not Detected	Detected	Not Detected	Detected	0	AGATCAGATCCACAGGAAAACATGGATATG
hsa_circ_0053393	hsa_circ_0053393_CBC1	0.0472479	2.26544	down	40.4064	31.6151	116.064	20.0015	37.0385	131.731	102.152	136.574	27.3496	57.3279	5.45361	5.2918	5.93051	2.83464	5.45146	6.39769	6.44285	6.43384	5.60611	5.98047	Detected	Detected	Not Detected	Detected	Not Detected	Detected	Not Detected	Detected	Detected	Detected	0	ATTTCTGCCATTGGGCCGGAGAATTTTCAT	hsa_circ_0053393_CBC2	0.674419	1.06242	up	33.5381	36.8556	57.7496	59.9361	63.1745	74.5458	38.8048	63.2176	56.1126
hsa_circ_0053397	hsa_circ_0053397_CBC1	0.0379645	2.20778	down	46.2024	48.0132	96.4216	21.4189	49.9259	177.893	103.385	108.743	28.4229	102.687	5.60568	5.86907	5.66363	3.12257	5.88691	6.84332	6.45976	6.09729	5.65675	6.80373	Detected	Detected	Not Detected	Detected	Not Detected	Detected	Detected	Detected	Detected	Detected	0	GGATCCGTCTATTACGACCGCAGCTGAATG	hsa_circ_0053397_CBC2	0.194032	1.25459	down	15.8211	27.6021	42.2179	24.0017	31.8031	66.986	38.7217	44.7458	14.4207
hsa_circ_0053674	hsa_circ_0053674_CBC1	0.0472599	2.01172	down	77.8824	29.3529	138.387	21.632	12.6323	174.445	95.8183	111.46	21.6211	35.2307	6.24477	5.19237	6.19524	3.27387	4.00658	6.81229	6.34485	6.13498	5.31629	5.34656	Detected	Detected	Not Detected	Detected	Not Detected	Not Detected	Not Detected	Detected	Not Detected	Detected	0	TTGTTGTTGCCTCTGTGAGTTCCTTCGGGG	hsa_circ_0053674_CBC2	0.826121	1.09507	down	135.663	29.9046	157.514	66.5655	25.7732	215.677	125.456	167.424	17.7919
hsa_circ_0053764	hsa_circ_0053764_CBC1	0.0459086	2.31833	down	6.41695	20.869	61.3562	20.061	11.7491	88.3097	78.281	93.4361	8.08721	32.4453	3.17651	4.7367	5.02617	2.8388	3.93027	5.78925	6.03437	5.87435	2.83222	5.24367	Detected	Not Detected	Not Detected	Detected	Not Detected	Not Detected	Not Detected	Detected	Not Detected	Detected	0	CCATGTTTTAAAGAGGTTCTTGCACGCATT
hsa_circ_0053852	hsa_circ_0053852_CBC1	0.0408444	2.13784	down	27.7821	15.3574	78.1753	21.2629	18.2812	72.2488	96.2143	93.4623	16.9568	25.7435	5.00762	4.36794	5.37162	3.02351	4.47817	5.50759	6.35035	5.87474	5.03678	4.96018	Detected	Not Detected	Not Detected	Detected	Not Detected	Not Detected	Not Detected	Detected	Not Detected	Detected	0	CCATGTTTTAAAGAGGTGAGTGCTCCAGTT	hsa_circ_0053852_CBC2	0.737597	1.15084	down	41.306	22.2532	52.4453	19.6784	26.381	47.3878	39.3389	28.0587	19.4398
hsa_circ_0054086	hsa_circ_0054086_CBC1	0.0322989	3.2898	down	5.61513	24.1685	21.5307	22.0873	15.8187	116.003	117.575	78.6259	10.0982	46.6048	2.8159	4.92747	3.63673	3.6977	4.28648	6.20523	6.65213	5.63388	3.76299	5.70004	Not Detected	Not Detected	Not Detected	Detected	Not Detected	Not Detected	Not Detected	Detected	Not Detected	Detected	0	TTCTTATAAACACCGGATCTTTTAATGCAC	hsa_circ_0054086_CBC2	0.0339107	2.96715	down	6.3313	13.2743	32.727	20.9359	24.2311	107.765	103.597	92.3328	9.90671
hsa_circ_0054186	hsa_circ_0054186_CBC1	0.0444396	3.23681	down	6.15748	6.77488	40.8572	19.5298	4.99604	68.4855	84.8305	53.7702	8.23344	27.1868	3.03641	2.88066	4.45273	2.79777	2.95267	5.43196	6.156	5.12367	2.85488	5.0266	Detected	Not Detected	Not Detected	Detected	Not Detected	Not Detected	Not Detected	Detected	Not Detected	Detected	0	AGATTGAATCAATAGATACCCCACAGACAA	hsa_circ_0054186_CBC2	0.0446533	3.57216	down	5.66207	6.84343	39.5474	20.8841	4.7874	62.8318	99.1494	55.8976	8.73083
hsa_circ_0054196	hsa_circ_0054196_CBC1	0.0475313	3.38757	down	5.98763	50.7964	125.878	21.8463	62.012	202.449	189.606	167.052	23.2978	113.583	2.96286	5.95233	6.05233	3.4818	6.22655	7.0355	7.36174	6.72656	5.40672	6.9466	Detected	Not Detected	Not Detected	Detected	Not Detected	Detected	Detected	Detected	Detected	Detected	0	AAGAAAGATGTACCACCTAAGTCTATCTTC	hsa_circ_0054196_CBC2	0.151608	2.48974	down	5.96473	34.4125	84.343	24.0719	45.0992	188.893	133.147	132.048	11.2724
hsa_circ_0054197	hsa_circ_0054197_CBC1	0.0462315	2.62055	down	15.3783	75.1517	210.327	21.369	68.7979	245.849	232.435	244.867	17.02	103.339	4.33078	6.54367	6.80403	3.09475	6.38823	7.32502	7.66292	7.26897	5.04131	6.8126	Detected	Not Detected	Not Detected	Detected	Not Detected	Detected	Detected	Detected	Detected	Detected	0	AAGAAAGATGTACCACTCAACTCTGAAAGC	hsa_circ_0054197_CBC2	0.181762	1.71558	down	38.8436	123.379	277.421	106.656	127.758	343.682	352.973	382.483	77.6831
hsa_circ_0054272	hsa_circ_0054272_CBC1	0.0206924	2.43218	down	5.71189	29.7081	43.0986	20.8528	26.8708	64.8205	115.91	85.3918	9.83701	52.158	2.86702	5.20947	4.52537	2.92239	4.99773	5.35547	6.63026	5.74754	3.35147	5.84849	Detected	Not Detected	Not Detected	Detected	Not Detected	Detected	Not Detected	Detected	Detected	Detected	0	ATATATCCCAACCTATTTCACGCTATGGAT
hsa_circ_0054933	hsa_circ_0054933_CBC1	0.049811	2.76001	down	14.0023	26.6784	129.335	23.2906	36.2276	273.113	160.185	141.51	20.9252	74.6237	4.23077	5.05961	6.09422	4.58307	5.4194	7.47807	7.11468	6.48573	5.27898	6.35297	Detected	Not Detected	Not Detected	Detected	Not Detected	Detected	Not Detected	Detected	Detected	Detected	0	CTCAAAGAGTTGGAGGATAGAGATTCCTTC
hsa_circ_0054970	hsa_circ_0054970_CBC1	0.030602	5.29587	down	21.5402	28.8134	234.163	41.5642	39.563	730.47	496.315	779.418	47.2157	177.071	4.7059	5.16634	6.95421	6.33582	5.54664	8.98782	8.80062	8.96151	6.40834	7.57494	Detected	Not Detected	Detected	Detected	Not Detected	Detected	Not Detected	Detected	Detected	Detected	0	GTAACCCATGAAAAGAAACCTGTTTCCCTC	hsa_circ_0054970_CBC2	0.0304815	4.44454	down	6.16185	7.42256	64.3794	20.6874	5.31937	137.219	117.814	197.478	8.02076
hsa_circ_0054971	hsa_circ_0054971_CBC1	0.023456	3.2384	down	79.5782	57.8299	314.89	45.748	61.7793	653.49	502.734	876.086	49.4625	195.875	6.27346	6.14958	7.38028	6.45971	6.22123	8.81644	8.81996	9.12894	6.47953	7.71581	Detected	Detected	Not Detected	Detected	Not Detected	Detected	Detected	Detected	Detected	Detected	0	GTCCTGGATTATGTGAAACCTGTTTCCCTC	hsa_circ_0054971_CBC2	0.00726445	4.20899	down	63.3515	61.4534	282.464	40.3473	46.6953	682.547	610.572	907.392	66.4225
hsa_circ_0056238	hsa_circ_0056238_CBC1	0.0488999	2.02154	down	28.221	8.22845	41.6285	20.6535	13.4147	53.8191	53.1004	54.1277	12.9737	20.5678	5.02711	3.55837	4.47849	2.88732	4.07469	5.09683	5.46904	5.13288	4.70979	4.69472	Detected	Not Detected	Not Detected	Detected	Not Detected	Not Detected	Not Detected	Detected	Not Detected	Detected	0	GCACCAGGAACACCTGTACCAGTATTTTTT	hsa_circ_0056238_CBC2	0.65204	1.15365	down	35.5291	10.2895	44.1986	24.0885	20.2771	35.8589	61.6451	47.0705	12.7647
hsa_circ_0056239	hsa_circ_0056239_CBC1	0.0108736	3.0161	down	14.6547	61.8495	122.463	23.9509	56.789	220.562	304.196	240.77	35.4392	126.365	4.27944	6.25088	6.00963	4.94765	6.08927	7.16311	8.06641	7.24349	5.9695	7.09777	Detected	Not Detected	Not Detected	Detected	Not Detected	Detected	Detected	Detected	Detected	Detected	0	ACATCAGCAACACATATTACCCTGTCCTTC	hsa_circ_0056239_CBC2	0.117606	2.98893	down	5.72401	86.4663	160.099	24.7483	81.8043	293.081	267.859	272.165	28.5216
hsa_circ_0056240	hsa_circ_0056240_CBC1	0.00870219	3.18043	down	7.02201	22.6984	47.4329	21.4737	26.2295	104.861	103.59	83.6787	24.8068	47.7888	3.47955	4.84375	4.65773	3.15559	4.96387	6.04966	6.46278	5.71952	5.48247	5.73216	Detected	Not Detected	Not Detected	Detected	Not Detected	Detected	Not Detected	Detected	Detected	Detected	0	CTTAGAAAAGAATTGATTACCCTGTCCTTC	hsa_circ_0056240_CBC2	0.0263947	2.26727	down	9.08621	34.1991	43.4618	23.5732	19.3364	103.483	136.618	75.9636	14.2799
hsa_circ_0056241	hsa_circ_0056241_CBC1	0.0182038	2.61559	down	32.4106	44.2606	76.1113	21.6265	27.2952	115.205	119.993	125.724	38.1867	68.3802	5.19407	5.74741	5.33376	3.26929	5.01898	6.1938	6.68233	6.31006	6.08244	6.23057	Detected	Detected	Not Detected	Detected	Not Detected	Detected	Detected	Detected	Detected	Detected	0	GCACCAGGAACACCTATTACCCTGTCCTTC	hsa_circ_0056241_CBC2	0.0520282	1.5903	down	36.9944	47.5806	77.8824	31.3099	49.9571	119.296	152.424	125.714	30.8719
hsa_circ_0056256	hsa_circ_0056256_CBC1	0.0327027	2.34467	down	11.4593	35.9581	72.4967	22.9172	48.4461	129.894	116.816	90.3779	39.7106	62.9703	4.01895	5.46309	5.26627	4.36349	5.84073	6.37634	6.64145	5.82807	6.14177	6.11182	Detected	Not Detected	Not Detected	Detected	Not Detected	Detected	Not Detected	Detected	Detected	Detected	0	ATGATCCAAACACCTTCGAAATTCTACATT
hsa_circ_0056271	hsa_circ_0056271_CBC1	0.0233997	2.62121	down	41.0907	78.2122	195.958	49.0083	61.0762	424.553	267.169	225.413	87.2941	232.005	5.47281	6.60301	6.70536	6.55453	6.20309	8.14881	7.87272	7.14794	7.36401	7.95648	Detected	Detected	Detected	Detected	Not Detected	Detected	Detected	Detected	Detected	Detected	0	AAGTTGAATATGAGACATTGGTTGGATGGT
hsa_circ_0056362	hsa_circ_0056362_CBC1	0.0109224	2.72057	down	6.6184	7.50048	41.6221	20.9672	23.4013	82.4992	40.0523	80.9559	9.99322	52.1344	3.2704	3.14263	4.4783	2.94422	4.80375	5.69151	5.07007	5.67362	3.57593	5.84773	Detected	Not Detected	Not Detected	Detected	Not Detected	Detected	Not Detected	Detected	Not Detected	Detected	0	GTATTTGTTGTTAGGTATCCTAGAAGGAAA	hsa_circ_0056362_CBC2	0.0604622	2.12629	down	6.03055	10.8812	46.5291	22.1262	19.2188	69.1168	43.8431	62.7838	15.4353
hsa_circ_0056892	hsa_circ_0056892_CBC1	0.0184744	2.31471	down	11.9247	16.3764	17.8301	20.1825	19.9587	76.6628	88.681	48.6071	8.20788	49.9528	4.05499	4.44376	3.45044	2.84602	4.59377	5.58885	6.2258	4.98592	2.85132	5.79124	Not Detected	Not Detected	Not Detected	Detected	Not Detected	Detected	Not Detected	Detected	Not Detected	Detected	0	GCCAAATTGAAAAGGTAAACCTATGATGGA
hsa_circ_0057090	hsa_circ_0057090_CBC1	0.0113385	3.19267	down	18.5807	22.0812	109.619	22.9092	26.9075	226.56	185.9	206.135	22.7753	57.7098	4.53744	4.80888	5.84786	4.35853	4.9995	7.20338	7.33082	7.02278	5.37917	5.98989	Detected	Not Detected	Not Detected	Detected	Not Detected	Detected	Not Detected	Detected	Detected	Detected	0	GATTTGACTGTGAAGGATCAGTGAATGCTT	hsa_circ_0057090_CBC2	0.469427	2.09827	down	12.688	6.9029	96.33	57.9466	7.27831	197.292	140.675	175.569	9.05229
hsa_circ_0057091	hsa_circ_0057091_CBC1	0.0365889	4.73094	down	6.19064	16.2407	164.17	21.3924	15.6304	268.816	201.34	319.129	25.3089	16.5505	3.06085	4.43462	6.44764	3.10824	4.26955	7.45568	7.45136	7.65587	5.50759	4.46104	Detected	Not Detected	Not Detected	Detected	Not Detected	Not Detected	Not Detected	Detected	Not Detected	Detected	0	GTTATCTACATTAAGGATCAGTGAATGCTT	hsa_circ_0057091_CBC2	0.232205	2.5603	down	6.24563	7.00005	52.5546	23.9689	4.81541	117.47	98.3148	109.373	9.30731
hsa_circ_0057099	hsa_circ_0057099_CBC1	0.0100733	6.95505	down	14.5512	15.1525	176.532	21.2815	15.1319	335.06	267.692	428.03	83.0465	36.5982	4.27236	4.35111	6.5527	3.03505	4.2284	7.78748	7.8753	8.08728	7.28663	5.39322	Detected	Not Detected	Detected	Detected	Not Detected	Not Detected	Not Detected	Detected	Not Detected	Detected	0	GTTATCTACATTAAGCTTTATTGTTTGGTG	hsa_circ_0057099_CBC2	0.324689	1.5252	down	18.3687	8.4124	42.6556	24.7146	4.91733	44.0413	91.6429	54.245	13.6768
hsa_circ_0057104	hsa_circ_0057104_CBC1	0.047582	4.02535	down	74.4263	103.004	646.526	144.445	87.562	1593.65	1413.11	1427.99	225.654	148.913	6.1903	7.017	8.42083	8.13119	6.75782	10.2098	10.3827	9.85617	8.78148	7.33252	Detected	Detected	Detected	Detected	Detected	Detected	Detected	Detected	Detected	Detected	0	GTTATCTACATTAAGCAAAATCACCAGGAC	hsa_circ_0057104_CBC2	0.0495046	2.14954	down	53.6921	67.0392	249.327	66.5687	63.6828	384.355	300.921	457.282	91.6718
hsa_circ_0057105	hsa_circ_0057105_CBC1	0.0367982	3.67385	down	30.329	30.9952	228.729	52.936	31.3277	474.874	460.614	543.384	80.7937	53.4546	5.11572	5.26511	6.92131	6.66197	5.21408	8.31921	8.68469	8.43604	7.24503	5.87968	Detected	Detected	Detected	Detected	Not Detected	Detected	Not Detected	Detected	Detected	Detected	0	TATTAAATTTGGAAGCAAAATCACCAGGAC	hsa_circ_0057105_CBC2	0.0345573	2.6375	down	70.765	57.6835	312.585	98.5547	67.9382	488.315	459.685	681.763	133.519
hsa_circ_0057106	hsa_circ_0057106_CBC1	0.0471647	4.97906	down	5.69229	13.1292	168.613	37.6543	8.17544	302.239	247.259	331.603	48.8567	35.6211	2.85696	4.19081	6.48609	6.2104	3.59275	7.62995	7.75527	7.71248	6.4592	5.35948	Detected	Not Detected	Detected	Detected	Not Detected	Not Detected	Not Detected	Detected	Not Detected	Detected	0	GTTATCTACATTAAGAATGCAATGAGAGCC	hsa_circ_0057106_CBC2	0.0148956	7.21835	down	5.68406	6.73457	121.751	20.7333	4.75174	255.368	175.806	224.248	25.6203
hsa_circ_0057109	hsa_circ_0057109_CBC1	0.0302937	2.3636	down	323.916	111.274	707.045	120.935	125.043	1044.18	896.061	1122.26	184.763	208.961	7.9606	7.13511	8.55095	7.87574	7.31034	9.54573	9.68469	9.50145	8.49597	7.80983	Detected	Detected	Detected	Detected	Detected	Detected	Detected	Detected	Detected	Detected	0	TATTAAATTTGGAAGATGAGTGACCGAGGA	hsa_circ_0057109_CBC2	0.0504303	1.70474	down	124.74	68.3531	304.23	87.7965	40.3134	445.167	169.716	478.712	74.9362
hsa_circ_0057480	hsa_circ_0057480_CBC1	0.0308823	3.06433	down	6.17483	7.42	44.6005	21.097	18.3138	77.4669	85.5906	72.9941	10.0495	33.6338	3.04976	3.10971	4.57496	2.97108	4.48043	5.60367	6.16915	5.53463	3.66887	5.28749	Detected	Not Detected	Not Detected	Detected	Not Detected	Not Detected	Not Detected	Detected	Not Detected	Detected	0	TTATTACAAAATAAGCTGCTCTGTTAAAAG	hsa_circ_0057480_CBC2	0.0406592	2.30894	down	20.9786	6.67578	44.0824	21.4514	4.8826	71.2347	57.5184	71.1207	9.92642
hsa_circ_0057843	hsa_circ_0057843_CBC1	9.55e-05	2.40438	down	40.9684	25.0712	89.372	22.4976	33.2692	153.85	99.9442	152.837	25.2965	84.8888	5.46951	4.97558	5.56016	4.04719	5.29887	6.6297	6.40876	6.59839	5.50721	6.53557	Detected	Detected	Not Detected	Detected	Not Detected	Detected	Not Detected	Detected	Detected	Detected	0	AGCCCTGAGTTACTGAAATCTATCAAATGT	hsa_circ_0057843_CBC2	0.3858	1.21361	down	112.436	26.4046	83.7657	24.3861	25.251	119.783	83.9784	91.7788	14.5179
hsa_circ_0057856	hsa_circ_0057856_CBC1	0.0443204	2.12001	down	16.2966	32.5423	83.6132	20.9967	29.1909	98.9081	75.2588	99.6374	20.8542	39.7715	4.39383	5.32968	5.46701	2.94999	5.11316	5.96362	5.97139	5.96876	5.27506	5.4952	Detected	Not Detected	Not Detected	Detected	Not Detected	Not Detected	Not Detected	Detected	Detected	Detected	0	TACTACACAGCAAAGCCCTTTACTTCCTGT
hsa_circ_0057915	hsa_circ_0057915_CBC1	0.0226172	2.88991	down	6.14242	7.34062	33.659	20.8428	5.00082	46.751	78.3083	39.6043	10.1174	15.14	3.02596	3.07666	4.18007	2.92063	2.95579	4.90349	6.03513	4.7093	3.79727	4.36905	Detected	Not Detected	Not Detected	Detected	Not Detected	Not Detected	Not Detected	Detected	Not Detected	Detected	0	TAGAATTCGAAAGAGATTTGCCTATGATGG
hsa_circ_0058443	hsa_circ_0058443_CBC1	0.00806718	4.72504	down	8.77031	13.8469	83.9489	20.9935	23.3236	229.295	165.398	118.444	15.6886	110.168	3.78319	4.25079	5.47359	2.94926	4.79926	7.22228	7.162	6.22279	4.94826	6.90238	Detected	Not Detected	Not Detected	Detected	Not Detected	Detected	Not Detected	Detected	Not Detected	Detected	0	AAAATTTTTAAAAAGGTTTTGACACAAGGG	hsa_circ_0058443_CBC2	0.00972485	4.06383	down	25.3994	21.2741	114.41	19.6512	33.8675	252.589	189.506	130.553	29.0756
hsa_circ_0058762	hsa_circ_0058762_CBC1	0.0122339	4.72156	down	139.253	34.2745	181.786	21.8722	58.5449	415.862	408.694	366.974	82.3098	244.73	6.95629	5.40079	6.59564	3.50526	6.13597	8.11676	8.50551	7.85989	7.27408	8.03404	Detected	Detected	Detected	Detected	Not Detected	Detected	Detected	Detected	Detected	Detected	0	TGGTGCAAGGCCATGGTCATAACTCCATGC	hsa_circ_0058762_CBC2	0.0424536	4.37604	down	46.0972	7.11137	91.2694	55.629	26.1751	202.028	246.289	247.46	77.1563
hsa_circ_0058763	hsa_circ_0058763_CBC1	0.00446935	4.62151	down	22.2828	23.492	108.022	21.2399	42.9856	258.442	196.291	193.657	41.7043	137.396	4.74356	4.88976	5.82665	3.01306	5.66417	7.39625	7.41389	6.93509	6.21647	7.21732	Detected	Not Detected	Not Detected	Detected	Not Detected	Detected	Not Detected	Detected	Detected	Detected	0	GCATCGACTCCGATGGTCATAACTCCATGC	hsa_circ_0058763_CBC2	0.208609	1.58449	down	6.36835	21.8011	26.3311	21.0831	43.0088	41.5846	43.242	48.5143	10.4413
hsa_circ_0058765	hsa_circ_0058765_CBC1	0.000476	2.05169	down	289.49	180.461	317.459	79.3328	145.812	772.499	578.891	461.066	134.879	394.642	7.82368	7.855	7.39151	7.24737	7.54047	9.07101	9.02703	8.19746	8.03337	8.71322	Detected	Detected	Detected	Detected	Not Detected	Detected	Detected	Detected	Detected	Detected	0	GCCTGGGAGCCCCGGGTCATAACTCCATGC	hsa_circ_0058765_CBC2	0.00822721	1.33607	down	602.259	398.077	528.899	190.145	385.887	841.352	618.353	652.462	279.886
hsa_circ_0058766	hsa_circ_0058766_CBC1	0.00271225	3.60021	down	30.8856	25.0397	96.4157	21.251	28.9447	197.402	170.881	147.535	26.1668	104.768	5.13721	4.97367	5.6635	3.01816	5.1005	6.99737	7.20878	6.54626	5.54957	6.83147	Detected	Detected	Not Detected	Detected	Not Detected	Detected	Not Detected	Detected	Detected	Detected	0	GCATCGACTCCGATGTGTGCAAATTTAAGG	hsa_circ_0058766_CBC2	0.0375543	3.53534	down	37.2925	34.737	104.667	21.7466	51.0864	350.951	46.3637	243.853	62.0212
hsa_circ_0058767	hsa_circ_0058767_CBC1	0.0200622	2.96781	down	74.3021	39.981	127.992	37.2764	19.103	279.101	250.006	232.84	53.9957	151.504	6.18835	5.6023	6.07706	6.19787	4.53665	7.51137	7.77226	7.19334	6.61595	7.3563	Detected	Detected	Detected	Detected	Not Detected	Detected	Detected	Detected	Not Detected	Detected	0	AGCGAGGATTCCGAGTGTGCAAATTTAAGG	hsa_circ_0058767_CBC2	0.00391389	2.79136	down	185.876	67.1991	242.893	30.71	64.627	547.634	427.605	370.516	76.0518
hsa_circ_0058768	hsa_circ_0058768_CBC1	0.00120228	2.16202	down	179.254	78.0106	198.711	30.1996	65.5749	421.859	309.662	279.602	74.6554	177.729	7.25789	6.59869	6.72426	5.94071	6.31254	8.13812	8.09215	7.46304	7.12258	7.58012	Detected	Detected	Detected	Detected	Not Detected	Detected	Detected	Detected	Detected	Detected	0	AAGGTCTTGCTGGAGTGTGCAAATTTAAGG	hsa_circ_0058768_CBC2	0.00486799	2.12231	down	296.458	88.8235	239.496	34.2699	61.9179	506.55	320.57	332.479	82.118
hsa_circ_0058769	hsa_circ_0058769_CBC1	0.0013211	2.67337	down	52.6186	25.3193	76.0859	22.8403	21.7142	203.768	157.967	149.595	23.3393	61.353	5.75579	4.98827	5.33324	4.31184	4.7058	7.04502	7.09329	6.5668	5.40856	6.07455	Detected	Detected	Not Detected	Detected	Not Detected	Detected	Not Detected	Detected	Not Detected	Detected	0	AACACACAGAAAAAGATTGCAATGCCCCAC	hsa_circ_0058769_CBC2	0.0225548	2.73061	down	23.1697	6.99193	46.5081	21.2543	7.99648	76.3536	65.0516	56.6306	14.1006
hsa_circ_0058770	hsa_circ_0058770_CBC1	0.00530449	5.22734	down	49.8604	39.4235	125.686	21.2184	63.6519	399.778	319.728	292.521	65.3949	220.798	5.69449	5.58263	6.05005	3.00453	6.26636	8.05692	8.13989	7.52993	6.91364	7.88808	Detected	Detected	Detected	Detected	Not Detected	Detected	Detected	Detected	Detected	Detected	0	GCATCGACTCCGATGGTTCACACATCGTGT	hsa_circ_0058770_CBC2	0.0012081	4.05251	down	29.6967	38.2754	89.6965	22.2964	39.1328	270.929	198.382	176.576	52.2667
hsa_circ_0058779	hsa_circ_0058779_CBC1	0.0139623	3.88404	down	6.43227	7.73801	18.1292	21.9042	8.21895	93.3729	67.3082	99.458	10.0648	39.7516	3.18336	3.26751	3.46579	3.53564	3.59704	5.87488	5.80372	5.9661	3.69796	5.49446	Not Detected	Not Detected	Not Detected	Detected	Not Detected	Not Detected	Not Detected	Detected	Not Detected	Detected	0	AACTGGCAGTTTCAATCGGCCAAATTACGT	hsa_circ_0058779_CBC2	0.0918382	2.88858	down	5.84278	6.91953	16.5478	24.7463	9.31766	76.3185	39.439	115.801	11.0412
hsa_circ_0058916	hsa_circ_0058916_CBC1	0.0224285	2.12121	down	51.11	84.09	176.05	25.4025	87.3049	379.67	216.138	227.57	51.6081	162.192	5.72312	6.70978	6.54816	5.53503	6.75384	7.9771	7.55804	7.16142	6.54525	7.45258	Detected	Detected	Detected	Detected	Not Detected	Detected	Detected	Detected	Detected	Detected	0	CATCAGTTCAGAGAGCCACATGAAATGAAG	hsa_circ_0058916_CBC2	0.259631	1.46446	down	56.9125	89.9651	161.463	76.3831	106.273	315.554	221.35	218.013	49.1069
hsa_circ_0058926	hsa_circ_0058926_CBC1	0.0273941	2.72247	down	17.2152	48.2468	111.693	21.1623	19.7726	194.472	129.774	122.493	22.677	42.2841	4.45215	5.87693	5.87326	2.98658	4.58108	6.97469	6.80307	6.27008	5.37374	5.57301	Detected	Not Detected	Not Detected	Detected	Not Detected	Not Detected	Detected	Detected	Not Detected	Detected	0	CAAGATTCAAAAAAGAGAGGAATTCATAGC
hsa_circ_0059031	hsa_circ_0059031_CBC1	0.0314335	2.60491	down	20.3662	37.4985	209.222	20.1622	48.4237	187.341	186.282	234.43	15.6208	64.4457	4.64131	5.51821	6.79619	2.84478	5.83985	6.92057	7.3343	7.20313	4.9433	6.14523	Detected	Not Detected	Not Detected	Detected	Not Detected	Detected	Detected	Detected	Detected	Detected	0	ATTCAGAAAGACCTGTAAACAGAATCAAAG	hsa_circ_0059031_CBC2	0.0706468	1.85341	down	39.8968	51.3584	219.745	29.2924	67.446	223.979	246.396	261.811	35.1387
hsa_circ_0059631	hsa_circ_0059631_CBC1	0.0160826	2.5148	down	61.1737	33.6918	73.2974	21.0868	35.9474	156.011	96.7484	134.513	26.8286	90.8124	5.94145	5.37887	5.28135	2.96877	5.40832	6.64912	6.35954	6.41013	5.58218	6.63	Detected	Detected	Not Detected	Detected	Not Detected	Detected	Not Detected	Detected	Detected	Detected	0	GAGGATCACCTACAGGGCCCGCGGAGACTC
hsa_circ_0060108	hsa_circ_0060108_CBC1	0.0118296	2.89593	down	103.418	51.3838	152.546	20.8358	42.8093	331.846	210.688	271.991	31.5279	91.025	6.59027	5.97074	6.33948	2.91931	5.65776	7.7727	7.5212	7.42297	5.79809	6.63272	Detected	Detected	Not Detected	Detected	Not Detected	Detected	Detected	Detected	Detected	Detected	0	AGACAGCTCCTGAAGGCTTTCCATTCGCAG	hsa_circ_0060108_CBC2	0.00115671	2.08482	down	274.483	88.586	319.185	33.596	72.1472	548.105	328.209	442.449	82.8968
hsa_circ_0061623	hsa_circ_0061623_CBC1	0.0420964	2.70983	down	21.2324	58.0916	293.35	22.4157	91.0437	266.543	269.47	329.706	37.448	120.063	4.68747	6.15729	7.27561	3.98034	6.81971	7.44346	7.88565	7.70452	6.05324	7.02455	Detected	Not Detected	Not Detected	Detected	Not Detected	Detected	Detected	Detected	Detected	Detected	0	ACCTGAGAGCAACAGGACAGATGATTAATT	hsa_circ_0061623_CBC2	0.199535	2.11248	down	5.88957	6.77457	86.4339	22.2258	8.93228	59.1278	67.0983	68.5248	9.09877
hsa_circ_0061691	hsa_circ_0061691_CBC1	0.015718	2.12568	down	16.3739	18.3976	111.431	21.0592	17.0135	88.1183	108.524	132.994	10.288	24.8906	4.39815	4.57999	5.87011	2.96283	4.38178	5.78561	6.53108	6.39241	4.00093	4.92245	Detected	Not Detected	Not Detected	Detected	Not Detected	Not Detected	Not Detected	Detected	Not Detected	Detected	0	AAGCATATTAATGAGTGTTATAGTTTTGCC	hsa_circ_0061691_CBC2	0.97779	1.00942	down	112.463	92.283	350.446	95.1384	76.516	236.347	220.676	305.091	30.6873
hsa_circ_0061734	hsa_circ_0061734_CBC1	0.00389527	2.88183	down	26.7203	52.4819	152.771	22.413	56.5739	199.33	256.126	265.827	34.3421	108.001	4.96035	6.00255	6.34185	3.97791	6.08398	7.01166	7.80777	7.388	5.91953	6.87461	Detected	Not Detected	Not Detected	Detected	Not Detected	Detected	Detected	Detected	Detected	Detected	0	GGAATTGGCAGTCTTGGACTTATCTTCCGA
hsa_circ_0062721	hsa_circ_0062721_CBC1	0.033161	3.62046	down	20.7626	11.6922	165.961	23.095	30.2794	226.35	268.197	277.37	29.9798	52.3446	4.66218	4.06836	6.46298	4.47498	5.16492	7.20212	7.87839	7.45184	5.72869	5.85325	Detected	Not Detected	Not Detected	Detected	Not Detected	Detected	Not Detected	Detected	Detected	Detected	0	AAAAGGTACAATGCAGAAACTGAAAAACAG	hsa_circ_0062721_CBC2	0.01066	3.46312	down	33.6646	26.6588	178.788	21.0406	28.8452	242.722	245.267	268.557	24.4445
hsa_circ_0063019	hsa_circ_0063019_CBC1	0.00558603	2.87314	down	17.3667	15.8683	34.378	21.55	17.0513	139.48	115.161	68.1625	10.1561	53.6183	4.46227	4.40724	4.20905	3.20752	4.38464	6.48237	6.62013	5.44128	3.85565	5.88441	Detected	Not Detected	Not Detected	Detected	Not Detected	Detected	Not Detected	Detected	Not Detected	Detected	0	CTGGGAGCTTCGAAGAACCTACATTAAGAA
hsa_circ_0063275	hsa_circ_0063275_CBC1	0.0157323	2.44873	down	40.4737	34.2806	82.6541	31.3071	54.4025	214.973	250.429	131.247	55.072	106.403	5.45594	5.40109	5.45065	5.98375	6.02324	7.1249	7.77474	6.37427	6.64785	6.85307	Detected	Detected	Detected	Detected	Not Detected	Detected	Detected	Detected	Detected	Detected	0	TGATCAAGAAGAAAGTCCTCCTGCAAGGAG	hsa_circ_0063275_CBC2	0.425344	1.44269	down	107.888	6.63733	98.2181	21.1616	18.5192	72.1848	49.6673	78.7851	9.98301
hsa_circ_0063555	hsa_circ_0063555_CBC1	0.0388912	2.00887	down	76.3472	50.0681	190.413	24.8135	61.5921	272.278	267.801	185.161	27.3472	174.522	6.22064	5.93048	6.66163	5.32244	6.21609	7.47421	7.87604	6.87161	5.60606	7.55528	Detected	Detected	Not Detected	Detected	Not Detected	Detected	Detected	Detected	Detected	Detected	0	TGGACATCCGAGTGGCTCATCTTTGTCAGT	hsa_circ_0063555_CBC2	0.0170153	2.8899	down	59.7384	44.8775	168.491	22.43	58.8828	256.563	226.769	171.214	55.7916
hsa_circ_0063559	hsa_circ_0063559_CBC1	0.00996247	3.22132	down	45.459	58.1447	160.754	23.3687	49.939	333.875	416.315	171.488	55.3729	154.346	5.58707	6.15883	6.41645	4.62775	5.88753	7.78214	8.53242	6.76219	6.65582	7.38331	Detected	Detected	Detected	Detected	Not Detected	Detected	Detected	Detected	Detected	Detected	0	AGACCGGCCGGGAAGACTGAACCGGCCGCT	hsa_circ_0063559_CBC2	0.287253	2.03166	down	18.1664	27.6706	97.3994	24.0617	17.6862	177.032	187.892	113.759	9.10176
hsa_circ_0063561	hsa_circ_0063561_CBC1	0.0166737	2.77844	down	88.3726	44.7052	126.581	21.2534	22.5856	217.425	180.489	153.217	24.39	108.452	6.40273	5.76262	6.0606	3.01913	4.75604	7.14214	7.28704	6.60202	5.46125	6.88004	Detected	Detected	Not Detected	Detected	Not Detected	Detected	Detected	Detected	Not Detected	Detected	0	GAGCTTCCCAAAGGGACTGAACCGGCCGCT	hsa_circ_0063561_CBC2	0.019337	2.58508	down	242.972	194.278	671.755	51.8366	156.055	1060.68	1089.63	573.391	121.148
hsa_circ_0063562	hsa_circ_0063562_CBC1	0.0314836	4.08304	down	69.2652	76.1291	290.874	21.4658	84.0515	532.591	500.246	256.001	71.7441	279.43	6.09929	6.5627	7.2634	3.14971	6.69687	8.49551	8.81247	7.33196	7.05911	8.22114	Detected	Detected	Detected	Detected	Not Detected	Detected	Detected	Detected	Detected	Detected	0	TGGACATCCGAGTGGGACATCAACCAGGAA	hsa_circ_0063562_CBC2	0.0068476	3.84287	down	15.5677	13.4416	97.3884	21.5844	27.346	153.033	154.678	123.057	24.7458
hsa_circ_0063563	hsa_circ_0063563_CBC1	0.0152826	3.65693	down	38.8139	40.7823	218.051	20.8875	44.2544	373.414	337.757	198.492	20.0942	168.428	5.40724	5.63097	6.85283	2.92872	5.70644	7.95117	8.22161	6.97066	5.23022	7.50569	Detected	Detected	Not Detected	Detected	Not Detected	Detected	Detected	Detected	Detected	Detected	0	TGGACATCCGAGTGGATTATTCTGGAAAAC	hsa_circ_0063563_CBC2	0.011784	2.87337	down	28.358	24.8895	110.544	19.8815	17.1152	208.244	185.763	116.232	10.6346
hsa_circ_0063565	hsa_circ_0063565_CBC1	0.0177277	2.56203	down	152.878	89.8065	332.855	29.8873	82.9734	603.403	617.288	337.223	62.5425	300.867	7.06689	6.80604	7.4585	5.92926	6.67738	8.68892	9.12543	7.73778	6.84536	8.32701	Detected	Detected	Detected	Detected	Not Detected	Detected	Detected	Detected	Detected	Detected	0	AGACCGGCCGGGAAGGTGATTGGCGTGAAG	hsa_circ_0063565_CBC2	0.116735	2.08071	down	126.042	82.4689	293.711	78.6505	81.3174	493.247	629.188	275.281	59.7106
hsa_circ_0063567	hsa_circ_0063567_CBC1	0.0198985	2.17353	down	235.852	106.193	405.456	39.1186	125.2	628.145	625.112	423.47	67.2592	372.949	7.58143	7.06156	7.74581	6.25882	7.31242	8.75321	9.14525	8.07118	6.95677	8.63384	Detected	Detected	Detected	Detected	Not Detected	Detected	Detected	Detected	Detected	Detected	0	AGACCGGCCGGGAAGGCATGGCGACAATCT	hsa_circ_0063567_CBC2	0.0157227	2.45522	down	197.175	92.6836	404.843	24.1084	91.4947	508.074	555.14	392.092	57.9235
hsa_circ_0064083	hsa_circ_0064083_CBC1	0.0021676	3.32963	down	425.484	70.3673	292.23	41.5915	56.5655	1619.55	365.748	745.805	78.3633	324.804	8.29981	6.44399	7.27005	6.33667	6.08369	10.2326	8.34172	8.89964	7.19901	8.43802	Detected	Detected	Detected	Detected	Not Detected	Detected	Detected	Detected	Detected	Detected	0	CGACCGCGGGGACCCGCTAGTTCCTGGTGC	hsa_circ_0064083_CBC2	0.265968	1.86489	down	360.131	65.3845	268.504	21.6533	76.6671	267.3	165.484	207.916	56.7254
hsa_circ_0064834	hsa_circ_0064834_CBC1	0.00228296	2.41022	down	10.7509	6.8033	29.7406	50.8892	5.12767	54.1566	15.7642	69.1054	94.8789	25.5213	3.95648	2.88683	4.01045	6.60773	3.05796	5.10608	3.85487	5.45914	7.4947	4.95049	Not Detected	Not Detected	Detected	Not Detected	Not Detected	Not Detected	Not Detected	Detected	Not Detected	Detected	0	GCAGAATTAAGAGAGACATTGTGCTTGTCC
hsa_circ_0064871	hsa_circ_0064871_CBC1	0.0237887	3.37084	down	59.9856	74.8548	672.185	20.8305	94.2669	334.131	701.256	659.768	29.5949	232.935	5.91731	6.53786	8.47947	2.91824	6.87478	7.78356	9.31722	8.72007	5.71021	7.96213	Detected	Detected	Not Detected	Detected	Not Detected	Detected	Detected	Detected	Detected	Detected	0	GAAAGAGCAAAAAAGACTTTGGGGTTAGTG
hsa_circ_0065143	hsa_circ_0065143_CBC1	0.0406774	2.0058	down	6.15269	8.56764	38.7778	23.4379	15.3228	52.5376	40.0922	62.5699	20.1601	14.3948	3.03322	3.67113	4.37869	4.66751	4.2449	5.06315	5.07116	5.32891	5.23453	4.31859	Detected	Not Detected	Not Detected	Detected	Not Detected	Not Detected	Not Detected	Detected	Not Detected	Detected	0	GAAAACCCCATGAAGATAATAGATGCCACT	hsa_circ_0065143_CBC2	0.0120907	2.35423	down	5.88868	11.0113	66.4393	22.2495	14.218	45.5382	63.2848	73.0897	19.2786
hsa_circ_0065282	hsa_circ_0065282_CBC1	0.0131522	2.03587	down	34.9059	32.9911	119.095	20.9532	33.6099	140.676	106.985	150.828	12.8622	46.6463	5.28191	5.34944	5.96894	2.94143	5.31294	6.49555	6.50891	6.5798	4.69725	5.70138	Detected	Detected	Not Detected	Detected	Not Detected	Not Detected	Not Detected	Detected	Detected	Detected	0	CAAGACTCCAGAAATGCGGAGGTTTGACCT	hsa_circ_0065282_CBC2	0.189499	1.71113	down	30.7902	14.0327	106.881	23.0906	16.8435	130.248	74.1856	119.028	9.9342
hsa_circ_0065291	hsa_circ_0065291_CBC1	0.0397293	2.52163	down	6.01891	7.17381	42.1207	20.6347	4.96353	56.7207	56.2047	64.7245	10.0873	9.76894	2.9732	3.00426	4.49526	2.88422	2.93216	5.1689	5.54929	5.37433	3.74232	3.12604	Detected	Not Detected	Not Detected	Detected	Not Detected	Not Detected	Not Detected	Detected	Not Detected	Detected	0	TACTTCCCAAAAATGGCAAAGTGTTTCATG
hsa_circ_0065305	hsa_circ_0065305_CBC1	0.0191444	3.14205	down	6.59822	26.0166	110.805	20.8263	26.5431	118.624	128.416	144.649	16.8312	47.7762	3.26092	5.02489	5.86244	2.91754	4.98033	6.23853	6.78744	6.51818	5.02859	5.7319	Detected	Not Detected	Not Detected	Detected	Not Detected	Not Detected	Not Detected	Detected	Not Detected	Detected	0	CCTCACAAGACGATGGCAAAGTGTTTCATG	hsa_circ_0065305_CBC2	0.420083	1.30663	down	21.1843	19.1554	85.9792	25.4236	17.6701	92.7484	66.2948	92.9379	10.9614
hsa_circ_0065307	hsa_circ_0065307_CBC1	0.0189839	3.25784	down	12.154	35.0226	178.331	22.068	44.4342	205.528	225.874	332.978	25.4215	61.2534	4.07473	5.42925	6.5679	3.68013	5.71257	7.05745	7.62326	7.71786	5.51325	6.07235	Detected	Not Detected	Not Detected	Detected	Not Detected	Detected	Not Detected	Detected	Detected	Detected	0	ATCAAACGACATCAGGCAAAGTGTTTCATG	hsa_circ_0065307_CBC2	0.238438	1.71918	down	15.3503	58.0569	122.993	31.3727	11.7856	124.232	155.866	168.543	12.8596
hsa_circ_0065349	hsa_circ_0065349_CBC1	0.0150292	2.39398	down	51.7821	15.7351	89.181	22.2619	31.4624	206.026	68.3983	79.6595	30.9428	98.5782	5.73747	4.39751	5.55678	3.85079	5.22001	7.06114	5.82572	5.65188	5.77402	6.74686	Detected	Detected	Not Detected	Detected	Not Detected	Detected	Not Detected	Detected	Detected	Detected	0	AGATCTTGAACCCATGGTGCAGTGAACTTG
hsa_circ_0065455	hsa_circ_0065455_CBC1	0.0479344	2.10652	down	45.2417	18.2812	59.9265	21.4964	18.3759	93.6973	97.2045	51.8019	18.3662	47.5539	5.58198	4.57193	4.99062	3.17067	4.48412	5.87993	6.36735	5.07433	5.12727	5.72475	Detected	Detected	Not Detected	Detected	Not Detected	Detected	Not Detected	Detected	Not Detected	Detected	0	CTCTGCTGAGAAGTGGAAGCTGTCTCGTGC
hsa_circ_0066219	hsa_circ_0066219_CBC1	0.0385162	2.40497	down	44.1585	53.7857	235.73	21.3533	36.3957	150.841	118.828	330.862	35.8669	78.8857	5.5544	6.04093	6.96392	3.08452	5.42594	6.60163	6.66827	7.70913	5.98804	6.43274	Detected	Detected	Not Detected	Detected	Not Detected	Detected	Detected	Detected	Detected	Detected	0	ACCAAAATTCACAAGGAAACAGTACTGCTG	hsa_circ_0066219_CBC2	0.0810994	2.02203	down	34.3813	51.1111	195.709	20.6166	49.8708	131.095	97.7498	253.254	26.134
hsa_circ_0066469	hsa_circ_0066469_CBC1	0.0446029	2.03484	down	214.05	82.1699	293.771	45.1857	153.838	649.065	518.275	261.748	86.1	281.946	7.4675	6.6754	7.27796	6.44257	7.61887	8.80499	8.86315	7.36265	7.34099	8.23509	Detected	Detected	Detected	Detected	Not Detected	Detected	Detected	Detected	Detected	Detected	0	ATTTCCCCGCTGCCCAAACCTGAGTTACAA	hsa_circ_0066469_CBC2	0.0405082	1.55857	down	389.183	168.262	520.665	102.59	272.281	616.529	618.895	461.028	173.698
hsa_circ_0066604	hsa_circ_0066604_CBC1	0.0354455	3.16974	down	10.5903	60.101	125.804	20.7347	48.4196	178.032	253.468	147.423	30.388	73.5203	3.94224	6.20586	6.05167	2.90105	5.83977	6.84449	7.79266	6.5452	5.74829	6.33179	Detected	Not Detected	Not Detected	Detected	Not Detected	Detected	Detected	Detected	Detected	Detected	0	AAGCCCATTGACTATCTCAAAGCATTCAGC	hsa_circ_0066604_CBC2	0.255829	2.16518	down	10.8977	21.8423	64.1486	40.3388	18.0397	127.381	249.692	93.3067	11.2089
hsa_circ_0066774	hsa_circ_0066774_CBC1	0.0267377	6.35478	down	49.2958	226.705	452.245	135.996	216.886	2974.01	2401.43	1458.89	254.39	1055.47	5.68122	8.18498	7.90256	8.04635	8.13023	11.1776	11.169	9.88673	8.95365	10.0976	Detected	Detected	Detected	Detected	Detected	Detected	Detected	Detected	Detected	Detected	0	AAAGACCTATTTCAGAGGCTCTGTGGTAGG	hsa_circ_0066774_CBC2	0.0753082	1.96997	down	46.6624	7.3556	41.863	21.0556	6.60352	72.4474	41.1155	48.8219	10.0014
hsa_circ_0066779	hsa_circ_0066779_CBC1	0.0123775	11.3825	down	5.60787	57.1959	92.381	21.3171	42.4091	936.714	693.157	341.759	52.5076	206.706	2.81138	6.13131	5.6065	3.06168	5.64447	9.37614	9.29909	7.75626	6.57372	7.79387	Detected	Not Detected	Detected	Detected	Not Detected	Detected	Detected	Detected	Detected	Detected	0	AAAGACCTATTTCAGATGCTCCTGAAGTTT
hsa_circ_0066873	hsa_circ_0066873_CBC1	0.0483546	3.88948	down	6.04005	7.23615	145.545	20.5134	25.7422	135.147	111.274	159.399	15.0505	34.245	2.97998	3.02665	6.27038	2.86739	4.93596	6.4355	6.57012	6.65857	4.90282	5.31126	Detected	Not Detected	Not Detected	Detected	Not Detected	Not Detected	Not Detected	Detected	Not Detected	Detected	0	TGTGACTATATTCAATGAACAGCAGAGAAT	hsa_circ_0066873_CBC2	0.0373954	3.66757	down	6.06326	9.69175	131.099	22.0444	23.2005	167.142	105.945	127.612	22.5772
hsa_circ_0066877	hsa_circ_0066877_CBC1	0.0347951	3.14372	down	30.1078	51.1461	310.884	20.047	55.4547	390.783	344.288	277.695	17.0274	103.445	5.10624	5.96376	7.36104	2.83781	6.05249	8.02266	8.25203	7.45364	5.04175	6.81363	Detected	Detected	Not Detected	Detected	Not Detected	Detected	Detected	Detected	Detected	Detected	0	TTGTAATTGCAGGAGCACAGTGAACACTAG	hsa_circ_0066877_CBC2	0.00776436	2.39238	down	24.2449	47.3634	122.38	22.16	14.5542	147.956	135.474	131.66	23.5557
hsa_circ_0066970	hsa_circ_0066970_CBC1	0.0184376	3.8483	down	5.76307	6.75152	37.9863	40.0544	5.10272	104.273	65.3138	120.34	55.042	16.5177	2.88811	2.87567	4.34788	6.28771	3.03144	6.04119	5.75852	6.24579	6.64691	4.45949	Detected	Not Detected	Detected	Detected	Not Detected	Not Detected	Not Detected	Detected	Not Detected	Detected	0	ATGATATCGAAAGAGATGACTTCAAACCTG	hsa_circ_0066970_CBC2	0.104293	2.49842	down	5.72415	6.85506	28.7752	21.4563	4.70596	79.6017	59.0958	58.354	9.10992
hsa_circ_0066971	hsa_circ_0066971_CBC1	0.0115705	5.85547	down	18.8636	7.42594	60.8996	21.1082	5.00568	387.576	175.457	308.998	10.2862	17.1552	4.55392	3.11179	5.01484	2.97347	2.95891	8.0101	7.24545	7.60874	3.99911	4.49845	Detected	Not Detected	Not Detected	Detected	Not Detected	Not Detected	Not Detected	Detected	Not Detected	Detected	0	TGATGAATACTTTAAATGACTTCAAACCTG	hsa_circ_0066971_CBC2	0.0368054	5.45202	down	5.61841	6.55496	17.0037	22.0109	4.94687	206.225	119.5	127.41	10.0924
hsa_circ_0067450	hsa_circ_0067450_CBC1	0.0162519	7.95192	down	6.05581	7.21848	44.6997	20.6835	51.4508	235.277	244.256	65.4785	45.1283	185.407	2.98537	3.01994	4.57801	2.89218	5.93497	7.26041	7.73573	5.38971	6.34089	7.64025	Detected	Not Detected	Not Detected	Detected	Not Detected	Detected	Not Detected	Detected	Detected	Detected	0	ATCCCTCTACTTCAGATTCAAAATAAACCA	hsa_circ_0067450_CBC2	0.0164118	5.36402	down	12.5697	7.80754	40.8016	23.1247	58.8207	213.024	249.231	63.3521	50.3617
hsa_circ_0067776	hsa_circ_0067776_CBC1	0.0307026	2.03004	down	533.964	296.25	876.694	49.9801	131.149	752.046	940.144	808.069	145.647	531.963	8.58138	8.58022	8.86117	6.58192	7.38233	9.03101	9.75903	9.01427	8.14685	9.14338	Detected	Detected	Detected	Detected	Not Detected	Detected	Detected	Detected	Detected	Detected	0	GCAAGTGTTAAAAAGGAGGGCCGGCCGGTT	hsa_circ_0067776_CBC2	0.877515	1.03165	up	20.317	31.4923	198.231	20.3742	29.3019	64.2546	40.4442	86.0519	8.47275
hsa_circ_0067899	hsa_circ_0067899_CBC1	0.031892	4.98314	down	5.73189	69.5101	205.704	21.5159	45.4881	379.712	299.773	479.562	23.1948	111.079	2.87567	6.42612	6.77165	3.18406	5.74748	7.97731	8.0435	8.25499	5.4014	6.91306	Detected	Not Detected	Not Detected	Detected	Not Detected	Detected	Detected	Detected	Detected	Detected	0	AACATCCTTTGTTAGGTTTATCAGGTAGAA	hsa_circ_0067899_CBC2	0.316734	2.27398	down	7.1376	32.7233	182.31	25.606	36.3198	300.549	185.572	392.301	9.78489
hsa_circ_0067996	hsa_circ_0067996_CBC1	0.0322997	3.72403	down	20.3532	23.4561	687.037	78.4138	222.539	533.645	216.454	1119.27	153.546	530.393	4.64077	4.88832	8.51175	7.22979	8.16691	8.4991	7.55986	9.49824	8.22527	9.13941	Detected	Not Detected	Detected	Detected	Not Detected	Detected	Not Detected	Detected	Detected	Detected	0	TCTGAGTACAAACAGAAATTATACCATTTT	hsa_circ_0067996_CBC2	0.127457	5.38452	down	5.88106	100.253	1824.92	359.239	510.838	1441.37	1078.91	2415.23	411.5
hsa_circ_0068013	hsa_circ_0068013_CBC1	0.026056	4.76139	down	6.97799	9.0041	227.505	22.6606	27.4711	267.943	163.037	231.736	35.7158	107.809	3.45862	3.79245	6.91329	4.18329	5.02751	7.45092	7.141	7.18688	5.98131	6.87195	Detected	Not Detected	Not Detected	Detected	Not Detected	Detected	Not Detected	Detected	Detected	Detected	0	TCTGAGTACAAACAGGATCAGAATTCAGGC	hsa_circ_0068013_CBC2	0.115018	3.24893	down	5.86346	16.9702	249.733	25.8614	27.8689	232.767	160.342	198.777	25.3748
hsa_circ_0068032	hsa_circ_0068032_CBC1	0.0355576	4.64598	down	16.8448	9.18695	27.4053	27.4201	40.8398	345.002	248.069	117.05	29.8097	128.357	4.4289	3.82965	3.90609	5.80083	5.59098	7.8309	7.75955	6.20544	5.72087	7.11961	Not Detected	Not Detected	Not Detected	Detected	Not Detected	Detected	Not Detected	Detected	Detected	Detected	0	CAACTGGTAGTAGAGATGAAAGTTTTAGAC	hsa_circ_0068032_CBC2	0.00830157	9.0326	down	5.58341	11.5548	34.1221	22.0305	36.5828	422.003	306.946	145.659	34.2785
hsa_circ_0068143	hsa_circ_0068143_CBC1	0.0222581	2.72385	down	5.99612	6.65107	39.1519	22.6853	4.74732	37.642	38.5693	44.3366	13.4982	31.5771	2.96552	2.85595	4.39242	4.20242	2.81494	4.60147	5.01801	4.8585	4.77095	5.21056	Detected	Not Detected	Not Detected	Detected	Not Detected	Not Detected	Not Detected	Detected	Not Detected	Detected	0	CTTGGAAATGGCCAGACATTGTATGACAGC	hsa_circ_0068143_CBC2	0.632645	1.33514	down	12.4374	25.0199	77.0754	30.45	11.1354	81.3848	81.5406	98.531	9.70548
hsa_circ_0068655	hsa_circ_0068655_CBC1	0.0388491	2.98043	down	7.80717	25.1403	235.715	21.4319	27.2177	141.743	182.336	200.936	18.4039	47.8192	3.69355	4.97902	6.96385	3.12982	5.01532	6.50715	7.30137	6.98779	5.12977	5.73308	Detected	Not Detected	Not Detected	Detected	Not Detected	Not Detected	Not Detected	Detected	Not Detected	Detected	0	AACCATTATTTGGTGGTGCAAGTGAAAGTG
hsa_circ_0068809	hsa_circ_0068809_CBC1	0.0323125	2.30816	down	90.6783	50.1623	156.631	23.2085	34.1485	202.114	188.049	175.009	72.2686	77.3872	6.4325	5.93378	6.37681	4.53934	5.33477	7.0333	7.34917	6.79177	7.07076	6.4059	Detected	Detected	Detected	Detected	Not Detected	Detected	Detected	Detected	Detected	Detected	0	TGTGAAATTTGCCAAGTACATCGAGTACAT	hsa_circ_0068809_CBC2	0.107321	1.1909	down	357.59	107.008	344.579	67.2708	156.214	414.83	237.121	394.248	69.6351
hsa_circ_0069014	hsa_circ_0069014_CBC1	0.0298493	2.18995	down	105.314	66.1275	154.437	21.8591	57.0509	263.393	154.971	229.952	35.9923	110.15	6.61172	6.34964	6.35696	3.49545	6.09572	7.42505	7.06718	7.17582	5.99388	6.90207	Detected	Detected	Not Detected	Detected	Not Detected	Detected	Detected	Detected	Detected	Detected	0	GTGGCAACCCTTGAGATGCACATTGACTCT	hsa_circ_0069014_CBC2	0.0932517	1.96233	down	87.3706	54.1147	152.845	22.0553	57.0673	192.697	109.782	171.314	47.2131
hsa_circ_0069105	hsa_circ_0069105_CBC1	0.0390168	2.09465	down	24.2221	74.2541	63.5507	26.1107	42.8635	211.366	215.77	83.4633	32.4009	111.865	4.84125	6.52596	5.07678	5.68922	5.65998	7.0987	7.55506	5.71608	5.83466	6.92223	Detected	Not Detected	Not Detected	Detected	Not Detected	Detected	Detected	Detected	Detected	Detected	0	AAGTGGAGAACGAAGTTTCTCCTTGGACCA
hsa_circ_0069113	hsa_circ_0069113_CBC1	0.0272854	2.00605	down	111.491	191.169	190.362	23.4136	65.0724	319.188	320.691	235.551	51.6035	185.583	6.68242	7.93657	6.66124	4.65344	6.29989	7.71573	8.14359	7.20946	6.54498	7.64158	Detected	Detected	Detected	Detected	Not Detected	Detected	Detected	Detected	Detected	Detected	0	TAAATATCACCCACGAGCTGAAAGAAGCCC	hsa_circ_0069113_CBC2	0.0216524	3.0772	down	64.9598	95.9077	164.761	20.3691	47.0805	312.933	307.845	181.516	35.2898
hsa_circ_0069114	hsa_circ_0069114_CBC1	0.00256932	2.13305	down	283.382	187.409	361.824	25.4096	93.3645	714.157	628.476	469.174	46.1607	325.343	7.79693	7.9075	7.57857	5.53746	6.86019	8.95419	9.15323	8.22345	6.37443	8.43996	Detected	Detected	Not Detected	Detected	Not Detected	Detected	Detected	Detected	Detected	Detected	0	TAAATATCACCCACGGTGGTGCTCTAGAAA	hsa_circ_0069114_CBC2	0.0161939	2.30774	down	76.0904	50.4431	141.884	20.1438	24.926	250.36	188.377	126.149	11.2622
hsa_circ_0069115	hsa_circ_0069115_CBC1	0.0120498	3.83018	down	6.30472	38.8899	49.6572	21.4385	25.9252	160.203	153.819	77.9781	17.7708	96.4777	3.12403	5.56491	4.72006	3.13295	4.94644	6.68897	7.05672	5.62272	5.09108	6.71595	Detected	Not Detected	Not Detected	Detected	Not Detected	Detected	Detected	Detected	Not Detected	Detected	0	TGCATTTTCCAGCAAAGCTCTTTGACATCT
hsa_circ_0069525	hsa_circ_0069525_CBC1	0.011499	3.25158	down	10.5784	37.6934	208.89	22.2171	52.6723	189.286	184.359	359.194	29.2109	100.603	3.94154	5.525	6.79377	3.81215	5.97058	6.93616	7.31728	7.82872	5.69143	6.77516	Detected	Not Detected	Not Detected	Detected	Not Detected	Detected	Not Detected	Detected	Detected	Detected	0	CACAAGCAGCCTACAAATATTTAAAGGTTA	hsa_circ_0069525_CBC2	0.212177	2.04321	down	5.68977	7.52875	60.5953	22.8496	5.74291	55.3452	62.4432	61.5932	9.42796
hsa_circ_0070034	hsa_circ_0070034_CBC1	0.0404734	2.30097	down	5.95379	15.567	53.8009	20.813	5.88414	78.1319	39.5516	66.9125	9.95596	23.0741	2.95125	4.38415	4.83113	2.91503	3.34469	5.61595	5.05287	5.41726	3.51991	4.83145	Detected	Not Detected	Not Detected	Detected	Not Detected	Not Detected	Not Detected	Detected	Not Detected	Detected	0	CAAACCAGATTAGATGTGTTGATCCTATTA
hsa_circ_0070081	hsa_circ_0070081_CBC1	0.0318175	2.95982	down	6.24032	7.66558	68.5666	21.7032	6.59249	113.51	54.2484	81.2935	10.4397	19.4222	3.09229	3.22611	5.18651	3.34272	3.43329	6.17135	5.49734	5.68	4.12614	4.63363	Detected	Not Detected	Not Detected	Detected	Not Detected	Not Detected	Not Detected	Detected	Not Detected	Detected	0	CATTTTGCAACTGCAGTAGAGTGCGGAGCC
hsa_circ_0070777	hsa_circ_0070777_CBC1	0.0244842	3.0307	down	16.8334	9.68053	51.8314	21.4012	14.2592	96.5265	85.9854	72.5204	37.5195	20.3888	4.42826	3.9005	4.78087	3.11336	4.15077	5.92742	6.1768	5.52576	6.05578	4.68624	Detected	Not Detected	Not Detected	Detected	Not Detected	Not Detected	Not Detected	Detected	Not Detected	Detected	0	AACATCACTTAGAAGACGATATTTGCACAG	hsa_circ_0070777_CBC2	0.421343	1.29491	down	13.9025	24.6637	41.0599	27.9534	17.0975	62.1937	64.3311	73.4218	13.1448
hsa_circ_0070935	hsa_circ_0070935_CBC1	0.030874	2.69014	down	6.16557	7.93361	47.3082	22.8388	4.94542	50.4341	61.8042	74.2393	10.719	25.4934	3.04328	3.39577	4.6541	4.3112	2.9195	5.00903	5.67921	5.55566	4.26963	4.94871	Detected	Not Detected	Not Detected	Detected	Not Detected	Not Detected	Not Detected	Detected	Not Detected	Detected	0	AATCTCATCTTAGAGAATTCGGTTCCCTCA	hsa_circ_0070935_CBC2	0.06591	2.30521	down	5.79299	31.6373	63.9955	21.433	24.9428	74.8034	150.049	106.35	8.55233
hsa_circ_0070936	hsa_circ_0070936_CBC1	0.0431631	2.61071	down	7.13043	40.5719	133.761	24.5585	33.1388	153.232	187.521	196.751	30.4378	60.5771	3.52731	5.62362	6.14487	5.22122	5.29357	6.62412	7.34441	6.95788	5.75066	6.05572	Detected	Not Detected	Not Detected	Detected	Not Detected	Detected	Detected	Detected	Detected	Detected	0	ACATTCCCAAGAAAGAATTCGGTTCCCTCA	hsa_circ_0070936_CBC2	0.0270526	3.24524	down	5.97797	7.23429	60.9372	20.961	4.91536	41.326	108.892	113.309	9.93261
hsa_circ_0070937	hsa_circ_0070937_CBC1	0.0284466	4.67262	down	5.87742	30.5068	176.479	20.6273	12.9598	235.766	264.629	249.894	10.0853	89.1596	2.92653	5.24352	6.55223	2.88306	4.03537	7.26348	7.85755	7.29836	3.73855	6.60395	Detected	Not Detected	Not Detected	Detected	Not Detected	Detected	Not Detected	Detected	Not Detected	Detected	0	GAAATGATACACGAAGCTAGTGATTTCAGT	hsa_circ_0070937_CBC2	0.229328	2.99951	down	7.21852	32.4898	203.502	25.164	6.76616	278.844	281.966	297.884	9.41456
hsa_circ_0070938	hsa_circ_0070938_CBC1	0.0342288	2.4119	down	6.23071	24.6876	72.9752	25.9055	21.966	74.1083	120.184	73.8161	72.2896	31.5897	3.08674	4.95582	5.27487	5.66811	4.72009	5.54193	6.6846	5.54781	7.07121	5.21092	Detected	Not Detected	Detected	Detected	Not Detected	Not Detected	Not Detected	Detected	Not Detected	Detected	0	GAAATGATACACGAACTAATAAGCACAAGT
hsa_circ_0070941	hsa_circ_0070941_CBC1	0.0115393	2.22927	down	9.04316	26.8539	67.7021	20.4044	9.35971	71.4134	74.325	84.0941	13.2108	16.9707	3.80779	5.06854	5.16805	2.85981	3.70663	5.49057	5.95153	5.72709	4.73796	4.48651	Detected	Not Detected	Not Detected	Detected	Not Detected	Not Detected	Not Detected	Detected	Not Detected	Detected	0	GCCATTGATGTAAAGGAATCAGTGTCTGTC
hsa_circ_0071107	hsa_circ_0071107_CBC1	0.00697943	3.24991	down	18.0539	27.1773	89.4771	22.1262	25.8846	140.294	111.699	164.999	53.0267	56.8377	4.50485	5.08512	5.56163	3.73288	4.94386	6.49172	6.57441	6.70751	6.58768	5.96903	Detected	Not Detected	Detected	Detected	Not Detected	Detected	Not Detected	Detected	Detected	Detected	0	TCATTGTTCCAGCCAGAAGAAAAAAAGAAG	hsa_circ_0071107_CBC2	0.0154896	2.71353	down	6.17551	7.30874	50.2555	20.881	7.40585	62.871	49.3274	67.7385	10.04
hsa_circ_0071241	hsa_circ_0071241_CBC1	0.0306116	2.01822	down	25.4537	33.1755	63.5671	21.3884	16.0042	94.5341	79.6921	59.6585	19.2402	37.1101	4.90179	5.35721	5.07736	3.10592	4.30269	5.89433	6.06185	5.26408	5.17969	5.41041	Detected	Not Detected	Not Detected	Detected	Not Detected	Not Detected	Not Detected	Detected	Not Detected	Detected	0	AAGGAATGGGTTACGTTGGTAGGAGGACAG
hsa_circ_0071321	hsa_circ_0071321_CBC1	0.000978	4.80152	down	46.9469	9.65965	13.741	20.2878	13.2524	302.379	115.386	38.9669	30.7252	71.1389	5.62401	3.89804	3.24176	2.85254	4.05962	7.63093	6.62245	4.68883	5.76414	6.28707	Not Detected	Detected	Not Detected	Detected	Not Detected	Detected	Not Detected	Detected	Not Detected	Detected	0	TTTCCTCAGCCAATAAGCAATCCTTTCTTT	hsa_circ_0071321_CBC2	0.0025314	5.26498	down	35.8795	6.56088	7.39417	20.0764	6.374	249.51	96.2724	30.989	24.623
hsa_circ_0071580	hsa_circ_0071580_CBC1	0.0399798	2.30494	down	6.36142	7.6515	41.0317	21.6496	5.05325	62.8483	49.7292	65.2058	10.0666	9.97314	3.14961	3.21796	4.45901	3.29018	2.99333	5.3131	5.37249	5.38429	3.70156	3.36231	Detected	Not Detected	Not Detected	Detected	Not Detected	Not Detected	Not Detected	Detected	Not Detected	Detected	0	AAGTTATCAGACATGAAATTTTTCTCAAGA
hsa_circ_0071870	hsa_circ_0071870_CBC1	0.00537918	2.33165	down	6.00112	15.6845	43.5272	20.6133	4.96072	47.4985	45.9886	66.856	10.0994	16.3654	2.96711	4.39317	4.5404	2.8808	2.93028	4.92678	5.26207	5.41584	3.76462	4.44921	Detected	Not Detected	Not Detected	Detected	Not Detected	Not Detected	Not Detected	Detected	Not Detected	Detected	0	TATTAAAAATGACAAGTGTTACTGCGGAAA
hsa_circ_0072168	hsa_circ_0072168_CBC1	0.0399232	2.442	down	11.5712	27.1082	150.896	20.8167	27.1549	114.704	108.217	154.387	18.9999	34.2076	4.02803	5.08193	6.32432	2.91561	5.01178	6.18702	6.52606	6.61341	5.16551	5.31	Detected	Not Detected	Not Detected	Detected	Not Detected	Not Detected	Not Detected	Detected	Detected	Detected	0	AGGAATCTCTAGCTGTGTTTGGGAAATGGG	hsa_circ_0072168_CBC2	0.516249	1.26784	down	42.3769	113.854	384.299	95.8726	103.62	288.462	234.512	360.644	57.0365
hsa_circ_0072308	hsa_circ_0072308_CBC1	0.0261015	3.92719	down	6.28451	6.37772	21.436	20.8138	5.02355	89.1449	79.2627	54.4828	8.49487	37.9184	3.11497	2.82347	3.63249	2.91519	2.97097	5.80329	6.05396	5.14315	2.88759	5.43659	Not Detected	Not Detected	Not Detected	Detected	Not Detected	Not Detected	Not Detected	Detected	Not Detected	Detected	0	GAGCTCGTAAAATTAGGGCTCCTCATGATT
hsa_circ_0072309	hsa_circ_0072309_CBC1	0.00207275	7.30909	down	5.77494	19.8142	40.4783	22.6386	12.9568	231.228	189.838	223.714	36.7848	101.551	2.89261	4.66967	4.44024	4.16583	4.03507	7.23561	7.36345	7.13812	6.02674	6.78796	Detected	Not Detected	Not Detected	Detected	Not Detected	Detected	Not Detected	Detected	Not Detected	Detected	0	GAGCTCGTAAAATTAGACTGACTGCATTGC	hsa_circ_0072309_CBC2	0.0230575	5.01737	down	6.24998	21.4742	32.7195	19.6547	8.16128	211.483	143.72	191.344	8.09847
hsa_circ_0072417	hsa_circ_0072417_CBC1	0.0490512	2.62638	down	28.703	77.8709	186.95	45.0017	66.5707	462.087	268.509	186.071	84.3105	190.475	5.04896	6.59615	6.6361	6.43769	6.33641	8.27449	7.88067	6.87835	7.3103	7.67687	Detected	Detected	Detected	Detected	Not Detected	Detected	Detected	Detected	Detected	Detected	0	ACCATGATTTTCCAGGGAATTACTCACATA	hsa_circ_0072417_CBC2	0.0602155	3.26789	down	5.9609	33.7776	138.686	19.7868	37.4736	144.591	158.332	93.564	21.5341
hsa_circ_0072419	hsa_circ_0072419_CBC1	0.022558	3.1791	down	24.5698	68.6622	131.943	21.5159	54.2281	318.834	182.209	187.474	34.1757	128.095	4.8594	6.40648	6.12433	3.18408	6.01772	7.71479	7.30041	6.88959	5.91315	7.11717	Detected	Not Detected	Not Detected	Detected	Not Detected	Detected	Detected	Detected	Detected	Detected	0	TTATTATTACACCAGGTCTCACAGGGATAC
hsa_circ_0072493	hsa_circ_0072493_CBC1	0.0496925	2.79578	down	5.64009	26.0911	10.3925	23.1131	27.2554	99.8354	77.1854	63.5777	12.4252	55.2094	2.83098	5.02904	3.12139	4.48721	5.01702	5.97793	6.01245	5.34913	4.63527	5.92711	Not Detected	Not Detected	Not Detected	Detected	Not Detected	Detected	Not Detected	Detected	Detected	Detected	0	AGTTAAGGAAGGCAGCTTCCATGCCTATGG	hsa_circ_0072493_CBC2	0.0562172	3.02755	down	5.80974	7.10272	12.6341	21.6929	25.5869	78.3861	59.6964	64.3147	8.84341
hsa_circ_0072532	hsa_circ_0072532_CBC1	0.0252969	2.29103	down	16.567	9.70575	68.1399	23.2659	31.7201	125.15	58.4275	139.671	29.7571	30.4564	4.41102	3.90316	5.17783	4.56911	5.23122	6.31881	5.60171	6.4668	5.71831	5.16668	Detected	Not Detected	Not Detected	Detected	Not Detected	Not Detected	Not Detected	Detected	Detected	Detected	0	TACGTTGCTGCTTTAGTTGAGAGTTTGTTC
hsa_circ_0072731	hsa_circ_0072731_CBC1	0.0352976	2.04999	down	20.8451	9.51721	47.9014	21.2601	10.8263	50.9032	56.6901	45.8173	14.7346	24.3866	4.66597	3.88137	4.67067	3.02214	3.84542	5.02138	5.56159	4.90521	4.87868	4.89677	Detected	Not Detected	Not Detected	Detected	Not Detected	Not Detected	Not Detected	Detected	Not Detected	Detected	0	GGGCACATTTTTCGAATGATACAAAGGAAA
hsa_circ_0072787	hsa_circ_0072787_CBC1	0.0436207	2.27336	down	11.7432	7.79925	33.0314	22.8654	5.64436	42.3604	39.0736	43.1453	62.2145	10.188	4.04114	3.30723	4.15601	4.32937	3.28328	4.76352	5.03698	4.82129	6.83642	3.58294	Detected	Not Detected	Detected	Detected	Not Detected	Not Detected	Not Detected	Detected	Not Detected	Detected	0	AGTGGTGACTGGAATGAGAAAACAACTTAC
hsa_circ_0072789	hsa_circ_0072789_CBC1	0.00906039	3.30777	down	44.0019	216.051	72.2807	27.1247	50.77	445.056	542.055	179.187	64.8057	310.81	5.55056	8.11445	5.26196	5.77901	5.91234	8.21819	8.92802	6.82571	6.89996	8.37573	Detected	Detected	Not Detected	Detected	Not Detected	Detected	Detected	Detected	Detected	Detected	0	ATGGAACAACAGGAGGTGTGAAAATCACAA	hsa_circ_0072789_CBC2	0.00792099	5.7374	down	9.1369	91.4185	49.1582	20.9886	9.183	206.427	293.149	120.937	28.7021
hsa_circ_0072997	hsa_circ_0072997_CBC1	0.0486138	2.78171	down	9.99103	52.5316	6.49999	24.1826	20.7684	210.514	164.614	36.1931	16.0515	65.2869	3.89052	6.00362	2.99395	5.05961	4.64607	7.09277	7.15449	4.58822	4.97352	6.16463	Not Detected	Not Detected	Not Detected	Detected	Not Detected	Detected	Detected	Not Detected	Not Detected	Detected	0	ATGGTGATTGATCAGAGATTAAGAATTCAG	hsa_circ_0072997_CBC2	0.0485811	2.19291	down	14.5537	30.9675	8.58491	20.8919	37.9499	83.6201	63.1552	23.318	24.407
hsa_circ_0072998	hsa_circ_0072998_CBC1	0.0159556	5.74274	down	16.9992	131.445	35.4423	33.9128	43.3976	764.213	555.654	183.186	70.0971	350.357	4.43879	7.3836	4.25079	6.08273	5.67871	9.05457	8.96502	6.85664	7.02253	8.54456	Detected	Not Detected	Detected	Detected	Not Detected	Detected	Detected	Detected	Detected	Detected	0	ATGGTGATTGATCAGATCGCTCCTTCGATA	hsa_circ_0072998_CBC2	0.0146367	4.19975	down	5.59455	30.8157	6.99738	21.3965	9.04269	169.01	98.8476	33.1946	13.1324
hsa_circ_0073006	hsa_circ_0073006_CBC1	0.0146967	2.96368	down	28.4752	135.88	65.8623	35.3777	52.3459	367.204	315.475	174.382	73.0208	181.277	5.03829	7.4318	5.1277	6.13262	5.96104	7.92537	8.12055	6.7866	7.08676	7.60912	Detected	Not Detected	Detected	Detected	Not Detected	Detected	Detected	Detected	Detected	Detected	0	GATGCAGGGGAGAAGAAATTCCAAGAGAAA	hsa_circ_0073006_CBC2	0.00928941	3.15085	down	11.4352	50.0522	50.1129	22.6359	30.4266	160.209	127.189	101.339	49.0761
hsa_circ_0073035	hsa_circ_0073035_CBC1	0.0139125	2.19241	down	5.92721	9.34632	32.9163	20.5987	6.19877	43.2538	58.197	44.0045	10.0116	11.0155	2.94244	3.85806	4.15103	2.87849	3.3913	4.79183	5.59683	4.84788	3.60442	4.04296	Detected	Not Detected	Not Detected	Detected	Not Detected	Not Detected	Not Detected	Detected	Not Detected	Detected	0	ATTGACAGGCTTGAAGATGTTTTGAGCAGT	hsa_circ_0073035_CBC2	0.0421629	2.54361	down	6.25484	8.22162	17.7176	23.4545	4.95019	60.0908	55.2299	55.8043	10.7835
hsa_circ_0073063	hsa_circ_0073063_CBC1	0.0104878	4.97858	down	9.63528	6.8182	34.2337	20.6651	22.7434	91.5483	86.5037	99.1038	51.4347	44.8953	3.85806	2.8903	4.20334	2.88915	4.76454	5.84415	6.18632	5.96162	6.53962	5.65236	Detected	Not Detected	Detected	Detected	Not Detected	Not Detected	Not Detected	Detected	Not Detected	Detected	0	CATTCACGCACTGAGCTATTGTGGACGATG
hsa_circ_0073244	hsa_circ_0073244_CBC1	0.00462538	4.71643	down	13.3411	40.4299	31.9023	21.3531	8.51295	235.219	105.856	195.877	16.8606	61.0096	4.18007	5.6188	4.10525	3.0843	3.62557	7.25995	6.49407	6.95148	5.03068	6.06629	Detected	Not Detected	Not Detected	Detected	Not Detected	Detected	Detected	Detected	Not Detected	Detected	0	TCACAATGGTTACAGATAAATTTGCAAAGG	hsa_circ_0073244_CBC2	0.0199364	4.88306	down	5.93216	25.4269	18.2758	20.561	4.94191	209.873	80.5231	137.099	10.0762
hsa_circ_0073263	hsa_circ_0073263_CBC1	0.0423572	2.22626	down	7.09112	29.4396	52.8019	23.4277	21.9335	98.6339	95.9339	77.5736	12.8447	60.2354	3.50989	5.19711	4.80559	4.66125	4.71821	5.95936	6.34662	5.61593	4.69468	6.04856	Detected	Not Detected	Not Detected	Detected	Not Detected	Detected	Not Detected	Detected	Not Detected	Detected	0	AGAAAAAATTACACAGGTGTGATAGGTATA
hsa_circ_0073582	hsa_circ_0073582_CBC1	0.0190037	3.41188	down	30.91	44.335	117.933	40.7723	42.4337	367.752	286.364	458.333	47.2492	130.827	5.1383	5.75025	5.95495	6.31028	5.64533	7.92795	7.97758	8.18932	6.40936	7.14771	Detected	Not Detected	Not Detected	Detected	Not Detected	Detected	Not Detected	Detected	Detected	Detected	0	AGAAGCCATCAGACGAAGTCAACGAAAGGT	hsa_circ_0073582_CBC2	0.00384482	4.54886	down	14.2455	38.4664	58.9118	20.3332	20.2387	207.104	143.655	186.498	38.7871
hsa_circ_0073757	hsa_circ_0073757_CBC1	0.0282674	2.09993	down	19.1495	28.3021	31.3716	20.6211	24.3269	66.1262	65.4459	62.0693	18.1274	34.1559	4.57087	5.14092	4.08099	2.88202	4.8568	5.38255	5.76147	5.31811	5.11316	5.30801	Detected	Not Detected	Not Detected	Detected	Not Detected	Not Detected	Not Detected	Detected	Not Detected	Detected	0	ATTTAGTGAGATAAGGTGCAAGCGGTCTTC	hsa_circ_0073757_CBC2	0.0500435	1.67136	down	20.7934	15.2884	30.9852	20.0895	23.7325	66.769	44.6136	46.4646	10.7911
hsa_circ_0073760	hsa_circ_0073760_CBC1	0.0106444	7.07382	down	5.69148	17.9314	41.701	23.2249	32.1233	363.34	244.765	179.698	35.9868	147.996	2.85653	4.54911	4.48087	4.54785	5.24865	7.91024	7.73894	6.82937	5.99351	7.32341	Detected	Not Detected	Not Detected	Detected	Not Detected	Detected	Not Detected	Detected	Detected	Detected	0	ATGAACAACTTCCAGGAACCTTTTGAGGAT
hsa_circ_0073763	hsa_circ_0073763_CBC1	0.0293581	2.94714	down	8.75724	8.19706	23.3767	24.4039	14.1256	103.536	57.5289	104.781	15.7904	40.8882	3.78193	3.54442	3.72354	5.15655	4.13812	6.03007	5.58155	6.04428	4.9554	5.52984	Not Detected	Not Detected	Not Detected	Detected	Not Detected	Not Detected	Not Detected	Detected	Not Detected	Detected	0	CGTGAAAAACTTTAGGAGGAGCATATTATT	hsa_circ_0073763_CBC2	0.0473296	3.68496	down	11.9516	16.7495	60.4851	26.1264	15.9839	226.287	149.061	180.13	17.11
hsa_circ_0073765	hsa_circ_0073765_CBC1	0.0331836	3.15916	down	15.3285	6.50893	28.4353	19.9903	18.1079	62.5348	67.3336	128.693	8.36988	76.1674	4.3274	2.83529	3.95205	2.83383	4.46464	5.30661	5.80419	6.34385	2.87217	6.38407	Not Detected	Not Detected	Not Detected	Detected	Not Detected	Detected	Not Detected	Detected	Not Detected	Detected	0	CGTGAAAAACTTTAGGAACATTCCATACTT
hsa_circ_0073766	hsa_circ_0073766_CBC1	0.016054	3.42954	down	12.3874	10.2845	16.1685	25.1785	18.0314	136.239	108.426	70.5706	26.153	67.0535	4.09507	3.95464	3.35854	5.45911	4.45844	6.44777	6.52962	5.48685	5.54857	6.20309	Not Detected	Not Detected	Not Detected	Detected	Not Detected	Detected	Not Detected	Detected	Not Detected	Detected	0	ATGAACAACTTCCAGGCTCAGATTGTTCTT
hsa_circ_0073768	hsa_circ_0073768_CBC1	0.0299277	4.69218	down	21.7932	28.1979	97.7361	67.6423	49.2486	486.512	381.394	367.569	59.9564	268.98	4.71873	5.13663	5.68408	7.0125	5.86581	8.35687	8.40262	7.86212	6.7788	8.16863	Detected	Not Detected	Detected	Detected	Not Detected	Detected	Not Detected	Detected	Detected	Detected	0	CGTGAAAAACTTTAGGATCCTCAGTCAGCC	hsa_circ_0073768_CBC2	0.00118027	4.95223	down	11.598	15.368	42.908	21.8719	42.2254	208.92	147.27	162.765	32.5902
hsa_circ_0073769	hsa_circ_0073769_CBC1	0.0057033	3.69553	down	29.6766	13.83	35.5301	24.9067	21.4134	225.884	132.088	152.108	34.8603	82.9664	5.08821	4.24969	4.25395	5.36087	4.68665	7.19885	6.83042	6.59177	5.94312	6.50412	Detected	Detected	Not Detected	Detected	Not Detected	Detected	Not Detected	Detected	Not Detected	Detected	0	CAGTATTTGATGCAGGATCCTCAGTCAGCC	hsa_circ_0073769_CBC2	0.0319858	4.97763	down	6.76715	10.677	49.1667	34.4797	30.01	275.918	174.975	205.036	35.7964
hsa_circ_0073770	hsa_circ_0073770_CBC1	0.00814329	6.91103	down	6.09598	7.27254	30.1355	20.745	11.5998	229.435	128.278	141.229	10.148	82.7762	3.00166	3.04511	4.02729	2.90281	3.91646	7.22305	6.78573	6.48349	3.84394	6.50162	Detected	Not Detected	Not Detected	Detected	Not Detected	Detected	Not Detected	Detected	Not Detected	Detected	0	CGTGAAAAACTTTAGGTTCTTGTGTTGTTC	hsa_circ_0073770_CBC2	0.00631476	6.7912	down	5.89469	6.99072	25.4796	20.5941	4.93623	164.022	102.095	121.841	10.0831
hsa_circ_0073771	hsa_circ_0073771_CBC1	0.0311542	4.14216	down	6.18886	15.2871	45.1604	21.7987	17.4689	198.76	120.606	137.801	9.90034	85.1138	3.05931	4.36282	4.59149	3.4369	4.41816	7.00728	6.68928	6.44726	3.43698	6.5398	Detected	Not Detected	Not Detected	Detected	Not Detected	Detected	Not Detected	Detected	Not Detected	Detected	0	GGCCATGTACATATGGTTCTTGTGTTGTTC	hsa_circ_0073771_CBC2	0.00423361	3.30609	down	8.32822	13.8195	39.0247	22.8438	20.2771	137.792	68.5412	107.175	19.4031
hsa_circ_0073772	hsa_circ_0073772_CBC1	0.0315984	3.37067	down	8.56011	28.8301	42.2601	24.4531	25.1791	211.501	127.7	168.295	19.2652	81.6192	3.76416	5.16697	4.50018	5.17654	4.90514	7.09986	6.77776	6.73684	5.18145	6.48226	Detected	Not Detected	Not Detected	Detected	Not Detected	Detected	Not Detected	Detected	Detected	Detected	0	CAGTATTTGATGCAGGTTCTTGTGTTGTTC	hsa_circ_0073772_CBC2	0.000573	3.36252	down	20.3805	8.3775	18.2628	23.1883	7.9997	83.2746	58.7062	66.8107	44.2747
hsa_circ_0073955	hsa_circ_0073955_CBC1	0.037782	4.63504	down	5.84243	33.7311	190.742	19.9636	24.2457	355.095	229.909	284.971	10.9935	73.4571	2.91535	5.38012	6.66408	2.83213	4.85255	7.87574	7.64731	7.4903	4.36341	6.33037	Detected	Not Detected	Not Detected	Detected	Not Detected	Detected	Detected	Detected	Detected	Detected	0	TTTCAGATATTGAAGGTCCTGTCCAAAATG	hsa_circ_0073955_CBC2	0.00949987	2.32958	down	19.9413	22.5279	86.7995	22.1508	21.6009	105.112	112.465	118.638	24.5518
hsa_circ_0074239	hsa_circ_0074239_CBC1	0.00218412	6.55933	down	98.0636	223.199	330.911	22.9661	73.1006	1317.63	1873.49	725.184	132.5	483.365	6.52786	8.16305	7.44978	4.39488	6.48036	9.91258	10.8006	8.85921	8.00665	9.00464	Detected	Detected	Detected	Detected	Not Detected	Detected	Detected	Detected	Detected	Detected	0	TTGTCCAAAGCTCAAGTGCACTTTACAGGT	hsa_circ_0074239_CBC2	0.00331164	5.60433	down	67.9488	163.024	293.791	25.7844	44.2698	1049	1434.51	585.922	100.189
hsa_circ_0074563	hsa_circ_0074563_CBC1	0.0278703	2.42717	down	6.39818	7.65924	44.9536	21.3895	12.0024	49.733	48.902	48.0601	13.9649	14.1081	3.16685	3.22273	4.58548	3.10669	3.95248	4.98974	5.34995	4.97136	4.82018	4.29937	Detected	Not Detected	Not Detected	Detected	Not Detected	Not Detected	Not Detected	Detected	Not Detected	Detected	0	GCAGACAAAGCTTGAGTGGACTCCCATTAT
hsa_circ_0074770	hsa_circ_0074770_CBC1	0.00929014	2.00454	down	22.7076	44.3051	58.1604	22.5414	21.0359	101.283	80.498	83.5088	19.3826	69.1047	4.76541	5.74917	4.94715	4.08384	4.66373	5.99783	6.07625	5.7166	5.18869	6.24628	Detected	Not Detected	Not Detected	Detected	Not Detected	Detected	Detected	Detected	Not Detected	Detected	0	TTTGCCTTCGTTGAGGTGAAATGCAACGAG	hsa_circ_0074770_CBC2	0.0142321	1.93108	down	34.6371	60.7359	73.4521	22.8057	37.6302	119.092	111.416	103.426	37.1155
hsa_circ_0074780	hsa_circ_0074780_CBC1	0.0242516	2.35071	down	78.1361	220.97	433.378	72.4615	170.124	651.056	661.039	515.977	129.893	453.084	6.24901	8.14875	7.84012	7.11154	7.76973	8.81031	9.22842	8.35905	7.97638	8.91048	Detected	Detected	Detected	Detected	Not Detected	Detected	Detected	Detected	Detected	Detected	0	CTCTATGGATCCAAGTTTTGTGCGGACTGC	hsa_circ_0074780_CBC2	0.139096	2.028	down	44.7872	131.495	227.311	108.46	91.0729	404.316	462.924	339.541	61.1869
hsa_circ_0074850	hsa_circ_0074850_CBC1	0.016025	2.08922	down	28.7423	50.6438	116.812	21.998	28.9431	139.086	225.274	199.141	10.082	65.4343	5.05039	5.947	5.9402	3.6189	5.10045	6.4781	7.61858	6.97515	3.73183	6.16812	Detected	Detected	Not Detected	Detected	Not Detected	Detected	Detected	Detected	Detected	Detected	0	GACAAGCCTGAGAAGGATTATTACAGCACC	hsa_circ_0074850_CBC2	0.0110038	1.52884	down	25.714	28.6401	108.544	24.5317	22.9682	89.8012	56.1291	118.902	41.2515
hsa_circ_0075092	hsa_circ_0075092_CBC1	0.027442	2.75691	down	6.32336	30.6055	55.988	20.8213	23.831	91.7984	103.979	104.354	15.9538	26.8107	3.13223	5.24779	4.88991	2.91662	4.82866	5.84897	6.46809	6.03716	4.96635	5.0099	Detected	Not Detected	Not Detected	Detected	Not Detected	Not Detected	Not Detected	Detected	Not Detected	Detected	0	AAAGACACAAGAGAGGACTTCATTGACTTA	hsa_circ_0075092_CBC2	0.459616	1.50636	down	7.69455	26.492	67.2042	29.8651	28.6018	110.43	100.245	110.714	10.3924
hsa_circ_0075140	hsa_circ_0075140_CBC1	0.0452077	2.11879	down	32.1778	50.1231	121.559	22.0544	27.6593	131.306	74.391	169.803	36.3366	64.058	5.18549	5.93231	5.99956	3.66795	5.03561	6.39263	5.95242	6.74804	6.00813	6.13588	Detected	Detected	Not Detected	Detected	Not Detected	Detected	Detected	Detected	Detected	Detected	0	GATAGTGATGGAGAGACAAAAGGATGCCAC	hsa_circ_0075140_CBC2	0.0576751	1.57031	down	44.5613	18.2716	63.6135	25.9571	22.8142	99.7514	49.89	143.383	27.0871
hsa_circ_0075425	hsa_circ_0075425_CBC1	0.042682	2.54031	down	5.79889	7.66827	70.4587	20.5934	22.3147	69.6993	58.4371	92.0195	9.96136	32.8443	2.9013	3.22747	5.22489	2.87776	4.74057	5.45627	5.60194	5.85274	3.52791	5.25815	Detected	Not Detected	Not Detected	Detected	Not Detected	Not Detected	Not Detected	Detected	Not Detected	Detected	0	TTCAGCTTGACCTCAGTTTTTATATACTGT	hsa_circ_0075425_CBC2	0.0949262	1.96302	down	5.79036	7.00236	38.4894	21.7409	12.7019	44.0995	35.964	61.4255	9.3248
hsa_circ_0075447	hsa_circ_0075447_CBC1	0.0432697	4.70367	down	50.5806	23.1835	573.491	45.8056	72.8813	869.632	761.065	810.161	103.453	178.638	5.71031	4.87202	8.24469	6.46143	6.47573	9.25671	9.4419	9.01774	7.62892	7.58783	Detected	Detected	Detected	Detected	Not Detected	Detected	Not Detected	Detected	Detected	Detected	0	CGGCCAACTGAAGTGGCTATGTGGTTGATG	hsa_circ_0075447_CBC2	0.0321337	6.23832	down	16.8177	6.79977	234.635	20.6662	26.5544	398.208	304.431	327.634	24.1479
hsa_circ_0075538	hsa_circ_0075538_CBC1	0.0182909	4.55134	down	15.1313	11.692	6.68579	20.7432	21.6103	176.98	171.243	67.7842	30.7959	20.114	4.31437	4.06831	3.00492	2.90253	4.69881	6.83568	7.21141	5.4343	5.76743	4.67159	Not Detected	Not Detected	Not Detected	Detected	Not Detected	Not Detected	Not Detected	Detected	Not Detected	Detected	0	CTGATTATATTTGCAGTCAAGAAGAAGAGA	hsa_circ_0075538_CBC2	0.0195652	6.46989	down	24.984	7.23854	11.5262	21.053	34.3422	262.704	257.542	85.7487	40.1905
hsa_circ_0075710	hsa_circ_0075710_CBC1	0.0228279	2.03695	down	16.3717	9.8219	81.4279	21.6079	34.8558	98.7889	54.4633	83.4504	11.8875	48.6333	4.39804	3.91401	5.42866	3.25324	5.36434	5.96189	5.50301	5.71575	4.55312	5.75657	Detected	Not Detected	Not Detected	Detected	Not Detected	Detected	Not Detected	Detected	Detected	Detected	0	AATCTGGGTTTAAAGCCTCTTGATAGGAGT
hsa_circ_0075722	hsa_circ_0075722_CBC1	0.0330775	2.45751	down	5.98911	7.34924	84.4322	21.5005	4.95132	56.3845	52.2218	104.226	10.2982	10.0566	2.96328	3.08067	5.48101	3.17364	2.92395	5.16115	5.44487	6.03506	4.01093	3.45652	Detected	Not Detected	Not Detected	Detected	Not Detected	Not Detected	Not Detected	Detected	Not Detected	Detected	0	TTATAAGTAGTTCAGGCACCAGTTAGAAGA	hsa_circ_0075722_CBC2	0.110019	1.99963	down	7.29009	30.1526	165.4	21.1209	19.8502	127.267	107.63	205.941	8.90361
hsa_circ_0076303	hsa_circ_0076303_CBC1	0.0419991	2.85898	down	89.5746	68.0872	98.0924	121.349	92.4188	445.029	845.397	141.707	135.649	330.245	6.41836	6.39363	5.68897	7.88087	6.84343	8.21811	9.59516	6.4879	8.04217	8.45942	Detected	Detected	Detected	Detected	Detected	Detected	Detected	Detected	Detected	Detected	0	AATAGTTCTTCTTTAGTTCCTCATCGGCGG	hsa_circ_0076303_CBC2	0.0169441	3.67655	down	163.954	124.478	139.251	129.641	105.716	965.229	1470.98	267.664	173.73
hsa_circ_0076304	hsa_circ_0076304_CBC1	0.0146765	31.5607	down	785.01	70.2279	113.698	584.283	67.7093	13872.1	18546.7	3823.59	971.634	10795.2	9.07109	6.441	5.89823	10.1529	6.36308	13.486	13.9293	11.3249	10.8051	13.2814	Detected	Detected	Detected	Detected	Detected	Detected	Detected	Detected	Detected	Detected	0	AATAGTTCTTCTTTAGTCCAGAGCATCCAG	hsa_circ_0076304_CBC2	0.0118264	28.3744	down	779.974	90.532	127.714	558.539	67.3566	11854.8	15667.7	3835.65	1138.73
hsa_circ_0076305	hsa_circ_0076305_CBC1	0.0299257	125.953	down	2298.4	7.12966	53.0055	1798.86	4.95881	26196	27000.9	9107.23	2890.95	20281.5	10.4847	2.99005	4.81053	11.7734	2.92913	14.4058	14.4034	12.6139	12.2967	14.1517	Detected	Detected	Detected	Detected	Detected	Detected	Not Detected	Detected	Not Detected	Detected	0	AATAGTTCTTCTTTAGCTGCCTACTTTGGT	hsa_circ_0076305_CBC2	0.0302271	109.62	down	2077.81	7.12179	50.6465	1728.96	6.06038	21738.9	25520.6	8126.97	2670.69
hsa_circ_0076307	hsa_circ_0076307_CBC1	0.0254234	9.49869	down	1414.61	348.489	547.361	2642.31	299.77	8436.49	16965	4459.18	2786.64	14241.7	9.82792	8.82326	8.17499	12.3221	8.60085	12.7445	13.8319	11.5418	12.2434	13.6262	Detected	Detected	Detected	Detected	Detected	Detected	Detected	Detected	Detected	Detected	0	GCTGACCCCTAGCAGCCAGTCACTCCCGCT	hsa_circ_0076307_CBC2	0.0209477	15.1585	down	2279.46	421.107	766.983	4647.01	360.784	18897.2	37212	10788.8	5851.23
hsa_circ_0076968	hsa_circ_0076968_CBC1	0.0134733	4.97664	down	60.564	49.174	127.492	58.4744	102.601	818.85	841.402	377.241	87.7096	579.637	5.92859	5.90466	6.07137	6.80556	7.00602	9.16353	9.58788	7.90039	7.37089	9.26936	Detected	Detected	Detected	Detected	Not Detected	Detected	Detected	Detected	Detected	Detected	0	AGCTTAGTCAAACAGATCCTCATAGAATTG
hsa_circ_0076971	hsa_circ_0076971_CBC1	0.00304534	5.88555	down	5.82041	7.1831	5.15003	21.3989	5.26426	85.9603	119.317	30.9558	13.9986	64.6516	2.90873	3.00762	2.80738	3.11199	3.15628	5.74978	6.67424	4.38084	4.82362	6.14942	Not Detected	Not Detected	Not Detected	Detected	Not Detected	Detected	Not Detected	Not Detected	Not Detected	Detected	0	AGCTTAGTCAAACAGTATAACATACATAAA
hsa_circ_0077095	hsa_circ_0077095_CBC1	0.0425832	3.29733	down	6.2383	7.90097	101.493	26.6979	12.8032	185.737	57.4659	146.745	51.0084	27.0828	3.09109	3.37318	5.73851	5.74428	4.02198	6.90789	5.58023	6.53858	6.5272	5.02162	Detected	Not Detected	Not Detected	Detected	Not Detected	Not Detected	Not Detected	Detected	Not Detected	Detected	0	GATCAGGATAACCAGTGCACACTGGTTTTT	hsa_circ_0077095_CBC2	0.196119	2.45367	down	5.67958	28.4274	153.833	23.5087	15.8843	228.921	69.9123	202.02	10.3698
hsa_circ_0077098	hsa_circ_0077098_CBC1	0.03116	3.30867	down	5.69067	10.1416	86.4714	23.462	10.6765	133.315	52.6616	137.386	19.7635	55.4494	2.85607	3.94211	5.51335	4.6832	3.83268	6.41493	5.45761	6.44315	5.20955	5.93342	Detected	Not Detected	Not Detected	Detected	Not Detected	Detected	Not Detected	Detected	Not Detected	Detected	0	ACATATTTTAATATATGCACACTGGTTTTT	hsa_circ_0077098_CBC2	0.0760761	2.39405	down	15.2465	27.2566	191.596	23.1286	47.4409	288.39	105.787	274.398	18.9992
hsa_circ_0077163	hsa_circ_0077163_CBC1	0.0242985	2.22996	down	32.2792	29.4721	57.6126	24.3625	24.4923	94.5971	193.577	57.9712	41.9204	75.635	5.18952	5.19883	4.93281	5.13837	4.86706	5.89572	7.39302	5.22578	6.22407	6.37309	Detected	Not Detected	Detected	Detected	Not Detected	Detected	Not Detected	Detected	Not Detected	Detected	0	AGCTCTACAGTTCAGGGCAAACTCAGAAAA
hsa_circ_0077168	hsa_circ_0077168_CBC1	0.0419136	2.53626	down	14.8852	29.6436	71.7368	23.0777	32.0491	109.222	233.152	57.4546	44.1961	53.2155	4.29688	5.20638	5.25077	4.46459	5.24565	6.11403	7.66758	5.21447	6.30811	5.87358	Detected	Not Detected	Detected	Detected	Not Detected	Detected	Not Detected	Detected	Detected	Detected	0	GACACAATTTGTAAGCGGAAGAAGTCCCTA	hsa_circ_0077168_CBC2	0.0263921	2.35754	down	17.7346	25.7183	55.4333	30.1252	30.1062	112.057	203.64	70.9848	55.9606
hsa_circ_0077169	hsa_circ_0077169_CBC1	0.0343282	2.92531	down	6.88668	25.7874	66.9738	26.9353	24.7926	124.077	211.331	82.731	45.057	61.8507	3.40617	5.01284	5.15226	5.76389	4.88267	6.30627	7.52517	5.70367	6.33868	6.08698	Detected	Not Detected	Not Detected	Detected	Not Detected	Detected	Not Detected	Detected	Not Detected	Detected	0	AGCTCTACAGTTCAGCGGAAGAAGTCCCTA	hsa_circ_0077169_CBC2	0.115919	2.03432	down	14.1327	31.2535	67.2968	27.3765	23.8732	108.648	238.069	44.6949	33.834
hsa_circ_0077285	hsa_circ_0077285_CBC1	0.0331597	2.27448	down	6.1999	7.48447	41.0585	21.2011	5.01497	38.0394	56.5318	42.1551	10.3128	10.1666	3.06752	3.13498	4.46004	2.99833	2.96478	4.6159	5.55764	4.79187	4.02273	3.56521	Detected	Not Detected	Not Detected	Detected	Not Detected	Not Detected	Not Detected	Detected	Not Detected	Detected	0	GAGAGATATTTGAAGCTTTCTCTATTAGAG
hsa_circ_0077304	hsa_circ_0077304_CBC1	0.0223618	2.07524	down	25.39	33.5371	101.785	23.0983	36.0539	140.563	129.573	123.056	36.2877	42.9069	4.89855	5.37324	5.74246	4.47669	5.41255	6.49429	6.80053	6.27615	6.00626	5.59266	Detected	Not Detected	Not Detected	Detected	Not Detected	Not Detected	Not Detected	Detected	Detected	Detected	0	CAAATAAGCTTTAAGCTGTTAAACGTTTAA
hsa_circ_0077557	hsa_circ_0077557_CBC1	0.0178514	2.03724	down	13.1207	26.2922	86.6799	22.731	39.2692	74.8594	85.9591	106.398	35.5892	52.0111	4.15932	5.03894	5.51713	4.23575	5.53517	5.5564	6.17622	6.06662	5.97574	5.84441	Detected	Not Detected	Not Detected	Detected	Not Detected	Detected	Not Detected	Detected	Detected	Detected	0	ATTCTAATACCACAGGTTTTACTTGTATAT
hsa_circ_0077558	hsa_circ_0077558_CBC1	0.00341773	2.93925	down	5.69932	6.68504	45.8105	20.6535	13.6919	41.4002	44.348	81.3731	10.9515	29.3272	2.86052	2.86247	4.60989	2.88733	4.09804	4.732	5.20991	5.68141	4.35208	5.12011	Detected	Not Detected	Not Detected	Detected	Not Detected	Not Detected	Not Detected	Detected	Not Detected	Detected	0	ATTCTAATACCACAGTTTAACGGATGAAGA
hsa_circ_0077660	hsa_circ_0077660_CBC1	0.0331975	2.55921	down	40.7398	87.9094	285.529	23.3254	128.009	334.367	585.433	608.98	14.2345	227.053	5.46394	6.77521	7.236	4.60245	7.34551	7.78426	9.04527	8.60276	4.84268	7.92664	Detected	Detected	Not Detected	Detected	Not Detected	Detected	Detected	Detected	Detected	Detected	0	AAGCAAGAAGGAAAAAATAAAACCCAAGAC	hsa_circ_0077660_CBC2	0.157209	1.98869	down	43.9442	114.936	329.765	90.367	139.198	371.116	558.523	561.89	49.4076
hsa_circ_0077736	hsa_circ_0077736_CBC1	0.0482078	6.28902	down	5.96176	31.2123	75.4047	42.4354	59.9429	580.004	416.434	332.43	41.3229	287.588	2.95421	5.27394	5.31976	6.36161	6.17339	8.63049	8.53306	7.71581	6.20234	8.26539	Detected	Not Detected	Not Detected	Detected	Not Detected	Detected	Not Detected	Detected	Detected	Detected	0	GTGGCTAGTTTGCAGATCATTCAACTTCAA	hsa_circ_0077736_CBC2	0.0331917	6.43505	down	6.67472	38.8108	69.4001	38.9968	75.2161	655.358	415.613	375.944	54.0263
hsa_circ_0077861	hsa_circ_0077861_CBC1	0.0224521	7.59587	down	6.02045	6.24807	5.78781	21.9543	4.77933	72.0049	303.89	23.8289	15.9907	130.902	2.97374	2.8096	2.9154	3.58032	2.83012	5.50218	8.065	4.05008	4.9694	7.1486	Not Detected	Not Detected	Not Detected	Detected	Not Detected	Detected	Not Detected	Not Detected	Not Detected	Detected	0	AGCGAGAGCTGTGTGATTTACTGAATTTGA	hsa_circ_0077861_CBC2	0.292066	2.52168	down	9.70796	6.60589	15.0353	24.7086	7.77891	43.1472	152.719	26.448	9.25387
hsa_circ_0077971	hsa_circ_0077971_CBC1	0.0267225	2.51854	down	8.95803	7.50723	43.2788	21.1874	17.8891	89.0177	58.9359	45.9823	10.1073	39.3111	3.80093	3.14582	4.53199	2.994	4.44715	5.80074	5.61264	4.90971	3.77976	5.47998	Detected	Not Detected	Not Detected	Detected	Not Detected	Not Detected	Not Detected	Detected	Not Detected	Detected	0	GCAGCTATGTTCAAGATGTGCACTGGGAAC
hsa_circ_0077979	hsa_circ_0077979_CBC1	0.0412758	2.58954	down	14.491	19.8053	66.7284	21.4636	40.8878	111.269	112.601	56.8038	28.2488	63.1196	4.26786	4.66925	5.14603	3.14851	5.59293	6.14238	6.58543	5.19795	5.64687	6.11543	Detected	Not Detected	Not Detected	Detected	Not Detected	Detected	Not Detected	Detected	Detected	Detected	0	AGCTCCGGAAAGTTGCCAGTACTTCCGGGA
hsa_circ_0077981	hsa_circ_0077981_CBC1	0.0411548	2.20103	down	56.7641	26.477	82.4557	20.7658	49.1756	136.165	120.626	94.3479	21.6315	80.4139	5.84838	5.04873	5.44635	2.90667	5.86332	6.44699	6.68969	5.88917	5.31709	6.46141	Detected	Detected	Not Detected	Detected	Not Detected	Detected	Not Detected	Detected	Detected	Detected	0	CCATGGAGCTTCTTGGAGAAATCTCCCTGG	hsa_circ_0077981_CBC2	0.153455	1.59656	down	38.5749	28.9284	41.6837	22.128	18.3955	48.6091	63.9617	39.1475	23.1184
hsa_circ_0077982	hsa_circ_0077982_CBC1	0.0205821	2.24347	down	57.6568	52.5528	142.41	22.1641	48.7148	216.063	197.896	117.182	26.9216	136.137	5.86876	6.00449	6.23738	3.76665	5.84908	7.13241	7.42528	6.20674	5.58728	7.20328	Detected	Detected	Not Detected	Detected	Not Detected	Detected	Detected	Detected	Detected	Detected	0	CCATGGAGCTTCTTGGACTATGATTCTATT	hsa_circ_0077982_CBC2	0.620791	1.14301	up	36.0406	21.4323	38.5932	45.3616	36.3777	57.1699	57.3083	32.1493	16.6968
hsa_circ_0077983	hsa_circ_0077983_CBC1	0.0486566	2.63063	down	25.7603	35.0781	183.981	25.2113	81.4615	283.504	285.118	180.065	38.5221	183.309	4.91607	5.43117	6.6126	5.47077	6.64947	7.53379	7.9709	6.83261	6.09503	7.62479	Detected	Not Detected	Not Detected	Detected	Not Detected	Detected	Not Detected	Detected	Detected	Detected	0	CCATGGAGCTTCTTGGAAATAATTTGCCAG	hsa_circ_0077983_CBC2	0.0620255	1.87482	up	42.4554	31.5063	34.6663	24.3863	28.8627	16.1543	23.0905	34.1791	10.3098
hsa_circ_0078022	hsa_circ_0078022_CBC1	0.0210095	3.30408	down	25.5793	71.0691	118.245	22.5852	85.4382	350.758	388.126	243.513	45.2575	110.18	4.9075	6.46005	5.95902	4.12137	6.72078	7.8563	8.42689	7.25969	6.3445	6.90261	Detected	Not Detected	Not Detected	Detected	Not Detected	Detected	Detected	Detected	Detected	Detected	0	ACCTTCTATTCCCAGGGAACTCTCAGACTT
hsa_circ_0078134	hsa_circ_0078134_CBC1	0.0466183	4.88484	down	6.44778	105.244	201.818	20.9274	134.082	495.914	432.193	513.821	26.626	219.246	3.19095	7.04911	6.74547	2.93663	7.41506	8.38752	8.59016	8.35229	5.57172	7.87708	Detected	Not Detected	Not Detected	Detected	Not Detected	Detected	Detected	Detected	Detected	Detected	0	AACTGCTGAGAGAAGGAGAACCTTTCAGCA	hsa_circ_0078134_CBC2	0.255194	1.86302	down	26.796	73.0458	142.175	26.1283	92.4615	358.015	180.199	343.789	11.4945
hsa_circ_0078136	hsa_circ_0078136_CBC1	0.011097	3.96804	down	11.3895	45.5965	96.0787	19.5321	46.9784	215.907	164.593	230.342	31.2517	98.6019	4.01258	5.7916	5.65889	2.79803	5.79464	7.13127	7.15427	7.17846	5.78665	6.74722	Detected	Not Detected	Not Detected	Detected	Not Detected	Detected	Detected	Detected	Detected	Detected	0	AACTGCTGAGAGAAGATCTTTTTGGGTTAG
hsa_circ_0078150	hsa_circ_0078150_CBC1	0.00803319	2.04529	down	20.2762	12.2417	96.744	20.6665	13.2845	90.5213	55.9602	93.9357	10.3405	32.2146	4.63593	4.11712	5.669	2.88947	4.06308	5.82694	5.54344	5.88217	4.04824	5.23533	Detected	Not Detected	Not Detected	Detected	Not Detected	Not Detected	Not Detected	Detected	Not Detected	Detected	0	ATTTTGCAGAGAAAGACTGTTCGCCATGGA	hsa_circ_0078150_CBC2	0.104143	1.48471	down	55.6426	41.9077	157.766	22.3173	37.7481	127.034	96.4222	132.727	23.765
hsa_circ_0078193	hsa_circ_0078193_CBC1	0.0170794	2.6959	down	5.63877	6.69879	38.4584	21.067	14.7034	46.971	39.6019	111.679	9.93329	22.1665	2.83022	2.86508	4.36572	2.9645	4.19247	4.91041	5.05479	6.13836	3.48589	4.78239	Detected	Not Detected	Not Detected	Detected	Not Detected	Not Detected	Not Detected	Detected	Not Detected	Detected	0	ACTAAAAATGAACAAGTACTACCTTTCCCA
hsa_circ_0078364	hsa_circ_0078364_CBC1	0.0465013	2.04428	down	24.9786	39.9235	152.605	22.8781	59.5879	151.548	177.047	168.876	30.7734	62.6091	4.87826	5.60064	6.34011	4.3372	6.16364	6.60754	7.25838	6.74147	5.76628	6.10416	Detected	Not Detected	Not Detected	Detected	Not Detected	Detected	Detected	Detected	Detected	Detected	0	TGAGCAATACTCCAGTTGTATTCCCTGAAT	hsa_circ_0078364_CBC2	0.0915074	1.47774	down	19.7283	43.9966	75.1064	31.1353	56.0961	84.1879	132.849	97.3564	39.2349
hsa_circ_0078399	hsa_circ_0078399_CBC1	0.0301792	2.01931	down	33.0444	73.2142	166.73	27.7724	74.9431	252.004	216.301	178.514	47.4788	162.152	5.21791	6.50437	6.46979	5.82534	6.52062	7.35922	7.55894	6.82064	6.41658	7.45195	Detected	Not Detected	Not Detected	Detected	Not Detected	Detected	Detected	Detected	Detected	Detected	0	CCATCAAGTTTACCAATGCCACCTCAGTAT	hsa_circ_0078399_CBC2	0.0576721	1.63552	down	28.1574	51.4695	95.1894	28.3345	57.7201	155.268	119.845	146.406	36.1908
hsa_circ_0078459	hsa_circ_0078459_CBC1	0.0320236	2.02684	down	1047.78	230.285	622.121	591.615	245.54	1267.83	1066.79	1312.51	664.104	815.962	9.43104	8.2091	8.36419	10.1693	8.30974	9.85128	9.95573	9.73582	10.2903	9.74648	Detected	Detected	Detected	Detected	Detected	Detected	Detected	Detected	Detected	Detected	0	CCTGACGACCAACAGGTTGTGCTGGTGAGG	hsa_circ_0078459_CBC2	0.0347948	1.91262	down	871.435	178.688	495.538	481.051	211.86	1100.92	811.765	913.931	513.414
hsa_circ_0078460	hsa_circ_0078460_CBC1	0.0365589	2.62231	down	3671.06	429.032	1282.74	1858	617.82	4761.98	3091.3	3799.64	1967.72	3086.86	11.138	9.12845	9.41324	11.815	9.64507	11.8832	11.5258	11.3162	11.775	11.5937	Detected	Detected	Detected	Detected	Detected	Detected	Detected	Detected	Detected	Detected	0	GCTCAGGGCTGAAAGGTTGTGCTGGTGAGG	hsa_circ_0078460_CBC2	0.155872	2.21842	down	3277.83	406.226	1089.84	3510.71	559.403	4318.01	2763.59	3761.57	1567.68
hsa_circ_0078495	hsa_circ_0078495_CBC1	0.0123425	3.3308	down	9.86202	34.4206	115.275	21.1862	13.9145	122.675	170.668	116.369	25.4969	49.8086	3.87867	5.407	5.9196	2.99367	4.11872	6.28903	7.20693	6.19627	5.5172	5.78757	Detected	Not Detected	Not Detected	Detected	Not Detected	Not Detected	Not Detected	Detected	Not Detected	Detected	0	ACCGGAAATTTTCAGGACCTAAAGTGATCC	hsa_circ_0078495_CBC2	0.119327	2.11735	down	6.19383	7.95176	60.4214	22.7331	18.4618	92.6738	45.8768	63.8032	10.2931
hsa_circ_0078504	hsa_circ_0078504_CBC1	0.0193801	2.62009	down	6.12343	8.62426	70.4146	20.84	10.0686	68.7161	61.3172	78.6435	10.0907	28.3914	3.01489	3.68637	5.22407	2.92004	3.77524	5.43681	5.66847	5.63417	3.74842	5.08083	Detected	Not Detected	Not Detected	Detected	Not Detected	Not Detected	Not Detected	Detected	Not Detected	Detected	0	TGATGTGATTTATGGCTAAAGCCAATTCAA
hsa_circ_0079419	hsa_circ_0079419_CBC1	0.033201	2.30246	down	224.407	26.1865	326.264	30.1956	40.8636	478.312	236.357	629.853	52.0487	71.9888	7.52139	5.0334	7.42978	5.94057	5.59217	8.32992	7.68718	8.65372	6.55962	6.30274	Detected	Detected	Detected	Detected	Not Detected	Detected	Not Detected	Detected	Detected	Detected	0	GAAGAAGTATCCAAGAATTAGTTGCCATTC	hsa_circ_0079419_CBC2	0.566109	1.41089	down	474.122	64.9208	369.86	23.8599	69.2336	207.808	122.347	258.951	164.469
hsa_circ_0079420	hsa_circ_0079420_CBC1	0.0327808	3.89379	down	26.0358	35.0687	277.409	31.2367	43.9937	650.51	328.897	772.279	59.9366	72.9803	4.92815	5.43077	7.19556	5.98108	5.69771	8.80882	8.18149	8.94896	6.77825	6.32163	Detected	Not Detected	Detected	Detected	Not Detected	Detected	Detected	Detected	Detected	Detected	0	GAAGAAGTATCCAAGACACCTAGCTGTTGG	hsa_circ_0079420_CBC2	0.0504968	2.20518	down	38.8264	31.7209	136.963	50.0044	46.7524	257.225	145.312	390.17	58.936
hsa_circ_0079479	hsa_circ_0079479_CBC1	0.0398249	2.27009	down	149.511	21.857	149.112	20.6108	37.405	309.444	112.044	141.337	20.204	78.8795	7.04031	4.79548	6.30637	2.88037	5.46559	7.66899	6.5785	6.48429	5.23743	6.43268	Detected	Detected	Not Detected	Detected	Not Detected	Detected	Not Detected	Detected	Detected	Detected	0	GTTGTTGTTGTTTCACATGTAAAAGTCACA	hsa_circ_0079479_CBC2	0.35556	1.33727	down	130.255	246.02	190.752	36.6178	76.2369	283.381	165.961	304.496	83.1255
hsa_circ_0082244	hsa_circ_0082244_CBC1	0.049801	2.46623	down	18.7428	7.77226	72.9895	20.0446	38.8049	68.2905	73.703	75.0667	16.5665	59.4234	4.54634	3.28897	5.27522	2.83759	5.51911	5.42734	5.93985	5.57145	5.0089	6.03123	Detected	Not Detected	Not Detected	Detected	Not Detected	Detected	Not Detected	Detected	Detected	Detected	0	GGGGTAGCCAATGATGGACAGCACTTGTCC	hsa_circ_0082244_CBC2	0.121981	1.53237	down	12.7062	8.39253	53.5201	19.8225	24.9492	55.5544	42.6896	70.3513	8.25766
hsa_circ_0082562	hsa_circ_0082562_CBC1	0.0141573	2.40525	down	33.7576	21.182	97.8154	21.0339	43.0559	126.309	99.1337	149.182	19.3926	65.1183	5.24448	4.75637	5.68513	2.95771	5.66697	6.33201	6.39779	6.56253	5.18933	6.15995	Detected	Detected	Not Detected	Detected	Not Detected	Detected	Not Detected	Detected	Detected	Detected	0	TTTCTTAAATAGTAACCCCAGTGGACCACC	hsa_circ_0082562_CBC2	0.0560092	1.63955	down	152.628	130.98	333.066	82.841	170.862	452.627	415.693	559.243	111.056
hsa_circ_0082853	hsa_circ_0082853_CBC1	0.043625	2.29131	down	72.883	62.128	468.712	25.6388	64.7436	583.675	316.257	565.208	37.1997	114.621	6.16405	6.25794	7.95333	5.61098	6.29169	8.63864	8.12423	8.49504	6.04287	6.95809	Detected	Detected	Not Detected	Detected	Not Detected	Detected	Detected	Detected	Detected	Detected	0	GTTTTATGCTCCATGATTCTTCTAACAGAG
hsa_circ_0082915	hsa_circ_0082915_CBC1	0.0226778	2.06983	down	1184.94	377.563	933.666	71.2463	216.577	1517.78	1878.62	945.664	145.084	745.777	9.58961	8.94073	8.95428	7.08849	8.12751	10.1328	10.806	9.2451	8.1417	9.62264	Detected	Detected	Detected	Detected	Not Detected	Detected	Detected	Detected	Detected	Detected	0	TTGCCCTGCTTGTGGGCTCATCATCTCCAA	hsa_circ_0082915_CBC2	0.0309125	2.03141	down	946.331	268.769	847.923	64.901	186.143	1178.53	1419.04	863.952	123.57
hsa_circ_0083027	hsa_circ_0083027_CBC1	0.0247387	3.3468	down	6.44317	37.7173	69.2751	20.9252	37.7913	147.953	95.9286	149.902	20.9237	70.646	3.18828	5.52587	5.20001	2.93616	5.48085	6.57245	6.34655	6.56994	5.2789	6.27724	Detected	Not Detected	Not Detected	Detected	Not Detected	Detected	Detected	Detected	Detected	Detected	0	TGTGTCAGTATTAAGCGGTTCAAGTCCACA	hsa_circ_0083027_CBC2	0.0382461	2.82642	down	6.19316	7.99094	38.3417	22.6768	19.8565	104.929	55.1077	86.1727	10.8071
hsa_circ_0083040	hsa_circ_0083040_CBC1	0.0231466	2.27919	down	92.6799	73.3353	173.291	19.5265	82.6593	302.669	215.305	279.418	19.5844	122.824	6.45871	6.50686	6.52558	2.79741	6.67179	7.63258	7.55178	7.46235	5.19961	7.05666	Detected	Detected	Not Detected	Detected	Not Detected	Detected	Detected	Detected	Detected	Detected	0	GTCTTCTTATTGCTGGCACTTGTTGGGCTC	hsa_circ_0083040_CBC2	0.512049	1.11777	down	166.733	45.4303	174.462	24.9306	33.9576	178.124	70.0124	161.011	21.1899
hsa_circ_0083041	hsa_circ_0083041_CBC1	0.046453	2.49356	down	6.58703	23.8386	38.8351	22.2518	23.4181	127.604	74.0029	77.7845	12.2395	32.9486	3.25604	4.9086	4.38103	3.84192	4.80478	6.34902	5.94551	5.61968	4.60729	5.26191	Detected	Not Detected	Not Detected	Detected	Not Detected	Not Detected	Not Detected	Detected	Not Detected	Detected	0	GAATTGTTCCAGATGATTATAACAATGAAA
hsa_circ_0083438	hsa_circ_0083438_CBC1	0.0334677	2.69814	down	17.2464	14.8254	68.5358	21.3936	21.9526	90.6022	121.653	51.9576	23.2342	55.7959	4.45437	4.32776	5.18582	3.10907	4.71924	5.82867	6.70259	5.07785	5.40319	5.94377	Detected	Not Detected	Not Detected	Detected	Not Detected	Detected	Not Detected	Detected	Not Detected	Detected	0	AAGCCTCCCTTTCAGGGAACAACAAATCAT	hsa_circ_0083438_CBC2	0.159277	2.39651	down	22.8075	7.40012	43.1645	33.3346	17.5692	89.0722	149.59	43.2938	29.4281
hsa_circ_0083441	hsa_circ_0083441_CBC1	0.0423543	2.4387	down	64.2016	117.975	274.624	93.264	118.058	592.203	604.461	295.655	125.704	300.455	6.00297	7.22205	7.17996	7.49028	7.22266	8.65918	9.09346	7.54431	7.92672	8.32483	Detected	Detected	Detected	Detected	Not Detected	Detected	Detected	Detected	Detected	Detected	0	TCCGGGGAGAGCTAGGAAAGCCTACATCCT	hsa_circ_0083441_CBC2	0.0759538	3.53271	down	16.8448	137.24	222.563	35.7964	76.3179	691.8	691.598	394.688	34.8703
hsa_circ_0083442	hsa_circ_0083442_CBC1	0.020734	5.90845	down	6.62606	104.476	143.982	20.8942	33.2463	487.62	456.379	248.261	24.8506	208.182	3.27442	7.03849	6.25439	2.93009	5.29798	8.35982	8.67177	7.28897	5.48402	7.80471	Detected	Not Detected	Not Detected	Detected	Not Detected	Detected	Detected	Detected	Detected	Detected	0	CAGCTCTTAATGCAGCTGGTAATGCCGCTG	hsa_circ_0083442_CBC2	0.269267	2.55042	down	6.08298	30.2046	77.3775	43.2983	19.1163	243.487	152.744	129.026	10.483
hsa_circ_0083444	hsa_circ_0083444_CBC1	0.0418492	3.01817	down	257.478	125.665	527.234	252.34	165.737	1019.73	1631.81	756.465	272.038	772.18	7.68316	7.3161	8.12181	8.93395	7.73033	9.5119	10.5957	8.92148	9.05243	9.67219	Detected	Detected	Detected	Detected	Detected	Detected	Detected	Detected	Detected	Detected	0	GTGTGTCCAGTTCTGGGAACAACAAATCAT	hsa_circ_0083444_CBC2	0.0799153	2.02116	down	884.008	224.267	813.177	302.345	287.24	1395.64	1681.75	1011.49	275.399
hsa_circ_0083866	hsa_circ_0083866_CBC1	0.00487594	2.63427	down	19.3712	46.2959	71.9517	20.8331	22.9375	131.653	120.021	106.348	16.0485	67.6734	4.58436	5.81412	5.25487	2.91871	4.77569	6.39672	6.68283	6.06588	4.97329	6.21604	Detected	Not Detected	Not Detected	Detected	Not Detected	Detected	Detected	Detected	Not Detected	Detected	0	AACAATCTCACCAAGGTGAATGTTGGATGT
hsa_circ_0084192	hsa_circ_0084192_CBC1	0.0413615	2.31959	down	34.6034	45.5902	229.402	20.7986	39.8766	250.289	155.789	173.879	15.2407	77.2387	5.27142	5.79127	6.92548	2.91241	5.55785	7.34987	7.07535	6.78274	4.91645	6.40335	Detected	Detected	Not Detected	Detected	Not Detected	Detected	Detected	Detected	Detected	Detected	0	TCTGCAGTGTTCAAGTCATTAACAGCTGAA	hsa_circ_0084192_CBC2	0.353999	1.81105	down	7.00853	45.5466	226.159	24.832	45.6917	237.527	153.856	170.769	11.0863
hsa_circ_0084568	hsa_circ_0084568_CBC1	0.0451149	3.53056	down	6.51579	43.3086	129.348	19.6508	44.3251	203.836	120.091	277.003	24.5893	58.132	3.22359	5.71654	6.09447	2.80807	5.70861	7.04533	6.68357	7.45018	5.47172	5.99996	Detected	Not Detected	Not Detected	Detected	Not Detected	Detected	Detected	Detected	Detected	Detected	0	TAGAATGTTCAACAGAGCACCATGTGGCGG	hsa_circ_0084568_CBC2	0.063742	3.33617	down	5.72045	41.8155	157.081	20.8182	54.2883	215.045	133.622	296.642	13.7486
hsa_circ_0084609	hsa_circ_0084609_CBC1	0.0232777	2.33028	down	77.8127	99.1809	210.77	21.5792	29.2919	276.272	264.142	226.265	28.4838	71.6699	6.24352	6.95737	6.80714	3.23077	5.11767	7.49478	7.85511	7.15285	5.65933	6.29693	Detected	Detected	Not Detected	Detected	Not Detected	Detected	Detected	Detected	Detected	Detected	0	TCTATGAGGAACAAGAGACAAAGCATGGAG	hsa_circ_0084609_CBC2	0.749548	1.0386	up	90.174	40.2867	94.1561	35.9796	33.8869	96.1201	60.3482	84.7709	32.6003
hsa_circ_0084903	hsa_circ_0084903_CBC1	0.0494533	2.99674	down	5.65798	26.942	73.5701	21.1651	21.9321	111.469	184.722	116.774	9.01345	66.6951	2.84007	5.07306	5.28667	2.98723	4.71813	6.14483	7.31998	6.20137	2.96037	6.19557	Detected	Not Detected	Not Detected	Detected	Not Detected	Detected	Not Detected	Detected	Not Detected	Detected	0	AACTCTGACACAATTAGAGACATCTCCCCA	hsa_circ_0084903_CBC2	0.458457	1.56647	down	21.1857	16.4614	71.8337	24.5579	20.7979	79.1249	155.304	103.509	9.21045
hsa_circ_0084911	hsa_circ_0084911_CBC1	0.00664701	4.10574	down	19.0386	63.9828	172.057	21.1262	42.6372	239.892	355.657	267.841	36.9651	133.467	4.56435	6.30104	6.51516	2.97746	5.65214	7.28847	8.30001	7.39842	6.03383	7.17764	Detected	Not Detected	Not Detected	Detected	Not Detected	Detected	Detected	Detected	Detected	Detected	0	ATGCAAACAACTCAGAGAGACATCTCCCCA	hsa_circ_0084911_CBC2	0.174205	2.53649	down	12.1214	44.3764	142.787	42.3644	30.6443	201.579	353.196	258.093	12.9626
hsa_circ_0084913	hsa_circ_0084913_CBC1	0.0112439	2.676	down	12.251	48.6806	103.899	22.7179	27.0431	147.968	222.553	175.327	14.4661	69.2259	4.0829	5.89002	5.77006	4.2265	5.00614	6.57264	7.60059	6.7949	4.85907	6.2488	Detected	Not Detected	Not Detected	Detected	Not Detected	Detected	Detected	Detected	Detected	Detected	0	ATGCTAAATTGCAAGAGAGACATCTCCCCA	hsa_circ_0084913_CBC2	0.0632717	2.78378	down	6.57284	42.3684	74.816	29.0498	27.99	162.74	234.29	133.796	37.9502
hsa_circ_0084924	hsa_circ_0084924_CBC1	0.0419911	3.0365	down	31.7009	31.0514	113.719	27.1963	16.0984	224.422	306.353	190.894	26.4807	95.0534	5.16738	5.26734	5.89866	5.78413	4.31042	7.18898	8.07617	6.91511	5.56513	6.69459	Detected	Detected	Not Detected	Detected	Not Detected	Detected	Not Detected	Detected	Not Detected	Detected	0	AGACCTAACTCAAAGCTGAGTCGCTGTCGC	hsa_circ_0084924_CBC2	0.971355	1.00922	up	75.7567	25.263	59.5287	22.443	17.564	88.0782	69.4091	38.7406	9.45059
hsa_circ_0084925	hsa_circ_0084925_CBC1	0.0175829	5.87153	down	5.87884	68.1795	218.897	20.533	48.7917	371.493	581.187	428.365	13.0622	220.295	2.92698	6.39537	6.85852	2.86882	5.85173	7.94309	9.03394	8.08859	4.71979	7.88469	Detected	Not Detected	Not Detected	Detected	Not Detected	Detected	Detected	Detected	Detected	Detected	0	CGATAGGTTGGGAAGAGAGACATCTCCCCA	hsa_circ_0084925_CBC2	0.0455225	3.53833	down	22.8895	40.6041	167.033	24.6742	40.1572	337.9	473.382	366.642	15.0638
hsa_circ_0085142	hsa_circ_0085142_CBC1	0.0453566	2.12351	down	76.7112	98.1004	325.025	22.1989	63.0208	241.771	201.394	407.521	45.3317	114.565	6.22692	6.94045	7.42478	3.79698	6.251	7.30023	7.45182	8.01632	6.34662	6.95741	Detected	Detected	Not Detected	Detected	Not Detected	Detected	Detected	Detected	Detected	Detected	0	TCACTCCGTTCTAAGCCTGCTGTTCATGTA	hsa_circ_0085142_CBC2	0.0673007	1.55231	down	62.325	72.3065	298.954	23.4366	53.6326	210.371	178.37	345.421	30.0711
hsa_circ_0085814	hsa_circ_0085814_CBC1	0.0128929	3.54508	down	132.428	55.1205	91.6266	22.0816	79.0454	767.596	371.865	196.601	52.8925	120.236	6.89626	6.07641	5.59452	3.69297	6.60387	9.06054	8.36503	6.95672	6.58416	7.02667	Detected	Detected	Detected	Detected	Not Detected	Detected	Detected	Detected	Detected	Detected	0	GTTGGATAAGCCAGAGCGCAGTTGGCCTCC	hsa_circ_0085814_CBC2	0.165003	1.45315	down	76.4908	41.1989	81.5286	24.8059	67.3378	271.733	136.02	100.035	21.8835
hsa_circ_0086466	hsa_circ_0086466_CBC1	0.0481352	2.42895	down	8.04411	36.1899	65.1833	22.626	32.9153	106.832	95.636	98.1514	48.8617	34.3817	3.71942	5.47226	5.11189	4.15551	5.28435	6.08073	6.34157	5.94637	6.45952	5.3169	Detected	Not Detected	Not Detected	Detected	Not Detected	Not Detected	Not Detected	Detected	Detected	Detected	0	TGTTTGACCGACAGGATCAGATGAAAAGAA
hsa_circ_0086482	hsa_circ_0086482_CBC1	0.0129265	3.58618	down	36.6268	24.6612	80.4548	21.7523	78.4789	291.389	146.106	239.602	42.6969	106.67	5.33912	4.95488	5.41102	3.3901	6.59217	7.5745	6.98033	7.23579	6.25257	6.85634	Detected	Detected	Not Detected	Detected	Not Detected	Detected	Not Detected	Detected	Detected	Detected	0	CTTTCGGAATGACCGATCAGCAATGTCTTA	hsa_circ_0086482_CBC2	0.0709992	1.94317	down	29.0546	33.9791	87.8516	47.983	94.9017	185.194	134.451	201.602	53.9714
hsa_circ_0086483	hsa_circ_0086483_CBC1	0.0158055	3.60554	down	62.7393	31.6118	71.7529	21.3681	47.8888	258.951	179.423	193.067	52.3838	83.2177	5.97551	5.29163	5.251	3.09414	5.8231	7.39927	7.27796	6.93142	6.56944	6.50838	Detected	Detected	Detected	Detected	Not Detected	Detected	Not Detected	Detected	Detected	Detected	0	CGCAGAGCTAAAGAGATCAGCAATGTCTTA	hsa_circ_0086483_CBC2	0.0588087	1.75442	down	23.3178	37.0893	48.3937	38.5695	57.2581	130.205	82.0714	116.002	46.8633
hsa_circ_0086722	hsa_circ_0086722_CBC1	0.033301	2.51133	down	45.0072	74.2458	295.446	21.1351	66.3342	281.589	293.15	263.454	22.8309	122.253	5.57636	6.52581	7.28639	2.97936	6.33071	7.52453	8.01017	7.37389	5.38242	7.04989	Detected	Detected	Not Detected	Detected	Not Detected	Detected	Detected	Detected	Detected	Detected	0	TCTCCTCAGAGCCTGACATTGGCAGATTTT
hsa_circ_0087536	hsa_circ_0087536_CBC1	0.0196734	2.32943	down	48.7042	66.5345	218.922	21.3071	24.7488	241.669	153.277	243.678	20.6686	59.9921	5.66588	6.35853	6.85867	3.05511	4.88113	7.29959	7.05182	7.26075	5.26401	6.04305	Detected	Detected	Not Detected	Detected	Not Detected	Detected	Detected	Detected	Detected	Detected	0	CTCTGTGATGGTCAGGTTGCACAGAGCATT	hsa_circ_0087536_CBC2	0.04371	1.67796	down	50.6176	76.7074	169.026	21.6215	31.5271	211.614	124.439	192.916	12.2108
hsa_circ_0087643	hsa_circ_0087643_CBC1	0.00796692	3.22578	down	8.6658	20.1707	36.2876	25.3263	26.7387	113.039	154.13	53.3886	92.883	54.2907	3.77376	4.69315	4.28532	5.5097	4.99067	6.16521	7.0594	5.11441	7.46014	5.90169	Detected	Not Detected	Detected	Detected	Not Detected	Detected	Not Detected	Detected	Detected	Detected	0	TATGAACACTATGAAAGATGCTGCCTATGG
hsa_circ_0088089	hsa_circ_0088089_CBC1	0.0497887	2.38361	down	5.8335	17.4229	26.7986	21.9097	37.6409	73.3214	65.6407	37.5903	20.4788	36.8503	2.91278	4.51685	3.87783	3.54071	5.47454	5.52719	5.76604	4.64057	5.25287	5.4018	Detected	Not Detected	Not Detected	Detected	Not Detected	Not Detected	Not Detected	Detected	Detected	Detected	0	TATGGCCTAAAACAGTTGAAGCAGTTGGAG
hsa_circ_0088633	hsa_circ_0088633_CBC1	0.00274999	2.15682	down	11.2369	17.6188	33.0739	27.4094	10.772	63.3603	65.3407	80.8906	45.6738	21.6708	3.99879	4.52911	4.15743	5.79986	3.84073	5.32409	5.75912	5.67239	6.35822	4.75662	Not Detected	Not Detected	Not Detected	Detected	Not Detected	Not Detected	Not Detected	Detected	Not Detected	Detected	0	CCAGATTTGCATAAGGCTGAAAATATTTTC	hsa_circ_0088633_CBC2	0.0398504	2.16156	down	6.45472	23.9048	30.2951	20.991	29.1978	63.4963	68.2031	83.0345	8.80723
hsa_circ_0088721	hsa_circ_0088721_CBC1	0.00633918	2.052	down	230.688	173.374	572.366	60.8694	218.594	778.182	569.454	801.995	143.996	354.434	7.55442	7.7963	8.24182	6.86049	8.14177	9.08404	9.00156	9.00347	8.13038	8.56053	Detected	Detected	Detected	Detected	Not Detected	Detected	Detected	Detected	Detected	Detected	0	CTATTCTCAGCTCAGGTCACCATTGGTATG	hsa_circ_0088721_CBC2	0.269445	1.42048	down	99.4509	223.73	395.804	81.5285	185.353	575.319	350.184	393.947	78.8208
hsa_circ_0089970	hsa_circ_0089970_CBC1	0.0273583	3.71111	down	13.9143	6.89753	56.1946	23.0171	28.637	197.887	110.222	95.3269	26.6302	56.8632	4.22443	2.91099	4.89574	4.42704	5.08441	7.00086	6.55503	5.90455	5.57203	5.9694	Detected	Not Detected	Not Detected	Detected	Not Detected	Detected	Not Detected	Detected	Detected	Detected	0	CCTTGTCCATCACAGAAGACATCTGTTAAA	hsa_circ_0089970_CBC2	0.351564	2.0905	down	5.66385	16.9209	48.3775	71.4145	28.8491	164.887	99.2831	62.5421	13.4456
[truncated: 35 more columns]
