# Supplementary material for: Circular RNAs expression profiles in human gastric cancer
Source: Sci Rep. 2017 Aug 22;7:9060. doi: 10.1038/s41598-017-09076-6 (PMC5567231; doi:10.1038/s41598-017-09076-6)
Supplement: Supplementary file 3 — Table S3 [file 41598_2017_9076_MOESM3_ESM.xls]

## Sheet: Sheet1
Table S3. The complete list of the corresponding linear mRNAs of the dysregulated expressed circRNAs
NO	gene symbol	ProbeName	ProbeName_CBC1				ProbeName_CBC2				chr	strand	best transcript
			ProbeName_CBC1	p	FC (abs)	Regulation	ProbeName_CBC2	p	FC (abs)	Regulation
1	ACO2	hsa_circ_0063555	hsa_circ_0063555_CBC1	0.0388912	2.00887	down	hsa_circ_0063555_CBC2	0.0170153	2.8899	down	chr22	+	NM_001098
		hsa_circ_0063561	hsa_circ_0063561_CBC1	0.0166737	2.77844	down	hsa_circ_0063561_CBC2	0.019337	2.58508	down	chr22	+	NM_001098
		hsa_circ_0063562	hsa_circ_0063562_CBC1	0.0314836	4.08304	down	hsa_circ_0063562_CBC2	0.0068476	3.84287	down	chr22	+	NM_001098
		hsa_circ_0063563	hsa_circ_0063563_CBC1	0.0152826	3.65693	down	hsa_circ_0063563_CBC2	0.011784	2.87337	down	chr22	+	NM_001098
		hsa_circ_0063567	hsa_circ_0063567_CBC1	0.0198985	2.17353	down	hsa_circ_0063567_CBC2	0.0157227	2.45522	down	chr22	+	NM_001098
2	ACSL3	hsa_circ_0058443	hsa_circ_0058443_CBC1	0.00806718	4.72504	down	hsa_circ_0058443_CBC2	0.00972485	4.06383	down	chr2	+	NM_004457
3	AMN1	hsa_circ_0002110	hsa_circ_0002110_CBC1	0.0188344	2.80664	down	hsa_circ_0002110_CBC2	0.00106055	3.5587	down	chr12	-	NM_001113402
4	ANXA1	hsa_circ_0087215	hsa_circ_0087215_CBC1	0.0239456	2.50007	up	hsa_circ_0087215_CBC2	9.18e-05	3.51652	up	chr9	+	NM_000700
5	AP1G1	hsa_circ_0040373	hsa_circ_0040373_CBC1	0.0219662	3.06352	down	hsa_circ_0040373_CBC2	0.0431266	3.07066	down	chr16	-	NM_001030007
		hsa_circ_0040388	hsa_circ_0040388_CBC1	0.0183698	2.05749	down	hsa_circ_0040388_CBC2	0.0392951	2.77633	down	chr16	-	NM_001030007
6	ARHGAP10	hsa_circ_0071107	hsa_circ_0071107_CBC1	0.00697943	3.24991	down	hsa_circ_0071107_CBC2	0.0154896	2.71353	down	chr4	+	NM_024605
7	ATP8B1	hsa_circ_0047785	hsa_circ_0047785_CBC1	0.0494574	2.56165	down	hsa_circ_0047785_CBC2	0.0461718	2.33886	down	chr18	-	NM_005603
8	BCKDHB	hsa_circ_0077168	hsa_circ_0077168_CBC1	0.0419136	2.53626	down	hsa_circ_0077168_CBC2	0.0263921	2.35754	down	chr6	+	NM_183050
9	BGN	hsa_circ_0091742	hsa_circ_0091742_CBC1	0.00501303	3.89823	up	hsa_circ_0091742_CBC2	0.0145532	5.38364	up	chrX	+	NM_001711
		hsa_circ_0091743	hsa_circ_0091743_CBC1	0.0155324	3.19298	up	hsa_circ_0091743_CBC2	0.00647451	3.04569	up	chrX	+	NM_001711
10	BICC1	hsa_circ_0018424	hsa_circ_0018424_CBC1	0.00492964	2.2052	up	hsa_circ_0018424_CBC2	0.0036635	2.19195	up	chr10	+	NM_001080512
11	C11orf9	hsa_circ_0022351	hsa_circ_0022351_CBC1	0.0487457	2.19411	down	hsa_circ_0022351_CBC2	0.00770008	2.38462	down	chr11	+	NM_001127392
12	C16orf73	hsa_circ_0037361	hsa_circ_0037361_CBC1	0.027665	9.43699	down	hsa_circ_0037361_CBC2	0.00238863	12.1081	down	chr16	-	NM_001163560
		hsa_circ_0037362	hsa_circ_0037362_CBC1	0.0278884	10.3147	down	hsa_circ_0037362_CBC2	0.0142415	8.81237	down	chr16	-	NM_001163560
13	C1orf27	hsa_circ_0007538	hsa_circ_0007538_CBC1	0.0213339	2.2192	down	hsa_circ_0007538_CBC2	0.0104972	2.08144	down	chr1	+	NM_017847
14	C5orf32	hsa_circ_0002449	hsa_circ_0002449_CBC1	0.00539	4.22719	down	hsa_circ_0002449_CBC2	0.00598784	4.75749	down	chr5	+	NM_032412
		hsa_circ_0074239	hsa_circ_0074239_CBC1	0.00218412	6.55933	down	hsa_circ_0074239_CBC2	0.00331164	5.60433	down	chr5	+	NM_032412
15	CD55	hsa_circ_0016292	hsa_circ_0016292_CBC1	0.0168333	3.2612	up	hsa_circ_0016292_CBC2	0.0178726	3.12383	up	chr1	+	NM_001114752
		hsa_circ_0016294	hsa_circ_0016294_CBC1	0.0345325	3.57178	up	hsa_circ_0016294_CBC2	0.0389353	3.45142	up	chr1	+	NM_001114752
16	CDR2	hsa_circ_0038521	hsa_circ_0038521_CBC1	0.0125501	3.42463	down	hsa_circ_0038521_CBC2	0.022908	2.0598	down	chr16	-	NM_001802
17	CEP85L	hsa_circ_0077736	hsa_circ_0077736_CBC1	0.0482078	6.28902	down	hsa_circ_0077736_CBC2	0.0331917	6.43505	down	chr6	-	NM_001042475
18	CGNL1	hsa_circ_0035431	hsa_circ_0035431_CBC1	0.00300389	20.6313	down	hsa_circ_0035431_CBC2	0.00393897	21.3957	down	chr15	+	NM_001252335
		hsa_circ_0035432	hsa_circ_0035432_CBC1	0.0117781	5.59903	down	hsa_circ_0035432_CBC2	0.0111756	6.21096	down	chr15	+	NM_001252335
		hsa_circ_0035435	hsa_circ_0035435_CBC1	0.0148025	7.21642	down	hsa_circ_0035435_CBC2	0.0451404	5.79821	down	chr15	+	NM_001252335
19	CIRBP	hsa_circ_0007715	hsa_circ_0007715_CBC1	0.0293177	3.31696	down	hsa_circ_0007715_CBC2	0.0403602	3.46925	down	chr19	+	NM_001280
20	CNOT1	hsa_circ_0003911	hsa_circ_0003911_CBC1	0.0193295	3.07246	down	hsa_circ_0003911_CBC2	0.0197106	2.56238	down	chr16	-	NM_016284
		hsa_circ_0039658	hsa_circ_0039658_CBC1	0.04334	3.05985	down	hsa_circ_0039658_CBC2	0.0395186	4.5384	down	chr16	-	NM_016284
21	COL12A1	hsa_circ_0077033	hsa_circ_0077033_CBC1	0.018847	5.22171	up	hsa_circ_0077033_CBC2	0.0234239	5.78034	up	chr6	-	NM_004370
		hsa_circ_0077055	hsa_circ_0077055_CBC1	0.0384077	2.57446	up	hsa_circ_0077055_CBC2	0.0149439	2.37199	up	chr6	-	NM_004370
		hsa_circ_0077056	hsa_circ_0077056_CBC1	0.0455272	2.90076	up	hsa_circ_0077056_CBC2	0.0317699	2.96301	up	chr6	-	NM_004370
		hsa_circ_0077057	hsa_circ_0077057_CBC1	0.0408968	2.67016	up	hsa_circ_0077057_CBC2	0.0164877	3.07973	up	chr6	-	NM_004370
22	COL1A1	hsa_circ_0044513	hsa_circ_0044513_CBC1	0.0445632	2.52728	up	hsa_circ_0044513_CBC2	0.0331655	2.74199	up	chr17	-	NM_000088
		hsa_circ_0044515	hsa_circ_0044515_CBC1	0.0480109	3.50439	up	hsa_circ_0044515_CBC2	0.0470744	5.27113	up	chr17	-	NM_000088
		hsa_circ_0044516	hsa_circ_0044516_CBC1	0.0360797	6.27614	up	hsa_circ_0044516_CBC2	0.0433638	5.47924	up	chr17	-	NM_000088
		hsa_circ_0044517	hsa_circ_0044517_CBC1	0.0350953	2.73681	up	hsa_circ_0044517_CBC2	0.0288522	5.37786	up	chr17	-	NM_000088
		hsa_circ_0044518	hsa_circ_0044518_CBC1	0.0373751	5.72242	up	hsa_circ_0044518_CBC2	0.0434212	3.30649	up	chr17	-	NM_000088
		hsa_circ_0044519	hsa_circ_0044519_CBC1	0.0360657	3.68054	up	hsa_circ_0044519_CBC2	0.0370246	6.50644	up	chr17	-	NM_000088
		hsa_circ_0044521	hsa_circ_0044521_CBC1	0.0361444	2.44497	up	hsa_circ_0044521_CBC2	0.0470459	2.29373	up	chr17	-	NM_000088
23	COL1A2	hsa_circ_0081066	hsa_circ_0081066_CBC1	0.0403201	3.45385	up	hsa_circ_0081066_CBC2	0.00677834	3.53949	up	chr7	+	NM_000089
		hsa_circ_0081084	hsa_circ_0081084_CBC1	0.0325077	2.71512	up	hsa_circ_0081084_CBC2	0.0277552	3.13896	up	chr7	+	NM_000089
		hsa_circ_0081089	hsa_circ_0081089_CBC1	0.0384598	2.07641	up	hsa_circ_0081089_CBC2	0.0280922	2.25425	up	chr7	+	NM_000089
		hsa_circ_0081090	hsa_circ_0081090_CBC1	0.0361753	4.539	up	hsa_circ_0081090_CBC2	0.0214477	6.13669	up	chr7	+	NM_000089
		hsa_circ_0081091	hsa_circ_0081091_CBC1	0.00867162	3.97343	up	hsa_circ_0081091_CBC2	0.0141625	3.28445	up	chr7	+	NM_000089
		hsa_circ_0081092	hsa_circ_0081092_CBC1	0.0444052	2.76023	up	hsa_circ_0081092_CBC2	0.0415673	3.02501	up	chr7	+	NM_000089
		hsa_circ_0081111	hsa_circ_0081111_CBC1	0.00521279	4.0335	up	hsa_circ_0081111_CBC2	0.00350633	2.07377	up	chr7	+	NM_000089
		hsa_circ_0081125	hsa_circ_0081125_CBC1	0.0139897	2.89435	up	hsa_circ_0081125_CBC2	0.0215368	2.25875	up	chr7	+	NM_000089
		hsa_circ_0081136	hsa_circ_0081136_CBC1	0.013954	3.68516	up	hsa_circ_0081136_CBC2	0.0216787	3.20755	up	chr7	+	NM_000089
		hsa_circ_0081137	hsa_circ_0081137_CBC1	0.0394366	2.94862	up	hsa_circ_0081137_CBC2	0.0317457	2.63171	up	chr7	+	NM_000089
		hsa_circ_0081138	hsa_circ_0081138_CBC1	0.0477901	2.2264	up	hsa_circ_0081138_CBC2	0.0244205	2.4802	up	chr7	+	NM_000089
		hsa_circ_0081143	hsa_circ_0081143_CBC1	0.00222319	3.56394	up	hsa_circ_0081143_CBC2	0.03638	3.22628	up	chr7	+	NM_000089
		hsa_circ_0081146	hsa_circ_0081146_CBC1	0.0105433	4.18796	up	hsa_circ_0081146_CBC2	0.0118121	4.06257	up	chr7	+	NM_000089
		hsa_circ_0081149	hsa_circ_0081149_CBC1	0.0458759	2.61918	up	hsa_circ_0081149_CBC2	0.0381451	2.40359	up	chr7	+	NM_000089
		hsa_circ_0081152	hsa_circ_0081152_CBC1	0.0116821	2.84358	up	hsa_circ_0081152_CBC2	0.0107617	3.07787	up	chr7	+	NM_000089
		hsa_circ_0081155	hsa_circ_0081155_CBC1	0.00731891	2.82468	up	hsa_circ_0081155_CBC2	0.00326213	2.39839	up	chr7	+	NM_000089
		hsa_circ_0081159	hsa_circ_0081159_CBC1	0.00650512	2.50198	up	hsa_circ_0081159_CBC2	0.00504428	3.00005	up	chr7	+	NM_000089
		hsa_circ_0081160	hsa_circ_0081160_CBC1	0.0424338	2.02366	up	hsa_circ_0081160_CBC2	0.0329882	2.489	up	chr7	+	NM_000089
		hsa_circ_0081163	hsa_circ_0081163_CBC1	0.0440025	2.56477	up	hsa_circ_0081163_CBC2	0.0215627	2.88519	up	chr7	+	NM_000089
		hsa_circ_0081167	hsa_circ_0081167_CBC1	0.0097287	3.15365	up	hsa_circ_0081167_CBC2	0.0111222	2.8726	up	chr7	+	NM_000089
24	COL3A1	hsa_circ_0057391	hsa_circ_0057391_CBC1	0.0477266	2.2567	up	hsa_circ_0057391_CBC2	0.0259856	2.7121	up	chr2	+	NM_000090
		hsa_circ_0057403	hsa_circ_0057403_CBC1	0.035092	2.14655	up	hsa_circ_0057403_CBC2	0.0336346	2.18318	up	chr2	+	NM_000090
25	COL5A1	hsa_circ_0089433	hsa_circ_0089433_CBC1	0.00889945	2.10552	up	hsa_circ_0089433_CBC2	0.0218731	2.19783	up	chr9	+	NM_000093
26	COL6A3	hsa_circ_0006401	hsa_circ_0006401_CBC1	0.013833	4.98732	up	hsa_circ_0006401_CBC2	0.0177581	4.5453	up	chr2	-	NM_004369
27	COX5A	hsa_circ_0007840	hsa_circ_0007840_CBC1	0.0187614	2.30829	down	hsa_circ_0007840_CBC2	0.048998	2.10211	down	chr15	-	NM_004255
28	DAP3	hsa_circ_0014614	hsa_circ_0014614_CBC1	0.0464072	3.50957	down	hsa_circ_0014614_CBC2	0.0405509	4.45823	down	chr1	+	NM_001199849
29	DDI2	hsa_circ_0000019	hsa_circ_0000019_CBC1	0.0208473	2.59916	down	hsa_circ_0000019_CBC2	0.0152802	2.94983	down	chr1	+	NM_032341
30	DDX55	hsa_circ_0029235	hsa_circ_0029235_CBC1	0.0425912	2.06998	down	hsa_circ_0029235_CBC2	0.0227539	2.07465	down	chr12	+	NM_020936
31	DGKD	hsa_circ_0001112	hsa_circ_0001112_CBC1	0.0183967	2.66255	down	hsa_circ_0001112_CBC2	0.042904	4.20224	down	chr2	+	NM_152879
		hsa_circ_0001114	hsa_circ_0001114_CBC1	0.000534	3.17195	down	hsa_circ_0001114_CBC2	0.00209239	5.47755	down	chr2	+	NM_152879
		hsa_circ_0058762	hsa_circ_0058762_CBC1	0.0122339	4.72156	down	hsa_circ_0058762_CBC2	0.0424536	4.37604	down	chr2	+	NM_152879
		hsa_circ_0058766	hsa_circ_0058766_CBC1	0.00271225	3.60021	down	hsa_circ_0058766_CBC2	0.0375543	3.53534	down	chr2	+	NM_152879
		hsa_circ_0058767	hsa_circ_0058767_CBC1	0.0200622	2.96781	down	hsa_circ_0058767_CBC2	0.00391389	2.79136	down	chr2	+	NM_152879
		hsa_circ_0058768	hsa_circ_0058768_CBC1	0.00120228	2.16202	down	hsa_circ_0058768_CBC2	0.00486799	2.12231	down	chr2	+	NM_152879
		hsa_circ_0058769	hsa_circ_0058769_CBC1	0.0013211	2.67337	down	hsa_circ_0058769_CBC2	0.0225548	2.73061	down	chr2	+	NM_152879
		hsa_circ_0058770	hsa_circ_0058770_CBC1	0.00530449	5.22734	down	hsa_circ_0058770_CBC2	0.0012081	4.05251	down	chr2	+	NM_152879
32	EAF2	hsa_circ_0066971	hsa_circ_0066971_CBC1	0.0115705	5.85547	down	hsa_circ_0066971_CBC2	0.0368054	5.45202	down	chr3	+	NM_018456
33	EDIL3	hsa_circ_0073244	hsa_circ_0073244_CBC1	0.00462538	4.71643	down	hsa_circ_0073244_CBC2	0.0199364	4.88306	down	chr5	-	NM_005711
34	EEF2	hsa_circ_0048536	hsa_circ_0048536_CBC1	0.049629	2.01781	down	hsa_circ_0048536_CBC2	0.0369421	2.30371	down	chr19	-	NM_001961
35	EGFR	hsa_circ_0080229	hsa_circ_0080229_CBC1	0.0374166	2.02793	up	hsa_circ_0080229_CBC2	0.047261	2.10878	up	chr7	+	NM_005228
36	ELL2	hsa_circ_0008962	hsa_circ_0008962_CBC1	0.0236755	2.51801	down	hsa_circ_0008962_CBC2	0.0476685	2.23591	down	chr5	-	NM_012081
37	ENGASE	hsa_circ_0002504	hsa_circ_0002504_CBC1	0.0339574	2.33864	down	hsa_circ_0002504_CBC2	0.0282909	2.11978	down	chr17	+	NM_001042573
38	EPB41L4A	hsa_circ_0073582	hsa_circ_0073582_CBC1	0.0190037	3.41188	down	hsa_circ_0073582_CBC2	0.00384482	4.54886	down	chr5	-	NM_022140
39	ERN1	hsa_circ_0045272	hsa_circ_0045272_CBC1	0.0419742	2.07512	down	hsa_circ_0045272_CBC2	0.0183392	3.36486	down	chr17	-	NM_001433
40	F13A1	hsa_circ_0075538	hsa_circ_0075538_CBC1	0.0182909	4.55134	down	hsa_circ_0075538_CBC2	0.0195652	6.46989	down	chr6	-	NM_000129
41	FARP2	hsa_circ_0006511	hsa_circ_0006511_CBC1	0.00811697	2.95549	down	hsa_circ_0006511_CBC2	0.0256124	3.14439	down	chr2	+	NM_014808
42	FBN1	hsa_circ_0035137	hsa_circ_0035137_CBC1	0.0265561	2.36288	up	hsa_circ_0035137_CBC2	0.0381139	2.54222	up	chr15	-	NM_000138
43	FCGBP	hsa_circ_0051047	hsa_circ_0051047_CBC1	0.0416767	2.57579	down	hsa_circ_0051047_CBC2	0.0454891	2.74678	down	chr19	-	NM_003890
		hsa_circ_0051050	hsa_circ_0051050_CBC1	0.0430338	3.28922	down	hsa_circ_0051050_CBC2	0.0329222	3.00236	down	chr19	-	NM_003890
44	FER1L4	hsa_circ_0060108	hsa_circ_0060108_CBC1	0.0118296	2.89593	down	hsa_circ_0060108_CBC2	0.00115671	2.08482	down	chr20	-	NR_024377
45	FGA	hsa_circ_0071321	hsa_circ_0071321_CBC1	0.000978	4.80152	down	hsa_circ_0071321_CBC2	0.0025314	5.26498	down	chr4	-	NM_000508
46	FGD4	hsa_circ_0000390	hsa_circ_0000390_CBC1	0.0198378	12.4442	down	hsa_circ_0000390_CBC2	0.0261485	7.41786	down	chr12	+	NM_139241
		hsa_circ_0025842	hsa_circ_0025842_CBC1	0.0241399	6.30556	down	hsa_circ_0025842_CBC2	0.0191391	6.94652	down	chr12	+	NM_139241
		hsa_circ_0025847	hsa_circ_0025847_CBC1	0.0106564	6.92262	down	hsa_circ_0025847_CBC2	0.000116	2.39818	down	chr12	+	NM_139241
47	FN1	hsa_circ_0058097	hsa_circ_0058097_CBC1	0.0499165	3.87049	up	hsa_circ_0058097_CBC2	0.033017	4.18709	up	chr2	-	NM_212482
		hsa_circ_0058100	hsa_circ_0058100_CBC1	0.0470368	4.16692	up	hsa_circ_0058100_CBC2	0.0441378	4.68812	up	chr2	-	NM_212482
		hsa_circ_0058132	hsa_circ_0058132_CBC1	0.0452737	4.39833	up	hsa_circ_0058132_CBC2	0.0229047	4.01762	up	chr2	-	NM_212482
48	FNDC3B	hsa_circ_0002422	hsa_circ_0002422_CBC1	0.037262	4.97646	down	hsa_circ_0002422_CBC2	0.0281162	5.30712	down	chr3	+	NM_022763
49	FUT8	hsa_circ_0001998	hsa_circ_0001998_CBC1	0.0258693	2.74464	down	hsa_circ_0001998_CBC2	0.034952	3.24277	down	chr14	+	NM_178155
50	GARNL3	hsa_circ_0088633	hsa_circ_0088633_CBC1	0.00274999	2.15682	down	hsa_circ_0088633_CBC2	0.0398504	2.16156	down	chr9	+	NM_032293
51	GLCCI1	hsa_circ_0001679	hsa_circ_0001679_CBC1	0.0312373	8.05905	down	hsa_circ_0001679_CBC2	0.0491823	6.9261	down	chr7	+	NM_138426
52	GMDS	hsa_circ_0075447	hsa_circ_0075447_CBC1	0.0432697	4.70367	down	hsa_circ_0075447_CBC2	0.0321337	6.23832	down	chr6	-	NM_001500
53	GPT2	hsa_circ_0039216	hsa_circ_0039216_CBC1	0.0322172	2.74142	down	hsa_circ_0039216_CBC2	0.0377583	2.54396	down	chr16	+	NM_133443
		hsa_circ_0039218	hsa_circ_0039218_CBC1	0.0282914	3.95391	down	hsa_circ_0039218_CBC2	0.00953736	4.21852	down	chr16	+	NM_133443
54	HEATR5B	hsa_circ_0054086	hsa_circ_0054086_CBC1	0.0322989	3.2898	down	hsa_circ_0054086_CBC2	0.0339107	2.96715	down	chr2	-	NM_019024
55	HMGCR	hsa_circ_0073035	hsa_circ_0073035_CBC1	0.0139125	2.19241	down	hsa_circ_0073035_CBC2	0.0421629	2.54361	down	chr5	+	NM_000859
56	IPO9	hsa_circ_0015948	hsa_circ_0015948_CBC1	0.0363544	2.18705	down	hsa_circ_0015948_CBC2	0.0135126	2.29069	down	chr1	+	NM_018085
57	KIAA1217	hsa_circ_0017974	hsa_circ_0017974_CBC1	0.00332685	2.0536	down	hsa_circ_0017974_CBC2	0.0226275	2.08457	down	chr10	+	NM_019590
58	KIAA1429	hsa_circ_0084925	hsa_circ_0084925_CBC1	0.0175829	5.87153	down	hsa_circ_0084925_CBC2	0.0455225	3.53833	down	chr8	-	NM_015496
59	KLHDC10	hsa_circ_0002190	hsa_circ_0002190_CBC1	0.0302159	2.56281	down	hsa_circ_0002190_CBC2	0.00358704	2.35437	down	chr7	+	NM_014997
60	LARP1B	hsa_circ_0001438	hsa_circ_0001438_CBC1	0.029759	6.84015	down	hsa_circ_0001438_CBC2	0.0484805	4.46859	down	chr4	+	NM_178043
		hsa_circ_0007619	hsa_circ_0007619_CBC1	0.024275	6.25814	down	hsa_circ_0007619_CBC2	0.0478331	4.68777	down	chr4	+	NM_018078
		hsa_circ_0070936	hsa_circ_0070936_CBC1	0.0431631	2.61071	down	hsa_circ_0070936_CBC2	0.0270526	3.24524	down	chr4	+	NM_018078
61	LIFR	hsa_circ_0072309	hsa_circ_0072309_CBC1	0.00207275	7.30909	down	hsa_circ_0072309_CBC2	0.0230575	5.01737	down	chr5	-	NM_001127671
62	LOC100506033	hsa_circ_0005135	hsa_circ_0005135_CBC1	0.0252064	2.68022	down	hsa_circ_0005135_CBC2	0.0217881	2.92055	down	chr19	-	NR_040037
63	MAP4K3	hsa_circ_0054186	hsa_circ_0054186_CBC1	0.0444396	3.23681	down	hsa_circ_0054186_CBC2	0.0446533	3.57216	down	chr2	-	NM_003618
64	MARVELD2	hsa_circ_0072789	hsa_circ_0072789_CBC1	0.00906039	3.30777	down	hsa_circ_0072789_CBC2	0.00792099	5.7374	down	chr5	+	NM_001038603
65	ME2	hsa_circ_0047700	hsa_circ_0047700_CBC1	0.0218692	5.25702	down	hsa_circ_0047700_CBC2	0.00538338	3.40788	down	chr18	+	NM_002396
66	MLL3	hsa_circ_0083027	hsa_circ_0083027_CBC1	0.0247387	3.3468	down	hsa_circ_0083027_CBC2	0.0382461	2.82642	down	chr7	-	NM_170606
67	NAALADL2	hsa_circ_0068032	hsa_circ_0068032_CBC1	0.0355576	4.64598	down	hsa_circ_0068032_CBC2	0.00830157	9.0326	down	chr3	+	NM_207015
68	NQO1	hsa_circ_0040081	hsa_circ_0040081_CBC1	0.0139276	2.38842	down	hsa_circ_0040081_CBC2	0.00092	2.98314	down	chr16	-	NM_000903
69	ORC4	hsa_circ_0001074	hsa_circ_0001074_CBC1	0.0309604	3.05436	down	hsa_circ_0001074_CBC2	0.0285877	3.19288	down	chr2	-	NM_002552
70	PCCA	hsa_circ_0007754	hsa_circ_0007754_CBC1	0.00759617	2.54287	down	hsa_circ_0007754_CBC2	0.0214437	2.99904	down	chr13	+	NM_000282
71	PDCD11	hsa_circ_0000258	hsa_circ_0000258_CBC1	0.0423884	2.68761	down	hsa_circ_0000258_CBC2	0.0468436	4.56639	down	chr10	+	NM_014976
72	PDK1	hsa_circ_0057104	hsa_circ_0057104_CBC1	0.047582	4.02535	down	hsa_circ_0057104_CBC2	0.0495046	2.14954	down	chr2	+	NM_002610
		hsa_circ_0057105	hsa_circ_0057105_CBC1	0.0367982	3.67385	down	hsa_circ_0057105_CBC2	0.0345573	2.6375	down	chr2	+	NM_002610
		hsa_circ_0057106	hsa_circ_0057106_CBC1	0.0471647	4.97906	down	hsa_circ_0057106_CBC2	0.0148956	7.21835	down	chr2	+	NM_002610
73	PGC	hsa_circ_0076303	hsa_circ_0076303_CBC1	0.0419991	2.85898	down	hsa_circ_0076303_CBC2	0.0169441	3.67655	down	chr6	-	NM_002630
		hsa_circ_0076304	hsa_circ_0076304_CBC1	0.0146765	31.5607	down	hsa_circ_0076304_CBC2	0.0118264	28.3744	down	chr6	-	NM_002630
		hsa_circ_0076305	hsa_circ_0076305_CBC1	0.0299257	125.953	down	hsa_circ_0076305_CBC2	0.0302271	109.62	down	chr6	-	NM_002630
		hsa_circ_0076307	hsa_circ_0076307_CBC1	0.0254234	9.49869	down	hsa_circ_0076307_CBC2	0.0209477	15.1585	down	chr6	-	NM_001166424
74	PHKB	hsa_circ_0039271	hsa_circ_0039271_CBC1	0.0475865	2.77024	down	hsa_circ_0039271_CBC2	0.0274658	2.56211	down	chr16	+	NM_001031835
75	PMS1	hsa_circ_0057480	hsa_circ_0057480_CBC1	0.0308823	3.06433	down	hsa_circ_0057480_CBC2	0.0406592	2.30894	down	chr2	+	NM_000534
76	PPP2R3A	hsa_circ_0067450	hsa_circ_0067450_CBC1	0.0162519	7.95192	down	hsa_circ_0067450_CBC2	0.0164118	5.36402	down	chr3	+	NM_002718
77	PTPN4	hsa_circ_0056240	hsa_circ_0056240_CBC1	0.00870219	3.18043	down	hsa_circ_0056240_CBC2	0.0263947	2.26727	down	chr2	+	NM_002830
78	PVRL3	hsa_circ_0007315	hsa_circ_0007315_CBC1	0.0424655	9.14959	down	hsa_circ_0007315_CBC2	0.0378875	8.88723	down	chr3	+	NM_001243288
79	RAP1GAP2	hsa_circ_0041440	hsa_circ_0041440_CBC1	0.0235982	2.35732	down	hsa_circ_0041440_CBC2	0.0281331	2.23169	down	chr17	+	NM_015085
80	RGNEF	hsa_circ_0003787	hsa_circ_0003787_CBC1	0.00927091	5.0551	down	hsa_circ_0003787_CBC2	0.00927954	4.33393	down	chr5	+	NM_001080479
		hsa_circ_0072997	hsa_circ_0072997_CBC1	0.0486138	2.78171	down	hsa_circ_0072997_CBC2	0.0485811	2.19291	down	chr5	+	NM_001080479
		hsa_circ_0072998	hsa_circ_0072998_CBC1	0.0159556	5.74274	down	hsa_circ_0072998_CBC2	0.0146367	4.19975	down	chr5	+	NM_001080479
		hsa_circ_0073006	hsa_circ_0073006_CBC1	0.0146967	2.96368	down	hsa_circ_0073006_CBC2	0.00928941	3.15085	down	chr5	+	NM_001080479
81	S100A10	hsa_circ_0014202	hsa_circ_0014202_CBC1	0.00879456	2.55198	up	hsa_circ_0014202_CBC2	0.00576037	2.41429	up	chr1	-	NM_002966
82	SCFD1	hsa_circ_0031423	hsa_circ_0031423_CBC1	0.0207824	2.81161	down	hsa_circ_0031423_CBC2	0.0251763	2.95854	down	chr14	+	NM_016106
83	SEC24A	hsa_circ_0073955	hsa_circ_0073955_CBC1	0.037782	4.63504	down	hsa_circ_0073955_CBC2	0.00949987	2.32958	down	chr5	+	NM_021982
84	SETD2	hsa_circ_0065143	hsa_circ_0065143_CBC1	0.0406774	2.0058	down	hsa_circ_0065143_CBC2	0.0120907	2.35423	down	chr3	-	NM_014159
85	SLC12A2	hsa_circ_0006034	hsa_circ_0006034_CBC1	0.0138165	6.03821	down	hsa_circ_0006034_CBC2	0.00352955	6.78741	down	chr5	+	NM_001046
		hsa_circ_0073763	hsa_circ_0073763_CBC1	0.0293581	2.94714	down	hsa_circ_0073763_CBC2	0.0473296	3.68496	down	chr5	+	NM_001046
		hsa_circ_0073768	hsa_circ_0073768_CBC1	0.0299277	4.69218	down	hsa_circ_0073768_CBC2	0.00118027	4.95223	down	chr5	+	NM_001046
		hsa_circ_0073769	hsa_circ_0073769_CBC1	0.0057033	3.69553	down	hsa_circ_0073769_CBC2	0.0319858	4.97763	down	chr5	+	NM_001046
		hsa_circ_0073770	hsa_circ_0073770_CBC1	0.00814329	6.91103	down	hsa_circ_0073770_CBC2	0.00631476	6.7912	down	chr5	+	NM_001046
		hsa_circ_0073771	hsa_circ_0073771_CBC1	0.0311542	4.14216	down	hsa_circ_0073771_CBC2	0.00423361	3.30609	down	chr5	+	NM_001046
		hsa_circ_0073772	hsa_circ_0073772_CBC1	0.0315984	3.37067	down	hsa_circ_0073772_CBC2	0.000573	3.36252	down	chr5	+	NM_001046
86	SLC1A4	hsa_circ_0054970	hsa_circ_0054970_CBC1	0.030602	5.29587	down	hsa_circ_0054970_CBC2	0.0304815	4.44454	down	chr2	+	NM_003038
		hsa_circ_0054971	hsa_circ_0054971_CBC1	0.023456	3.2384	down	hsa_circ_0054971_CBC2	0.00726445	4.20899	down	chr2	+	NM_003038
87	SLC41A2	hsa_circ_0003012	hsa_circ_0003012_CBC1	0.0350584	5.21446	down	hsa_circ_0003012_CBC2	0.0453201	5.12121	down	chr12	-	NM_032148
		hsa_circ_0027969	hsa_circ_0027969_CBC1	0.0148394	8.64194	down	hsa_circ_0027969_CBC2	0.037941	7.96301	down	chr12	-	NM_032148
		hsa_circ_0027971	hsa_circ_0027971_CBC1	0.0357578	7.20139	down	hsa_circ_0027971_CBC2	0.00831671	9.21722	down	chr12	-	NM_032148
88	SLC44A2	hsa_circ_0049289	hsa_circ_0049289_CBC1	0.0340418	4.40068	down	hsa_circ_0049289_CBC2	0.0167587	3.72943	down	chr19	+	NM_020428
89	SLC4A2	hsa_circ_0082915	hsa_circ_0082915_CBC1	0.0226778	2.06983	down	hsa_circ_0082915_CBC2	0.0309125	2.03141	down	chr7	+	NM_001199692
90	SLC7A6	hsa_circ_0039940	hsa_circ_0039940_CBC1	0.0166909	2.13147	down	hsa_circ_0039940_CBC2	0.0305903	2.37532	down	chr16	+	NM_001076785
91	SLC7A8	hsa_circ_0031281	hsa_circ_0031281_CBC1	0.0167938	2.76825	down	hsa_circ_0031281_CBC2	0.00375661	3.74718	down	chr14	-	NM_012244
92	SMCHD1	hsa_circ_0046707	hsa_circ_0046707_CBC1	0.0337968	2.10292	up	hsa_circ_0046707_CBC2	0.0193239	2.3945	up	chr18	+	NM_015295
93	SPG21	hsa_circ_0035875	hsa_circ_0035875_CBC1	0.0399187	2.1131	down	hsa_circ_0035875_CBC2	0.0185721	2.45093	down	chr15	-	NM_016630
94	SRCAP	hsa_circ_0039090	hsa_circ_0039090_CBC1	0.0085175	2.11612	down	hsa_circ_0039090_CBC2	0.0225138	2.52583	down	chr16	+	NM_006662
95	STK11	hsa_circ_0048201	hsa_circ_0048201_CBC1	0.0246922	2.73095	down	hsa_circ_0048201_CBC2	0.0376345	2.26685	down	chr19	+	NM_000455
96	STX12	hsa_circ_0011092	hsa_circ_0011092_CBC1	0.0277782	2.84956	down	hsa_circ_0011092_CBC2	0.049819	2.29657	down	chr1	+	NM_177424
97	SULF1	hsa_circ_0084720	hsa_circ_0084720_CBC1	0.0298077	3.71271	up	hsa_circ_0084720_CBC2	0.0433211	2.91299	up	chr8	+	NM_001128205
98	SUZ12	hsa_circ_0042968	hsa_circ_0042968_CBC1	0.0273728	2.96278	down	hsa_circ_0042968_CBC2	0.0217305	3.07192	down	chr17	+	NM_015355
99	SWT1	hsa_circ_0004689	hsa_circ_0004689_CBC1	0.0433557	6.39224	down	hsa_circ_0004689_CBC2	0.0388214	4.8713	down	chr1	+	NM_017673
100	TBC1D14	hsa_circ_0003201	hsa_circ_0003201_CBC1	0.0178099	2.62268	down	hsa_circ_0003201_CBC2	0.00356468	2.09885	down	chr4	+	NM_020773
		hsa_circ_0069113	hsa_circ_0069113_CBC1	0.0272854	2.00605	down	hsa_circ_0069113_CBC2	0.0216524	3.0772	down	chr4	+	NM_020773
		hsa_circ_0069114	hsa_circ_0069114_CBC1	0.00256932	2.13305	down	hsa_circ_0069114_CBC2	0.0161939	2.30774	down	chr4	+	NM_020773
101	TCONS_00025103	hsa_circ_0042853	hsa_circ_0042853_CBC1	0.0493233	2.82994	down	hsa_circ_0042853_CBC2	0.0367702	2.9411	down	chr17	+	TCONS_00025103
102	TCONS_00063837_H19	hsa_circ_0020788	hsa_circ_0020788_CBC1	0.00503708	3.03093	up	hsa_circ_0020788_CBC2	0.00518469	3.80509	up	chr11	-	TCONS_00063837_H19
		hsa_circ_0020790	hsa_circ_0020790_CBC1	0.00231642	2.47268	up	hsa_circ_0020790_CBC2	0.00489506	2.91869	up	chr11	-	TCONS_00063837_H19
103	THBS1	hsa_circ_0034428	hsa_circ_0034428_CBC1	0.0327218	2.6071	up	hsa_circ_0034428_CBC2	0.0241804	2.82337	up	chr15	+	NM_003246
		hsa_circ_0034475	hsa_circ_0034475_CBC1	0.0280149	2.20033	up	hsa_circ_0034475_CBC2	0.027314	2.71667	up	chr15	+	NM_003246
		hsa_circ_0034495	hsa_circ_0034495_CBC1	0.0182906	2.21122	up	hsa_circ_0034495_CBC2	0.0181829	2.29603	up	chr15	+	NM_003246
		hsa_circ_0034496	hsa_circ_0034496_CBC1	0.0230527	2.15032	up	hsa_circ_0034496_CBC2	0.013131	2.70836	up	chr15	+	NM_003246
104	TIMMDC1	hsa_circ_0066873	hsa_circ_0066873_CBC1	0.0483546	3.88948	down	hsa_circ_0066873_CBC2	0.0373954	3.66757	down	chr3	+	NM_016589
		hsa_circ_0066877	hsa_circ_0066877_CBC1	0.0347951	3.14372	down	hsa_circ_0066877_CBC2	0.00776436	2.39238	down	chr3	+	NM_016589
105	TIMP1	hsa_circ_0090450	hsa_circ_0090450_CBC1	0.000111	3.85791	up	hsa_circ_0090450_CBC2	0.0179834	2.14912	up	chrX	+	NM_003254
		hsa_circ_0090452	hsa_circ_0090452_CBC1	0.00329677	2.23586	up	hsa_circ_0090452_CBC2	0.00564694	2.20658	up	chrX	+	NM_003254
106	TMEM116	hsa_circ_0028323	hsa_circ_0028323_CBC1	0.0379253	4.15725	down	hsa_circ_0028323_CBC2	0.0240858	3.95742	down	chr12	-	NM_001193531
107	TSEN2	hsa_circ_0005028	hsa_circ_0005028_CBC1	0.00458507	2.53281	down	hsa_circ_0005028_CBC2	0.0260127	3.74508	down	chr3	+	NM_001145395
108	TXNDC11	hsa_circ_0037861	hsa_circ_0037861_CBC1	0.0176403	3.18129	down	hsa_circ_0037861_CBC2	0.00881582	2.88327	down	chr16	-	NM_015914
		hsa_circ_0037862	hsa_circ_0037862_CBC1	0.0267634	5.18931	down	hsa_circ_0037862_CBC2	0.0100113	6.5154	down	chr16	-	NM_015914
		hsa_circ_0037863	hsa_circ_0037863_CBC1	0.014629	3.43154	down	hsa_circ_0037863_CBC2	0.0260566	2.5779	down	chr16	-	NM_015914
109	USP3	hsa_circ_0002138	hsa_circ_0002138_CBC1	0.0322081	3.24526	down	hsa_circ_0002138_CBC2	0.0146479	2.7011	down	chr15	+	NM_006537
110	VRK3	hsa_circ_0051995	hsa_circ_0051995_CBC1	0.0203857	6.4126	down	hsa_circ_0051995_CBC2	0.0277428	5.7211	down	chr19	-	NM_016440
111	WDR37	hsa_circ_0017445	hsa_circ_0017445_CBC1	0.0328444	4.30089	down	hsa_circ_0017445_CBC2	0.0389336	2.86825	down	chr10	+	NM_014023
112	XBP1	hsa_circ_0001216	hsa_circ_0001216_CBC1	0.0262264	3.70221	down	hsa_circ_0001216_CBC2	0.0428247	2.48633	down	chr22	-	NM_001079539
		hsa_circ_0062721	hsa_circ_0062721_CBC1	0.033161	3.62046	down	hsa_circ_0062721_CBC2	0.01066	3.46312	down	chr22	-	NM_005080
113	XRRA1	hsa_circ_0023597	hsa_circ_0023597_CBC1	0.0255583	2.48522	down	hsa_circ_0023597_CBC2	0.03267	2.33393	down	chr11	-	NM_182969
114	ZFAND6	hsa_circ_0000642	hsa_circ_0000642_CBC1	0.040491	2.6041	down	hsa_circ_0000642_CBC2	0.0360185	2.73915	down	chr15	+	NM_001242916
		hsa_circ_0036510	hsa_circ_0036510_CBC1	0.0283072	2.69449	down	hsa_circ_0036510_CBC2	0.0288289	2.4449	down	chr15	+	NM_019006
115	ZNF236	hsa_circ_0047975	hsa_circ_0047975_CBC1	0.0445549	2.69582	down	hsa_circ_0047975_CBC2	0.043148	3.81111	down	chr18	+	NM_007345
116	ZNF609	hsa_circ_0000615	hsa_circ_0000615_CBC1	0.0477499	5.54182	down	hsa_circ_0000615_CBC2	0.0317252	4.12835	down	chr15	+	NM_015042
