# Supplementary material for: Circular RNAs expression profiles in human gastric cancer
Source: Sci Rep. 2017 Aug 22;7:9060. doi: 10.1038/s41598-017-09076-6 (PMC5567231; doi:10.1038/s41598-017-09076-6)
Supplement: Supplementary file 4 — Table S4 [file 41598_2017_9076_MOESM4_ESM.xlsx]

## Sheet: biological_process
Table S4. Bioinformatics analysis of the differentially expressed circRNAs
Term	Database	ID	Input number	Background number	All input number	All background number	Input frequency	Background frequency	P-Value	Corrected P-Value	Input	Hyperlink	Input gene symbols
peptide cross-linking	biological_process	GO:0018149	6	30	15150	1800799	0.00039603960396	1.6659271801e-05	5.29309720512e-07	0.00054182916402	633|1281|2335|301|7057|2162	http://amigo.geneontology.org/cgi-bin/amigo/term_details?term=GO:0018149	hsa:633,BGN,633:up|hsa:1281,COL3A1,1281:up|hsa:2335,FN1,2335:up|hsa:301,ANXA1,301:up|hsa:7057,THBS1,7057:up|hsa:2162,F13A1,2162:down
extracellular matrix disassembly	biological_process	GO:0022617	9	125	15150	1800799	0.000594059405941	6.94136325042e-05	2.23269834009e-06	0.00127207243898	2200|1278|1281|2335|1303|7076|1289|1277|1293	http://amigo.geneontology.org/cgi-bin/amigo/term_details?term=GO:0022617	hsa:2200,FBN1,2200:up|hsa:1278,COL1A2,1278:up|hsa:1281,COL3A1,1281:up|hsa:2335,FN1,2335:up|hsa:1303,COL12A1,1303:up|hsa:7076,TIMP1,7076:up|hsa:1289,COL5A1,1289:up|hsa:1277,COL1A1,1277:up|hsa:1293,COL6A3,1293:up
extracellular matrix organization	biological_process	GO:0030198	13	379	15150	1800799	0.000858085808581	0.000210462133753	3.44921476693e-05	0.00719820198435	2200|1278|633|1281|2335|1303|7076|1289|7057|1277|1293|23213|2243	http://amigo.geneontology.org/cgi-bin/amigo/term_details?term=GO:0030198	hsa:2200,FBN1,2200:up|hsa:1278,COL1A2,1278:up|hsa:633,BGN,633:up|hsa:1281,COL3A1,1281:up|hsa:2335,FN1,2335:up|hsa:1303,COL12A1,1303:up|hsa:7076,TIMP1,7076:up|hsa:1289,COL5A1,1289:up|hsa:7057,THBS1,7057:up|hsa:1277,COL1A1,1277:up|hsa:1293,COL6A3,1293:up|hsa:23213,SULF1,23213:up|hsa:2243,FGA,2243:down
extracellular structure organization	biological_process	GO:0043062	13	380	15150	1800799	0.000858085808581	0.000211017442813	3.54009933657e-05	0.00719820198435	2200|1278|633|1281|2335|1303|7076|1289|7057|1277|1293|23213|2243	http://amigo.geneontology.org/cgi-bin/amigo/term_details?term=GO:0043062	hsa:2200,FBN1,2200:up|hsa:1278,COL1A2,1278:up|hsa:633,BGN,633:up|hsa:1281,COL3A1,1281:up|hsa:2335,FN1,2335:up|hsa:1303,COL12A1,1303:up|hsa:7076,TIMP1,7076:up|hsa:1289,COL5A1,1289:up|hsa:7057,THBS1,7057:up|hsa:1277,COL1A1,1277:up|hsa:1293,COL6A3,1293:up|hsa:23213,SULF1,23213:up|hsa:2243,FGA,2243:down
collagen fibril organization	biological_process	GO:0030199	5	41	15150	1800799	0.0003300330033	2.27676714614e-05	4.16430024632e-05	0.00808252820536	1278|1289|1303|1281|1277	http://amigo.geneontology.org/cgi-bin/amigo/term_details?term=GO:0030199	hsa:1278,COL1A2,1278:up|hsa:1289,COL5A1,1289:up|hsa:1303,COL12A1,1303:up|hsa:1281,COL3A1,1281:up|hsa:1277,COL1A1,1277:up
cellular response to amino acid stimulus	biological_process	GO:0071230	5	45	15150	1800799	0.0003300330033	2.49889077015e-05	6.26116062327e-05	0.0111396482756	1278|1956|1281|7494|1277	http://amigo.geneontology.org/cgi-bin/amigo/term_details?term=GO:0071230	hsa:1278,COL1A2,1278:up|hsa:1956,EGFR,1956:up|hsa:1281,COL3A1,1281:up|hsa:7494,XBP1,7494:down|hsa:1277,COL1A1,1277:up
platelet activation	biological_process	GO:0030168	10	244	15150	1800799	0.000660066006601	0.000135495410648	6.65311209063e-05	0.0113635154508	1278|5170|1281|2335|7076|7057|1277|2162|8527|2243	http://amigo.geneontology.org/cgi-bin/amigo/term_details?term=GO:0030168	hsa:1278,COL1A2,1278:up|hsa:5170,PDPK1,5170:down|hsa:1281,COL3A1,1281:up|hsa:2335,FN1,2335:up|hsa:7076,TIMP1,7076:up|hsa:7057,THBS1,7057:up|hsa:1277,COL1A1,1277:up|hsa:2162,F13A1,2162:down|hsa:8527,DGKD,8527:down|hsa:2243,FGA,2243:down
collagen catabolic process	biological_process	GO:0030574	6	77	15150	1800799	0.00039603960396	4.27587976226e-05	7.34179089896e-05	0.0120574796687	1278|1281|1303|1289|1277|1293	http://amigo.geneontology.org/cgi-bin/amigo/term_details?term=GO:0030574	hsa:1278,COL1A2,1278:up|hsa:1281,COL3A1,1281:up|hsa:1303,COL12A1,1303:up|hsa:1289,COL5A1,1289:up|hsa:1277,COL1A1,1277:up|hsa:1293,COL6A3,1293:up
multicellular organismal catabolic process	biological_process	GO:0044243	6	82	15150	1800799	0.00039603960396	4.55353429228e-05	0.000101743571154	0.0127777955537	1278|1281|1303|1289|1277|1293	http://amigo.geneontology.org/cgi-bin/amigo/term_details?term=GO:0044243	hsa:1278,COL1A2,1278:up|hsa:1281,COL3A1,1281:up|hsa:1303,COL12A1,1303:up|hsa:1289,COL5A1,1289:up|hsa:1277,COL1A1,1277:up|hsa:1293,COL6A3,1293:up
negative regulation of reproductive process	biological_process	GO:2000242	4	34	15150	1800799	0.00026402640264	1.88805080412e-05	0.000284982852425	0.0296799214598	6794|23213|7076|55840	http://amigo.geneontology.org/cgi-bin/amigo/term_details?term=GO:2000242	hsa:6794,STK11,6794:down|hsa:23213,SULF1,23213:up|hsa:7076,TIMP1,7076:up|hsa:55840,EAF2,55840:down
response to nutrient	biological_process	GO:0007584	7	158	15150	1800799	0.00046204620462	8.77388314854e-05	0.000518695799266	0.0503370696106	594|1728|7494|1277|2181|1956|3156	http://amigo.geneontology.org/cgi-bin/amigo/term_details?term=GO:0007584	hsa:594,BCKDHB,594:down|hsa:1728,NQO1,1728:down|hsa:7494,XBP1,7494:down|hsa:1277,COL1A1,1277:up|hsa:2181,ACSL3,2181:down|hsa:1956,EGFR,1956:up|hsa:3156,HMGCR,3156:down
collagen metabolic process	biological_process	GO:0032963	6	117	15150	1800799	0.00039603960396	6.4971160024e-05	0.00062313014233	0.0586291207799	1278|1281|1303|1289|1277|1293	http://amigo.geneontology.org/cgi-bin/amigo/term_details?term=GO:0032963	hsa:1278,COL1A2,1278:up|hsa:1281,COL3A1,1281:up|hsa:1303,COL12A1,1303:up|hsa:1289,COL5A1,1289:up|hsa:1277,COL1A1,1277:up|hsa:1293,COL6A3,1293:up
multicellular organismal macromolecule metabolic process	biological_process	GO:0044259	6	123	15150	1800799	0.00039603960396	6.83030143842e-05	0.00079963863067	0.0663615320614	1278|1281|1303|1289|1277|1293	http://amigo.geneontology.org/cgi-bin/amigo/term_details?term=GO:0044259	hsa:1278,COL1A2,1278:up|hsa:1281,COL3A1,1281:up|hsa:1303,COL12A1,1303:up|hsa:1289,COL5A1,1289:up|hsa:1277,COL1A1,1277:up|hsa:1293,COL6A3,1293:up
cellular response to transforming growth factor beta stimulus	biological_process	GO:0071560	8	223	15150	1800799	0.000528052805281	0.000123833920388	0.000808149804963	0.0663615320614	2200|1278|6794|5170|1281|7057|1277|2530	http://amigo.geneontology.org/cgi-bin/amigo/term_details?term=GO:0071560	hsa:2200,FBN1,2200:up|hsa:1278,COL1A2,1278:up|hsa:6794,STK11,6794:down|hsa:5170,PDPK1,5170:down|hsa:1281,COL3A1,1281:up|hsa:7057,THBS1,7057:up|hsa:1277,COL1A1,1277:up|hsa:2530,FUT8,2530:down
response to transforming growth factor beta	biological_process	GO:0071559	8	223	15150	1800799	0.000528052805281	0.000123833920388	0.000808149804963	0.0663615320614	2200|1278|6794|5170|1281|7057|1277|2530	http://amigo.geneontology.org/cgi-bin/amigo/term_details?term=GO:0071559	hsa:2200,FBN1,2200:up|hsa:1278,COL1A2,1278:up|hsa:6794,STK11,6794:down|hsa:5170,PDPK1,5170:down|hsa:1281,COL3A1,1281:up|hsa:7057,THBS1,7057:up|hsa:1277,COL1A1,1277:up|hsa:2530,FUT8,2530:down
response to amino acid	biological_process	GO:0043200	5	84	15150	1800799	0.0003300330033	4.66459610428e-05	0.00093790437567	0.0741639200761	1278|1956|1281|7494|1277	http://amigo.geneontology.org/cgi-bin/amigo/term_details?term=GO:0043200	hsa:1278,COL1A2,1278:up|hsa:1956,EGFR,1956:up|hsa:1281,COL3A1,1281:up|hsa:7494,XBP1,7494:down|hsa:1277,COL1A1,1277:up
regulation of reproductive process	biological_process	GO:2000241	5	85	15150	1800799	0.0003300330033	4.72012701029e-05	0.000986295940761	0.0757382907245	6794|23213|7076|7494|55840	http://amigo.geneontology.org/cgi-bin/amigo/term_details?term=GO:2000241	hsa:6794,STK11,6794:down|hsa:23213,SULF1,23213:up|hsa:7076,TIMP1,7076:up|hsa:7494,XBP1,7494:down|hsa:55840,EAF2,55840:down
platelet degranulation	biological_process	GO:0002576	5	86	15150	1800799	0.0003300330033	4.77565791629e-05	0.00103651589872	0.0757382907245	7076|2162|7057|2335|2243	http://amigo.geneontology.org/cgi-bin/amigo/term_details?term=GO:0002576	hsa:7076,TIMP1,7076:up|hsa:2162,F13A1,2162:down|hsa:7057,THBS1,7057:up|hsa:2335,FN1,2335:up|hsa:2243,FGA,2243:down
cellular response to epidermal growth factor stimulus	biological_process	GO:0071364	3	22	15150	1800799	0.00019801980198	1.22167993207e-05	0.00116379852063	0.082369871098	5170|1956|1277	http://amigo.geneontology.org/cgi-bin/amigo/term_details?term=GO:0071364	hsa:5170,PDPK1,5170:down|hsa:1956,EGFR,1956:up|hsa:1277,COL1A1,1277:up
prostate gland development	biological_process	GO:0030850	4	51	15150	1800799	0.00026402640264	2.83207620617e-05	0.00117671244426	0.082369871098	301|6794|23213|55840	http://amigo.geneontology.org/cgi-bin/amigo/term_details?term=GO:0030850	hsa:301,ANXA1,301:up|hsa:6794,STK11,6794:down|hsa:23213,SULF1,23213:up|hsa:55840,EAF2,55840:down
multicellular organismal metabolic process	biological_process	GO:0044236	6	134	15150	1800799	0.00039603960396	7.44114140445e-05	0.00122081429635	0.0840786620228	1278|1281|1303|1289|1277|1293	http://amigo.geneontology.org/cgi-bin/amigo/term_details?term=GO:0044236	hsa:1278,COL1A2,1278:up|hsa:1281,COL3A1,1281:up|hsa:1303,COL12A1,1303:up|hsa:1289,COL5A1,1289:up|hsa:1277,COL1A1,1277:up|hsa:1293,COL6A3,1293:up
wound healing	biological_process	GO:0042060	15	703	15150	1800799	0.000990099009901	0.000390382269204	0.00130271201321	0.0855781584062	1278|5170|1281|2335|2162|2243|7076|1289|7057|1277|23428|3156|9620|8527|9057	http://amigo.geneontology.org/cgi-bin/amigo/term_details?term=GO:0042060	hsa:1278,COL1A2,1278:up|hsa:5170,PDPK1,5170:down|hsa:1281,COL3A1,1281:up|hsa:2335,FN1,2335:up|hsa:2162,F13A1,2162:down|hsa:2243,FGA,2243:down|hsa:7076,TIMP1,7076:up|hsa:1289,COL5A1,1289:up|hsa:7057,THBS1,7057:up|hsa:1277,COL1A1,1277:up|hsa:23428,SLC7A8,23428:down|hsa:3156,HMGCR,3156:down|hsa:9620,CELSR1,9620:down|hsa:8527,DGKD,8527:down|hsa:9057,SLC7A6,9057:down
transforming growth factor beta receptor signaling pathway	biological_process	GO:0007179	7	191	15150	1800799	0.00046204620462	0.000106064030466	0.00149985082411	0.0955875077454	2200|1278|6794|5170|1281|7057|2530	http://amigo.geneontology.org/cgi-bin/amigo/term_details?term=GO:0007179	hsa:2200,FBN1,2200:up|hsa:1278,COL1A2,1278:up|hsa:6794,STK11,6794:down|hsa:5170,PDPK1,5170:down|hsa:1281,COL3A1,1281:up|hsa:7057,THBS1,7057:up|hsa:2530,FUT8,2530:down
response to epidermal growth factor	biological_process	GO:0070849	3	26	15150	1800799	0.00019801980198	1.44380355609e-05	0.0018035422497	0.110016077232	5170|1956|1277	http://amigo.geneontology.org/cgi-bin/amigo/term_details?term=GO:0070849	hsa:5170,PDPK1,5170:down|hsa:1956,EGFR,1956:up|hsa:1277,COL1A1,1277:up
positive regulation of endoplasmic reticulum unfolded protein response	biological_process	GO:1900103	2	6	15150	1800799	0.00013201320132	3.3318543602e-06	0.00188469762614	0.110550048773	2081|7494	http://amigo.geneontology.org/cgi-bin/amigo/term_details?term=GO:1900103	hsa:2081,ERN1,2081:down|hsa:7494,XBP1,7494:down
positive regulation of phospholipid biosynthetic process	biological_process	GO:0071073	2	7	15150	1800799	0.00013201320132	3.88716342024e-06	0.00240976373801	0.131919117452	2181|7494	http://amigo.geneontology.org/cgi-bin/amigo/term_details?term=GO:0071073	hsa:2181,ACSL3,2181:down|hsa:7494,XBP1,7494:down
negative regulation of epithelial cell proliferation involved in prostate gland development	biological_process	GO:0060770	2	7	15150	1800799	0.00013201320132	3.88716342024e-06	0.00240976373801	0.131919117452	6794|55840	http://amigo.geneontology.org/cgi-bin/amigo/term_details?term=GO:0060770	hsa:6794,STK11,6794:down|hsa:55840,EAF2,55840:down
response to nutrient levels	biological_process	GO:0031667	10	400	15150	1800799	0.000660066006601	0.000222123624014	0.00268887360274	0.145335320047	594|1728|57533|2081|7494|1277|2181|1956|23256|3156	http://amigo.geneontology.org/cgi-bin/amigo/term_details?term=GO:0031667	hsa:594,BCKDHB,594:down|hsa:1728,NQO1,1728:down|hsa:57533,TBC1D14,57533:down|hsa:2081,ERN1,2081:down|hsa:7494,XBP1,7494:down|hsa:1277,COL1A1,1277:up|hsa:2181,ACSL3,2181:down|hsa:1956,EGFR,1956:up|hsa:23256,SCFD1,23256:down|hsa:3156,HMGCR,3156:down
skin morphogenesis	biological_process	GO:0043589	2	8	15150	1800799	0.00013201320132	4.44247248027e-06	0.00299553568556	0.155987041187	1278|1277	http://amigo.geneontology.org/cgi-bin/amigo/term_details?term=GO:0043589	hsa:1278,COL1A2,1278:up|hsa:1277,COL1A1,1277:up
cell-substrate adhesion	biological_process	GO:0031589	8	279	15150	1800799	0.000528052805281	0.000154931227749	0.00313419905608	0.160497284668	5170|1281|6281|10085|7057|1277|2335|2243	http://amigo.geneontology.org/cgi-bin/amigo/term_details?term=GO:0031589	hsa:5170,PDPK1,5170:down|hsa:1281,COL3A1,1281:up|hsa:6281,S100A10,6281:up|hsa:10085,EDIL3,10085:down|hsa:7057,THBS1,7057:up|hsa:1277,COL1A1,1277:up|hsa:2335,FN1,2335:up|hsa:2243,FGA,2243:down
blood coagulation	biological_process	GO:0007596	12	553	15150	1800799	0.000792079207921	0.000307085910199	0.00331261915708	0.166410397656	1278|5170|1281|2335|2162|7076|7057|1277|23428|9057|8527|2243	http://amigo.geneontology.org/cgi-bin/amigo/term_details?term=GO:0007596	hsa:1278,COL1A2,1278:up|hsa:5170,PDPK1,5170:down|hsa:1281,COL3A1,1281:up|hsa:2335,FN1,2335:up|hsa:2162,F13A1,2162:down|hsa:7076,TIMP1,7076:up|hsa:7057,THBS1,7057:up|hsa:1277,COL1A1,1277:up|hsa:23428,SLC7A8,23428:down|hsa:9057,SLC7A6,9057:down|hsa:8527,DGKD,8527:down|hsa:2243,FGA,2243:down
coagulation	biological_process	GO:0050817	12	556	15150	1800799	0.000792079207921	0.000308751837379	0.00345396839305	0.171493546957	1278|5170|1281|2335|2162|7076|7057|1277|23428|9057|8527|2243	http://amigo.geneontology.org/cgi-bin/amigo/term_details?term=GO:0050817	hsa:1278,COL1A2,1278:up|hsa:5170,PDPK1,5170:down|hsa:1281,COL3A1,1281:up|hsa:2335,FN1,2335:up|hsa:2162,F13A1,2162:down|hsa:7076,TIMP1,7076:up|hsa:7057,THBS1,7057:up|hsa:1277,COL1A1,1277:up|hsa:23428,SLC7A8,23428:down|hsa:9057,SLC7A6,9057:down|hsa:8527,DGKD,8527:down|hsa:2243,FGA,2243:down
hemostasis	biological_process	GO:0007599	12	558	15150	1800799	0.000792079207921	0.000309862455499	0.00355087302736	0.174278480768	1278|5170|1281|2335|2162|7076|7057|1277|23428|9057|8527|2243	http://amigo.geneontology.org/cgi-bin/amigo/term_details?term=GO:0007599	hsa:1278,COL1A2,1278:up|hsa:5170,PDPK1,5170:down|hsa:1281,COL3A1,1281:up|hsa:2335,FN1,2335:up|hsa:2162,F13A1,2162:down|hsa:7076,TIMP1,7076:up|hsa:7057,THBS1,7057:up|hsa:1277,COL1A1,1277:up|hsa:23428,SLC7A8,23428:down|hsa:9057,SLC7A6,9057:down|hsa:8527,DGKD,8527:down|hsa:2243,FGA,2243:down
regulation of endothelial cell apoptotic process	biological_process	GO:2000351	3	36	15150	1800799	0.00019801980198	1.99911261612e-05	0.00423993545108	0.191033594659	7057|7494|2243	http://amigo.geneontology.org/cgi-bin/amigo/term_details?term=GO:2000351	hsa:7057,THBS1,7057:up|hsa:7494,XBP1,7494:down|hsa:2243,FGA,2243:down
regulation of macroautophagy	biological_process	GO:0016241	3	36	15150	1800799	0.00019801980198	1.99911261612e-05	0.00423993545108	0.191033594659	57533|2081|23256	http://amigo.geneontology.org/cgi-bin/amigo/term_details?term=GO:0016241	hsa:57533,TBC1D14,57533:down|hsa:2081,ERN1,2081:down|hsa:23256,SCFD1,23256:down
response to extracellular stimulus	biological_process	GO:0009991	10	428	15150	1800799	0.000660066006601	0.000237672277695	0.00426689953174	0.191033594659	594|1728|57533|2081|7494|1277|2181|1956|23256|3156	http://amigo.geneontology.org/cgi-bin/amigo/term_details?term=GO:0009991	hsa:594,BCKDHB,594:down|hsa:1728,NQO1,1728:down|hsa:57533,TBC1D14,57533:down|hsa:2081,ERN1,2081:down|hsa:7494,XBP1,7494:down|hsa:1277,COL1A1,1277:up|hsa:2181,ACSL3,2181:down|hsa:1956,EGFR,1956:up|hsa:23256,SCFD1,23256:down|hsa:3156,HMGCR,3156:down
regulation of endoplasmic reticulum unfolded protein response	biological_process	GO:1900101	2	10	15150	1800799	0.00013201320132	5.55309060034e-06	0.00434501310089	0.191033594659	2081|7494	http://amigo.geneontology.org/cgi-bin/amigo/term_details?term=GO:1900101	hsa:2081,ERN1,2081:down|hsa:7494,XBP1,7494:down
Golgi localization	biological_process	GO:0051645	2	10	15150	1800799	0.00013201320132	5.55309060034e-06	0.00434501310089	0.191033594659	6794|57584	http://amigo.geneontology.org/cgi-bin/amigo/term_details?term=GO:0051645	hsa:6794,STK11,6794:down|hsa:57584,ARHGAP21,57584:down
regulation of epithelial cell proliferation involved in prostate gland development	biological_process	GO:0060768	2	10	15150	1800799	0.00013201320132	5.55309060034e-06	0.00434501310089	0.191033594659	6794|55840	http://amigo.geneontology.org/cgi-bin/amigo/term_details?term=GO:0060768	hsa:6794,STK11,6794:down|hsa:55840,EAF2,55840:down
skin development	biological_process	GO:0043588	7	235	15150	1800799	0.00046204620462	0.000130497629108	0.00455703932001	0.192234251591	1278|1281|301|1289|1277|1956|9620	http://amigo.geneontology.org/cgi-bin/amigo/term_details?term=GO:0043588	hsa:1278,COL1A2,1278:up|hsa:1281,COL3A1,1281:up|hsa:301,ANXA1,301:up|hsa:1289,COL5A1,1289:up|hsa:1277,COL1A1,1277:up|hsa:1956,EGFR,1956:up|hsa:9620,CELSR1,9620:down
cell activation	biological_process	GO:0001775	16	890	15150	1800799	0.00105610561056	0.00049422506343	0.00475370222824	0.192234251591	1278|6794|5170|1281|2335|2162|301|7076|7057|7494|1277|1956|164|1604|8527|2243	http://amigo.geneontology.org/cgi-bin/amigo/term_details?term=GO:0001775	hsa:1278,COL1A2,1278:up|hsa:6794,STK11,6794:down|hsa:5170,PDPK1,5170:down|hsa:1281,COL3A1,1281:up|hsa:2335,FN1,2335:up|hsa:2162,F13A1,2162:down|hsa:301,ANXA1,301:up|hsa:7076,TIMP1,7076:up|hsa:7057,THBS1,7057:up|hsa:7494,XBP1,7494:down|hsa:1277,COL1A1,1277:up|hsa:1956,EGFR,1956:up|hsa:164,AP1G1,164:down|hsa:1604,CD55,1604:up|hsa:8527,DGKD,8527:down|hsa:2243,FGA,2243:down
cell-substrate junction assembly	biological_process	GO:0007044	4	77	15150	1800799	0.00026402640264	4.27587976226e-05	0.00483887255875	0.192234251591	5170|7057|2335|6281	http://amigo.geneontology.org/cgi-bin/amigo/term_details?term=GO:0007044	hsa:5170,PDPK1,5170:down|hsa:7057,THBS1,7057:up|hsa:2335,FN1,2335:up|hsa:6281,S100A10,6281:up
extracellular fibril organization	biological_process	GO:0043206	2	11	15150	1800799	0.00013201320132	6.10839966037e-06	0.00510665962956	0.192234251591	1289|1281	http://amigo.geneontology.org/cgi-bin/amigo/term_details?term=GO:0043206	hsa:1289,COL5A1,1289:up|hsa:1281,COL3A1,1281:up
regulation of phospholipid biosynthetic process	biological_process	GO:0071071	2	11	15150	1800799	0.00013201320132	6.10839966037e-06	0.00510665962956	0.192234251591	2181|7494	http://amigo.geneontology.org/cgi-bin/amigo/term_details?term=GO:0071071	hsa:2181,ACSL3,2181:down|hsa:7494,XBP1,7494:down
protein heterotrimerization	biological_process	GO:0070208	2	11	15150	1800799	0.00013201320132	6.10839966037e-06	0.00510665962956	0.192234251591	1278|1277	http://amigo.geneontology.org/cgi-bin/amigo/term_details?term=GO:0070208	hsa:1278,COL1A2,1278:up|hsa:1277,COL1A1,1277:up
regulation of phospholipase A2 activity	biological_process	GO:0032429	2	11	15150	1800799	0.00013201320132	6.10839966037e-06	0.00510665962956	0.192234251591	301|1956	http://amigo.geneontology.org/cgi-bin/amigo/term_details?term=GO:0032429	hsa:301,ANXA1,301:up|hsa:1956,EGFR,1956:up
RNA splicing, via endonucleolytic cleavage and ligation	biological_process	GO:0000394	2	11	15150	1800799	0.00013201320132	6.10839966037e-06	0.00510665962956	0.192234251591	80746|2081	http://amigo.geneontology.org/cgi-bin/amigo/term_details?term=GO:0000394	hsa:80746,TSEN2,80746:down|hsa:2081,ERN1,2081:down
epithelial cell proliferation involved in prostate gland development	biological_process	GO:0060767	2	11	15150	1800799	0.00013201320132	6.10839966037e-06	0.00510665962956	0.192234251591	6794|55840	http://amigo.geneontology.org/cgi-bin/amigo/term_details?term=GO:0060767	hsa:6794,STK11,6794:down|hsa:55840,EAF2,55840:down
negative regulation of protein activation cascade	biological_process	GO:2000258	2	11	15150	1800799	0.00013201320132	6.10839966037e-06	0.00510665962956	0.192234251591	1604|2243	http://amigo.geneontology.org/cgi-bin/amigo/term_details?term=GO:2000258	hsa:1604,CD55,1604:up|hsa:2243,FGA,2243:down
cell-matrix adhesion	biological_process	GO:0007160	6	181	15150	1800799	0.00039603960396	0.000100510939866	0.00513224933989	0.192234251591	5170|1281|2335|7057|6281|2243	http://amigo.geneontology.org/cgi-bin/amigo/term_details?term=GO:0007160	hsa:5170,PDPK1,5170:down|hsa:1281,COL3A1,1281:up|hsa:2335,FN1,2335:up|hsa:7057,THBS1,7057:up|hsa:6281,S100A10,6281:up|hsa:2243,FGA,2243:down
endothelial cell apoptotic process	biological_process	GO:0072577	3	39	15150	1800799	0.00019801980198	2.16570533413e-05	0.00522825381344	0.194127337247	7057|7494|2243	http://amigo.geneontology.org/cgi-bin/amigo/term_details?term=GO:0072577	hsa:7057,THBS1,7057:up|hsa:7494,XBP1,7494:down|hsa:2243,FGA,2243:down
response to wounding	biological_process	GO:0009611	17	988	15150	1800799	0.00112211221122	0.000548645351314	0.0056012370018	0.204972827904	1278|5170|1281|2335|2162|2243|7076|1289|7057|1277|1604|1956|23428|3156|9620|8527|9057	http://amigo.geneontology.org/cgi-bin/amigo/term_details?term=GO:0009611	hsa:1278,COL1A2,1278:up|hsa:5170,PDPK1,5170:down|hsa:1281,COL3A1,1281:up|hsa:2335,FN1,2335:up|hsa:2162,F13A1,2162:down|hsa:2243,FGA,2243:down|hsa:7076,TIMP1,7076:up|hsa:1289,COL5A1,1289:up|hsa:7057,THBS1,7057:up|hsa:1277,COL1A1,1277:up|hsa:1604,CD55,1604:up|hsa:1956,EGFR,1956:up|hsa:23428,SLC7A8,23428:down|hsa:3156,HMGCR,3156:down|hsa:9620,CELSR1,9620:down|hsa:8527,DGKD,8527:down|hsa:9057,SLC7A6,…
cellular response to growth factor stimulus	biological_process	GO:0071363	13	669	15150	1800799	0.000858085808581	0.000371501761163	0.00561635149057	0.204972827904	2200|1278|6794|5170|1281|2081|7057|7494|1277|1956|23213|2530|121512	http://amigo.geneontology.org/cgi-bin/amigo/term_details?term=GO:0071363	hsa:2200,FBN1,2200:up|hsa:1278,COL1A2,1278:up|hsa:6794,STK11,6794:down|hsa:5170,PDPK1,5170:down|hsa:1281,COL3A1,1281:up|hsa:2081,ERN1,2081:down|hsa:7057,THBS1,7057:up|hsa:7494,XBP1,7494:down|hsa:1277,COL1A1,1277:up|hsa:1956,EGFR,1956:up|hsa:23213,SULF1,23213:up|hsa:2530,FUT8,2530:down|hsa:121512,FGD4,121512:down
negative regulation of striated muscle cell apoptotic process	biological_process	GO:0010664	2	12	15150	1800799	0.00013201320132	6.66370872041e-06	0.00592489382017	0.208235413387	5170|3156	http://amigo.geneontology.org/cgi-bin/amigo/term_details?term=GO:0010664	hsa:5170,PDPK1,5170:down|hsa:3156,HMGCR,3156:down
lateral sprouting from an epithelium	biological_process	GO:0060601	2	12	15150	1800799	0.00013201320132	6.66370872041e-06	0.00592489382017	0.208235413387	9620|23213	http://amigo.geneontology.org/cgi-bin/amigo/term_details?term=GO:0060601	hsa:9620,CELSR1,9620:down|hsa:23213,SULF1,23213:up
positive regulation of endothelial cell apoptotic process	biological_process	GO:2000353	2	12	15150	1800799	0.00013201320132	6.66370872041e-06	0.00592489382017	0.208235413387	7057|7494	http://amigo.geneontology.org/cgi-bin/amigo/term_details?term=GO:2000353	hsa:7057,THBS1,7057:up|hsa:7494,XBP1,7494:down
positive regulation of cell morphogenesis involved in differentiation	biological_process	GO:0010770	5	134	15150	1800799	0.0003300330033	7.44114140445e-05	0.00646315036481	0.224371154941	6794|2243|6281|2335|1277	http://amigo.geneontology.org/cgi-bin/amigo/term_details?term=GO:0010770	hsa:6794,STK11,6794:down|hsa:2243,FGA,2243:down|hsa:6281,S100A10,6281:up|hsa:2335,FN1,2335:up|hsa:1277,COL1A1,1277:up
organic acid transmembrane transport	biological_process	GO:1903825	4	85	15150	1800799	0.00026402640264	4.72012701029e-05	0.00673958847621	0.230199004853	6509|23428|7057|9057	http://amigo.geneontology.org/cgi-bin/amigo/term_details?term=GO:1903825	hsa:6509,SLC1A4,6509:down|hsa:23428,SLC7A8,23428:down|hsa:7057,THBS1,7057:up|hsa:9057,SLC7A6,9057:down
response to growth factor	biological_process	GO:0070848	13	686	15150	1800799	0.000858085808581	0.000380942015183	0.00683095962023	0.230199004853	2200|1278|6794|5170|1281|2081|7057|7494|1277|1956|23213|2530|121512	http://amigo.geneontology.org/cgi-bin/amigo/term_details?term=GO:0070848	hsa:2200,FBN1,2200:up|hsa:1278,COL1A2,1278:up|hsa:6794,STK11,6794:down|hsa:5170,PDPK1,5170:down|hsa:1281,COL3A1,1281:up|hsa:2081,ERN1,2081:down|hsa:7057,THBS1,7057:up|hsa:7494,XBP1,7494:down|hsa:1277,COL1A1,1277:up|hsa:1956,EGFR,1956:up|hsa:23213,SULF1,23213:up|hsa:2530,FUT8,2530:down|hsa:121512,FGD4,121512:down
transmembrane receptor protein serine/threonine kinase signaling pathway	biological_process	GO:0007178	8	322	15150	1800799	0.000528052805281	0.000178809517331	0.00712104371137	0.237553567559	2200|1278|6794|5170|1281|7057|23213|2530	http://amigo.geneontology.org/cgi-bin/amigo/term_details?term=GO:0007178	hsa:2200,FBN1,2200:up|hsa:1278,COL1A2,1278:up|hsa:6794,STK11,6794:down|hsa:5170,PDPK1,5170:down|hsa:1281,COL3A1,1281:up|hsa:7057,THBS1,7057:up|hsa:23213,SULF1,23213:up|hsa:2530,FUT8,2530:down
monocarboxylic acid transport	biological_process	GO:0015718	5	138	15150	1800799	0.0003300330033	7.66326502847e-05	0.00726422187459	0.240451375229	301|6509|5205|7057|2181	http://amigo.geneontology.org/cgi-bin/amigo/term_details?term=GO:0015718	hsa:301,ANXA1,301:up|hsa:6509,SLC1A4,6509:down|hsa:5205,ATP8B1,5205:down|hsa:7057,THBS1,7057:up|hsa:2181,ACSL3,2181:down
endodermal cell differentiation	biological_process	GO:0035987	3	45	15150	1800799	0.00019801980198	2.49889077015e-05	0.00759104381532	0.245558765844	1289|2335|1303	http://amigo.geneontology.org/cgi-bin/amigo/term_details?term=GO:0035987	hsa:1289,COL5A1,1289:up|hsa:2335,FN1,2335:up|hsa:1303,COL12A1,1303:up
negative regulation of fibroblast growth factor receptor signaling pathway	biological_process	GO:0040037	2	14	15150	1800799	0.00013201320132	7.77432684047e-06	0.00772714957348	0.248082170517	23213|7057	http://amigo.geneontology.org/cgi-bin/amigo/term_details?term=GO:0040037	hsa:23213,SULF1,23213:up|hsa:7057,THBS1,7057:up
regulation of body fluid levels	biological_process	GO:0050878	13	700	15150	1800799	0.000858085808581	0.000388716342024	0.00797997603688	0.254287296101	1278|5170|1281|2335|2162|7076|7057|7494|1277|23428|9057|8527|2243	http://amigo.geneontology.org/cgi-bin/amigo/term_details?term=GO:0050878	hsa:1278,COL1A2,1278:up|hsa:5170,PDPK1,5170:down|hsa:1281,COL3A1,1281:up|hsa:2335,FN1,2335:up|hsa:2162,F13A1,2162:down|hsa:7076,TIMP1,7076:up|hsa:7057,THBS1,7057:up|hsa:7494,XBP1,7494:down|hsa:1277,COL1A1,1277:up|hsa:23428,SLC7A8,23428:down|hsa:9057,SLC7A6,9057:down|hsa:8527,DGKD,8527:down|hsa:2243,FGA,2243:down
integrin activation	biological_process	GO:0033622	2	15	15150	1800799	0.00013201320132	8.32963590051e-06	0.00870921492746	0.267542070074	9855|2335	http://amigo.geneontology.org/cgi-bin/amigo/term_details?term=GO:0033622	hsa:9855,FARP2,9855:down|hsa:2335,FN1,2335:up
regulation of autophagic vacuole assembly	biological_process	GO:2000785	2	15	15150	1800799	0.00013201320132	8.32963590051e-06	0.00870921492746	0.267542070074	57533|23256	http://amigo.geneontology.org/cgi-bin/amigo/term_details?term=GO:2000785	hsa:57533,TBC1D14,57533:down|hsa:23256,SCFD1,23256:down
regulation of cardiac muscle cell apoptotic process	biological_process	GO:0010665	2	15	15150	1800799	0.00013201320132	8.32963590051e-06	0.00870921492746	0.267542070074	5170|3156	http://amigo.geneontology.org/cgi-bin/amigo/term_details?term=GO:0010665	hsa:5170,PDPK1,5170:down|hsa:3156,HMGCR,3156:down
positive regulation of cell-substrate adhesion	biological_process	GO:0010811	4	94	15150	1800799	0.00026402640264	5.21990516432e-05	0.00940293149986	0.27690012072	10085|7057|6281|2243	http://amigo.geneontology.org/cgi-bin/amigo/term_details?term=GO:0010811	hsa:10085,EDIL3,10085:down|hsa:7057,THBS1,7057:up|hsa:6281,S100A10,6281:up|hsa:2243,FGA,2243:down
fibril organization	biological_process	GO:0097435	2	16	15150	1800799	0.00013201320132	8.88494496054e-06	0.00974395524258	0.2838190598	1289|1281	http://amigo.geneontology.org/cgi-bin/amigo/term_details?term=GO:0097435	hsa:1289,COL5A1,1289:up|hsa:1281,COL3A1,1281:up
anion transport	biological_process	GO:0006820	11	563	15150	1800799	0.000726072607261	0.000312639000799	0.00992544776363	0.2838190598	6509|301|6558|7057|7494|2181|6522|23428|5205|57153|9057	http://amigo.geneontology.org/cgi-bin/amigo/term_details?term=GO:0006820	hsa:6509,SLC1A4,6509:down|hsa:301,ANXA1,301:up|hsa:6558,SLC12A2,6558:down|hsa:7057,THBS1,7057:up|hsa:7494,XBP1,7494:down|hsa:2181,ACSL3,2181:down|hsa:6522,SLC4A2,6522:down|hsa:23428,SLC7A8,23428:down|hsa:5205,ATP8B1,5205:down|hsa:57153,SLC44A2,57153:down|hsa:9057,SLC7A6,9057:down
carboxylic acid transport	biological_process	GO:0046942	7	274	15150	1800799	0.00046204620462	0.000152154682449	0.00996627245071	0.2838190598	6509|301|7057|2181|5205|23428|9057	http://amigo.geneontology.org/cgi-bin/amigo/term_details?term=GO:0046942	hsa:6509,SLC1A4,6509:down|hsa:301,ANXA1,301:up|hsa:7057,THBS1,7057:up|hsa:2181,ACSL3,2181:down|hsa:5205,ATP8B1,5205:down|hsa:23428,SLC7A8,23428:down|hsa:9057,SLC7A6,9057:down
long-chain fatty acid transport	biological_process	GO:0015909	3	50	15150	1800799	0.00019801980198	2.77654530017e-05	0.00997022458314	0.2838190598	301|2181|7057	http://amigo.geneontology.org/cgi-bin/amigo/term_details?term=GO:0015909	hsa:301,ANXA1,301:up|hsa:2181,ACSL3,2181:down|hsa:7057,THBS1,7057:up
cellular response to acid chemical	biological_process	GO:0071229	5	150	15150	1800799	0.0003300330033	8.32963590051e-05	0.0100780051125	0.28498729689	1278|1956|1281|7494|1277	http://amigo.geneontology.org/cgi-bin/amigo/term_details?term=GO:0071229	hsa:1278,COL1A2,1278:up|hsa:1956,EGFR,1956:up|hsa:1281,COL3A1,1281:up|hsa:7494,XBP1,7494:down|hsa:1277,COL1A1,1277:up
organic acid transport	biological_process	GO:0015849	7	276	15150	1800799	0.00046204620462	0.000153265300569	0.0103325826918	0.287663665479	6509|301|7057|2181|5205|23428|9057	http://amigo.geneontology.org/cgi-bin/amigo/term_details?term=GO:0015849	hsa:6509,SLC1A4,6509:down|hsa:301,ANXA1,301:up|hsa:7057,THBS1,7057:up|hsa:2181,ACSL3,2181:down|hsa:5205,ATP8B1,5205:down|hsa:23428,SLC7A8,23428:down|hsa:9057,SLC7A6,9057:down
vesicle-mediated transport	biological_process	GO:0016192	19	1230	15150	1800799	0.00125412541254	0.000683030143842	0.0103747551484	0.287663665479	1278|23673|5170|1281|51231|301|57533|7057|6281|1277|2181|23256|2335|164|2162|8527|7076|10802|2243	http://amigo.geneontology.org/cgi-bin/amigo/term_details?term=GO:0016192	hsa:1278,COL1A2,1278:up|hsa:23673,STX12,23673:down|hsa:5170,PDPK1,5170:down|hsa:1281,COL3A1,1281:up|hsa:51231,VRK3,51231:down|hsa:301,ANXA1,301:up|hsa:57533,TBC1D14,57533:down|hsa:7057,THBS1,7057:up|hsa:6281,S100A10,6281:up|hsa:1277,COL1A1,1277:up|hsa:2181,ACSL3,2181:down|hsa:23256,SCFD1,23256:down|hsa:2335,FN1,2335:up|hsa:164,AP1G1,164:down|hsa:2162,F13A1,2162:down|hsa:8527,DGKD,8527:down|hsa:70…
cell junction assembly	biological_process	GO:0034329	6	213	15150	1800799	0.00039603960396	0.000118280829787	0.0107341523085	0.295007912405	5170|2335|153562|7057|6281|25945	http://amigo.geneontology.org/cgi-bin/amigo/term_details?term=GO:0034329	hsa:5170,PDPK1,5170:down|hsa:2335,FN1,2335:up|hsa:153562,MARVELD2,153562:down|hsa:7057,THBS1,7057:up|hsa:6281,S100A10,6281:up|hsa:25945,PVRL3,25945:down
response to estradiol	biological_process	GO:0032355	4	98	15150	1800799	0.00026402640264	5.44202878833e-05	0.0107778066359	0.295007912405	301|1956|1728|1277	http://amigo.geneontology.org/cgi-bin/amigo/term_details?term=GO:0032355	hsa:301,ANXA1,301:up|hsa:1956,EGFR,1956:up|hsa:1728,NQO1,1728:down|hsa:1277,COL1A1,1277:up
regulation of cell-substrate adhesion	biological_process	GO:0010810	5	155	15150	1800799	0.0003300330033	8.60729043053e-05	0.0114439660271	0.300087558227	10085|2243|7057|6281|1277	http://amigo.geneontology.org/cgi-bin/amigo/term_details?term=GO:0010810	hsa:10085,EDIL3,10085:down|hsa:2243,FGA,2243:down|hsa:7057,THBS1,7057:up|hsa:6281,S100A10,6281:up|hsa:1277,COL1A1,1277:up
regulation of cellular response to transforming growth factor beta stimulus	biological_process	GO:1903844	4	101	15150	1800799	0.00026402640264	5.60862150634e-05	0.0118896958159	0.300087558227	2200|6794|5170|7057	http://amigo.geneontology.org/cgi-bin/amigo/term_details?term=GO:1903844	hsa:2200,FBN1,2200:up|hsa:6794,STK11,6794:down|hsa:5170,PDPK1,5170:down|hsa:7057,THBS1,7057:up
regulation of transforming growth factor beta receptor signaling pathway	biological_process	GO:0017015	4	101	15150	1800799	0.00026402640264	5.60862150634e-05	0.0118896958159	0.300087558227	2200|6794|5170|7057	http://amigo.geneontology.org/cgi-bin/amigo/term_details?term=GO:0017015	hsa:2200,FBN1,2200:up|hsa:6794,STK11,6794:down|hsa:5170,PDPK1,5170:down|hsa:7057,THBS1,7057:up
regulation of vacuole organization	biological_process	GO:0044088	2	18	15150	1800799	0.00013201320132	9.99556308061e-06	0.0119676843271	0.300087558227	57533|23256	http://amigo.geneontology.org/cgi-bin/amigo/term_details?term=GO:0044088	hsa:57533,TBC1D14,57533:down|hsa:23256,SCFD1,23256:down
regulation of striated muscle cell apoptotic process	biological_process	GO:0010662	2	18	15150	1800799	0.00013201320132	9.99556308061e-06	0.0119676843271	0.300087558227	5170|3156	http://amigo.geneontology.org/cgi-bin/amigo/term_details?term=GO:0010662	hsa:5170,PDPK1,5170:down|hsa:3156,HMGCR,3156:down
cardiac muscle cell apoptotic process	biological_process	GO:0010659	2	18	15150	1800799	0.00013201320132	9.99556308061e-06	0.0119676843271	0.300087558227	5170|3156	http://amigo.geneontology.org/cgi-bin/amigo/term_details?term=GO:0010659	hsa:5170,PDPK1,5170:down|hsa:3156,HMGCR,3156:down
positive regulation of cytoplasmic transport	biological_process	GO:1903651	5	157	15150	1800799	0.0003300330033	8.71835224253e-05	0.0120239068256	0.300087558227	5170|55929|2181|1956|7494	http://amigo.geneontology.org/cgi-bin/amigo/term_details?term=GO:1903651	hsa:5170,PDPK1,5170:down|hsa:55929,DMAP1,55929:down|hsa:2181,ACSL3,2181:down|hsa:1956,EGFR,1956:up|hsa:7494,XBP1,7494:down
carboxylic acid metabolic process	biological_process	GO:0019752	15	905	15150	1800799	0.000990099009901	0.000502554699331	0.0120328730825	0.300087558227	6794|5163|594|1728|301|50|7494|5095|2181|633|23428|84706|5205|4200|9057	http://amigo.geneontology.org/cgi-bin/amigo/term_details?term=GO:0019752	hsa:6794,STK11,6794:down|hsa:5163,PDK1,5163:down|hsa:594,BCKDHB,594:down|hsa:1728,NQO1,1728:down|hsa:301,ANXA1,301:up|hsa:50,ACO2,50:down|hsa:7494,XBP1,7494:down|hsa:5095,PCCA,5095:down|hsa:2181,ACSL3,2181:down|hsa:633,BGN,633:up|hsa:23428,SLC7A8,23428:down|hsa:84706,GPT2,84706:down|hsa:5205,ATP8B1,5205:down|hsa:4200,ME2,4200:down|hsa:9057,SLC7A6,9057:down
exocytosis	biological_process	GO:0006887	8	355	15150	1800799	0.000528052805281	0.000197134716312	0.0121508868795	0.300087558227	5170|2335|7076|7057|23256|164|2243|2162	http://amigo.geneontology.org/cgi-bin/amigo/term_details?term=GO:0006887	hsa:5170,PDPK1,5170:down|hsa:2335,FN1,2335:up|hsa:7076,TIMP1,7076:up|hsa:7057,THBS1,7057:up|hsa:23256,SCFD1,23256:down|hsa:164,AP1G1,164:down|hsa:2243,FGA,2243:down|hsa:2162,F13A1,2162:down
positive regulation of lipid biosynthetic process	biological_process	GO:0046889	3	54	15150	1800799	0.00019801980198	2.99866892418e-05	0.0121513335176	0.300087558227	301|2181|7494	http://amigo.geneontology.org/cgi-bin/amigo/term_details?term=GO:0046889	hsa:301,ANXA1,301:up|hsa:2181,ACSL3,2181:down|hsa:7494,XBP1,7494:down
negative regulation of wound healing	biological_process	GO:0061045	3	54	15150	1800799	0.00019801980198	2.99866892418e-05	0.0121513335176	0.300087558227	3156|7057|2243	http://amigo.geneontology.org/cgi-bin/amigo/term_details?term=GO:0061045	hsa:3156,HMGCR,3156:down|hsa:7057,THBS1,7057:up|hsa:2243,FGA,2243:down
negative regulation of cellular response to growth factor stimulus	biological_process	GO:0090288	4	102	15150	1800799	0.00026402640264	5.66415241235e-05	0.012276012727	0.301256174393	2200|5170|23213|7057	http://amigo.geneontology.org/cgi-bin/amigo/term_details?term=GO:0090288	hsa:2200,FBN1,2200:up|hsa:5170,PDPK1,5170:down|hsa:23213,SULF1,23213:up|hsa:7057,THBS1,7057:up
anion transmembrane transport	biological_process	GO:0098656	6	221	15150	1800799	0.00039603960396	0.000122723302267	0.012628072561	0.307397917534	6509|6558|7057|6522|23428|9057	http://amigo.geneontology.org/cgi-bin/amigo/term_details?term=GO:0098656	hsa:6509,SLC1A4,6509:down|hsa:6558,SLC12A2,6558:down|hsa:7057,THBS1,7057:up|hsa:6522,SLC4A2,6522:down|hsa:23428,SLC7A8,23428:down|hsa:9057,SLC7A6,9057:down
histone methylation	biological_process	GO:0016571	4	103	15150	1800799	0.00026402640264	5.71968331835e-05	0.0126702654534	0.307397917534	23512|58508|7494|29072	http://amigo.geneontology.org/cgi-bin/amigo/term_details?term=GO:0016571	hsa:23512,SUZ12,23512:down|hsa:58508,KMT2C,58508:down|hsa:7494,XBP1,7494:down|hsa:29072,SETD2,29072:down
regulation of embryonic development	biological_process	GO:0045995	4	104	15150	1800799	0.00026402640264	5.77521422435e-05	0.0130725075193	0.313593298357	5523|23213|9620|1289	http://amigo.geneontology.org/cgi-bin/amigo/term_details?term=GO:0045995	hsa:5523,PPP2R3A,5523:down|hsa:23213,SULF1,23213:up|hsa:9620,CELSR1,9620:down|hsa:1289,COL5A1,1289:up
endoderm formation	biological_process	GO:0001706	3	56	15150	1800799	0.00019801980198	3.10973073619e-05	0.0133361974777	0.318131638155	1289|2335|1303	http://amigo.geneontology.org/cgi-bin/amigo/term_details?term=GO:0001706	hsa:1289,COL5A1,1289:up|hsa:2335,FN1,2335:up|hsa:1303,COL12A1,1303:up
cell adhesion	biological_process	GO:0007155	20	1357	15150	1800799	0.0013201320132	0.000753554394466	0.0137755265895	0.326786102985	6794|5170|1281|6281|1303|10085|1289|7057|7494|1277|1604|1956|56125|9855|2335|301|1293|9620|25945|2243	http://amigo.geneontology.org/cgi-bin/amigo/term_details?term=GO:0007155	hsa:6794,STK11,6794:down|hsa:5170,PDPK1,5170:down|hsa:1281,COL3A1,1281:up|hsa:6281,S100A10,6281:up|hsa:1303,COL12A1,1303:up|hsa:10085,EDIL3,10085:down|hsa:1289,COL5A1,1289:up|hsa:7057,THBS1,7057:up|hsa:7494,XBP1,7494:down|hsa:1277,COL1A1,1277:up|hsa:1604,CD55,1604:up|hsa:1956,EGFR,1956:up|hsa:56125,PCDHB11,56125:down|hsa:9855,FARP2,9855:down|hsa:2335,FN1,2335:up|hsa:301,ANXA1,301:up|hsa:1293,COL6…
amino acid transmembrane transport	biological_process	GO:0003333	3	57	15150	1800799	0.00019801980198	3.16526164219e-05	0.0139524237198	0.329153863446	6509|23428|9057	http://amigo.geneontology.org/cgi-bin/amigo/term_details?term=GO:0003333	hsa:6509,SLC1A4,6509:down|hsa:23428,SLC7A8,23428:down|hsa:9057,SLC7A6,9057:down
endothelial cell proliferation	biological_process	GO:0001935	4	107	15150	1800799	0.00026402640264	5.94180694236e-05	0.0143276868276	0.333318074278	2081|23213|7057|7494	http://amigo.geneontology.org/cgi-bin/amigo/term_details?term=GO:0001935	hsa:2081,ERN1,2081:down|hsa:23213,SULF1,23213:up|hsa:7057,THBS1,7057:up|hsa:7494,XBP1,7494:down
single-organism catabolic process	biological_process	GO:0044712	15	925	15150	1800799	0.000990099009901	0.000513660880531	0.0143328965455	0.333318074278	1278|633|1281|594|1303|57533|2081|1289|5095|1277|23256|84706|1293|2530|5257	http://amigo.geneontology.org/cgi-bin/amigo/term_details?term=GO:0044712	hsa:1278,COL1A2,1278:up|hsa:633,BGN,633:up|hsa:1281,COL3A1,1281:up|hsa:594,BCKDHB,594:down|hsa:1303,COL12A1,1303:up|hsa:57533,TBC1D14,57533:down|hsa:2081,ERN1,2081:down|hsa:1289,COL5A1,1289:up|hsa:5095,PCCA,5095:down|hsa:1277,COL1A1,1277:up|hsa:23256,SCFD1,23256:down|hsa:84706,GPT2,84706:down|hsa:1293,COL6A3,1293:up|hsa:2530,FUT8,2530:down|hsa:5257,PHKB,5257:down
biological adhesion	biological_process	GO:0022610	20	1363	15150	1800799	0.0013201320132	0.000756886248826	0.0143631207651	0.333318074278	6794|5170|1281|6281|1303|10085|1289|7057|7494|1277|1604|1956|56125|9855|2335|301|1293|9620|25945|2243	http://amigo.geneontology.org/cgi-bin/amigo/term_details?term=GO:0022610	hsa:6794,STK11,6794:down|hsa:5170,PDPK1,5170:down|hsa:1281,COL3A1,1281:up|hsa:6281,S100A10,6281:up|hsa:1303,COL12A1,1303:up|hsa:10085,EDIL3,10085:down|hsa:1289,COL5A1,1289:up|hsa:7057,THBS1,7057:up|hsa:7494,XBP1,7494:down|hsa:1277,COL1A1,1277:up|hsa:1604,CD55,1604:up|hsa:1956,EGFR,1956:up|hsa:56125,PCDHB11,56125:down|hsa:9855,FARP2,9855:down|hsa:2335,FN1,2335:up|hsa:301,ANXA1,301:up|hsa:1293,COL6…
adherens junction organization	biological_process	GO:0034332	4	109	15150	1800799	0.00026402640264	6.05286875437e-05	0.0152053464482	0.34054294029	5170|25945|7057|6281	http://amigo.geneontology.org/cgi-bin/amigo/term_details?term=GO:0034332	hsa:5170,PDPK1,5170:down|hsa:25945,PVRL3,25945:down|hsa:7057,THBS1,7057:up|hsa:6281,S100A10,6281:up
protein heterooligomerization	biological_process	GO:0051291	4	109	15150	1800799	0.00026402640264	6.05286875437e-05	0.0152053464482	0.34054294029	1278|6794|6281|1277	http://amigo.geneontology.org/cgi-bin/amigo/term_details?term=GO:0051291	hsa:1278,COL1A2,1278:up|hsa:6794,STK11,6794:down|hsa:6281,S100A10,6281:up|hsa:1277,COL1A1,1277:up
regulation of response to nutrient levels	biological_process	GO:0032107	3	59	15150	1800799	0.00019801980198	3.2763234542e-05	0.0152327170012	0.34054294029	57533|2081|23256	http://amigo.geneontology.org/cgi-bin/amigo/term_details?term=GO:0032107	hsa:57533,TBC1D14,57533:down|hsa:2081,ERN1,2081:down|hsa:23256,SCFD1,23256:down
regulation of response to extracellular stimulus	biological_process	GO:0032104	3	59	15150	1800799	0.00019801980198	3.2763234542e-05	0.0152327170012	0.34054294029	57533|2081|23256	http://amigo.geneontology.org/cgi-bin/amigo/term_details?term=GO:0032104	hsa:57533,TBC1D14,57533:down|hsa:2081,ERN1,2081:down|hsa:23256,SCFD1,23256:down
regulation of autophagy	biological_process	GO:0010506	4	110	15150	1800799	0.00026402640264	6.10839966037e-05	0.015656580644	0.34680039932	57533|2081|23256|7494	http://amigo.geneontology.org/cgi-bin/amigo/term_details?term=GO:0010506	hsa:57533,TBC1D14,57533:down|hsa:2081,ERN1,2081:down|hsa:23256,SCFD1,23256:down|hsa:7494,XBP1,7494:down
striated muscle cell apoptotic process	biological_process	GO:0010658	2	21	15150	1800799	0.00013201320132	1.16614902607e-05	0.0156750531777	0.34680039932	5170|3156	http://amigo.geneontology.org/cgi-bin/amigo/term_details?term=GO:0010658	hsa:5170,PDPK1,5170:down|hsa:3156,HMGCR,3156:down
cell-substrate adherens junction assembly	biological_process	GO:0007045	3	60	15150	1800799	0.00019801980198	3.3318543602e-05	0.0158968702338	0.347759164574	5170|7057|6281	http://amigo.geneontology.org/cgi-bin/amigo/term_details?term=GO:0007045	hsa:5170,PDPK1,5170:down|hsa:7057,THBS1,7057:up|hsa:6281,S100A10,6281:up
focal adhesion assembly	biological_process	GO:0048041	3	60	15150	1800799	0.00019801980198	3.3318543602e-05	0.0158968702338	0.347759164574	5170|7057|6281	http://amigo.geneontology.org/cgi-bin/amigo/term_details?term=GO:0048041	hsa:5170,PDPK1,5170:down|hsa:7057,THBS1,7057:up|hsa:6281,S100A10,6281:up
oxoacid metabolic process	biological_process	GO:0043436	16	1024	15150	1800799	0.00105610561056	0.000568636477475	0.015962715751	0.347759164574	6794|5163|23213|594|1728|301|50|7494|5095|2181|633|23428|84706|5205|4200|9057	http://amigo.geneontology.org/cgi-bin/amigo/term_details?term=GO:0043436	hsa:6794,STK11,6794:down|hsa:5163,PDK1,5163:down|hsa:23213,SULF1,23213:up|hsa:594,BCKDHB,594:down|hsa:1728,NQO1,1728:down|hsa:301,ANXA1,301:up|hsa:50,ACO2,50:down|hsa:7494,XBP1,7494:down|hsa:5095,PCCA,5095:down|hsa:2181,ACSL3,2181:down|hsa:633,BGN,633:up|hsa:23428,SLC7A8,23428:down|hsa:84706,GPT2,84706:down|hsa:5205,ATP8B1,5205:down|hsa:4200,ME2,4200:down|hsa:9057,SLC7A6,9057:down
organic anion transport	biological_process	GO:0015711	8	380	15150	1800799	0.000528052805281	0.000211017442813	0.0174139155569	0.375542522363	6509|301|7057|2181|6522|5205|23428|9057	http://amigo.geneontology.org/cgi-bin/amigo/term_details?term=GO:0015711	hsa:6509,SLC1A4,6509:down|hsa:301,ANXA1,301:up|hsa:7057,THBS1,7057:up|hsa:2181,ACSL3,2181:down|hsa:6522,SLC4A2,6522:down|hsa:5205,ATP8B1,5205:down|hsa:23428,SLC7A8,23428:down|hsa:9057,SLC7A6,9057:down
negative regulation of epithelial cell proliferation	biological_process	GO:0050680	4	114	15150	1800799	0.00026402640264	6.33052328439e-05	0.0175452495571	0.37647344527	6794|23213|7057|55840	http://amigo.geneontology.org/cgi-bin/amigo/term_details?term=GO:0050680	hsa:6794,STK11,6794:down|hsa:23213,SULF1,23213:up|hsa:7057,THBS1,7057:up|hsa:55840,EAF2,55840:down
cell junction organization	biological_process	GO:0034330	6	239	15150	1800799	0.00039603960396	0.000132718865348	0.0177213256579	0.378350302796	5170|2335|153562|7057|6281|25945	http://amigo.geneontology.org/cgi-bin/amigo/term_details?term=GO:0034330	hsa:5170,PDPK1,5170:down|hsa:2335,FN1,2335:up|hsa:153562,MARVELD2,153562:down|hsa:7057,THBS1,7057:up|hsa:6281,S100A10,6281:up|hsa:25945,PVRL3,25945:down
positive regulation of transforming growth factor beta receptor signaling pathway	biological_process	GO:0030511	2	23	15150	1800799	0.00013201320132	1.27721083808e-05	0.0183839884837	0.384491912589	6794|7057	http://amigo.geneontology.org/cgi-bin/amigo/term_details?term=GO:0030511	hsa:6794,STK11,6794:down|hsa:7057,THBS1,7057:up
negative regulation of muscle cell apoptotic process	biological_process	GO:0010656	2	23	15150	1800799	0.00013201320132	1.27721083808e-05	0.0183839884837	0.384491912589	5170|3156	http://amigo.geneontology.org/cgi-bin/amigo/term_details?term=GO:0010656	hsa:5170,PDPK1,5170:down|hsa:3156,HMGCR,3156:down
hyperosmotic response	biological_process	GO:0006972	2	23	15150	1800799	0.00013201320132	1.27721083808e-05	0.0183839884837	0.384491912589	5170|6558	http://amigo.geneontology.org/cgi-bin/amigo/term_details?term=GO:0006972	hsa:5170,PDPK1,5170:down|hsa:6558,SLC12A2,6558:down
positive regulation of cellular response to transforming growth factor beta stimulus	biological_process	GO:1903846	2	23	15150	1800799	0.00013201320132	1.27721083808e-05	0.0183839884837	0.384491912589	6794|7057	http://amigo.geneontology.org/cgi-bin/amigo/term_details?term=GO:1903846	hsa:6794,STK11,6794:down|hsa:7057,THBS1,7057:up
organic acid metabolic process	biological_process	GO:0006082	16	1043	15150	1800799	0.00105610561056	0.000579187349615	0.0185252026285	0.384491912589	6794|5163|23213|594|1728|301|50|7494|5095|2181|633|23428|84706|5205|4200|9057	http://amigo.geneontology.org/cgi-bin/amigo/term_details?term=GO:0006082	hsa:6794,STK11,6794:down|hsa:5163,PDK1,5163:down|hsa:23213,SULF1,23213:up|hsa:594,BCKDHB,594:down|hsa:1728,NQO1,1728:down|hsa:301,ANXA1,301:up|hsa:50,ACO2,50:down|hsa:7494,XBP1,7494:down|hsa:5095,PCCA,5095:down|hsa:2181,ACSL3,2181:down|hsa:633,BGN,633:up|hsa:23428,SLC7A8,23428:down|hsa:84706,GPT2,84706:down|hsa:5205,ATP8B1,5205:down|hsa:4200,ME2,4200:down|hsa:9057,SLC7A6,9057:down
regulation of cellular response to growth factor stimulus	biological_process	GO:0090287	5	176	15150	1800799	0.0003300330033	9.7734394566e-05	0.0185492585464	0.384491912589	2200|6794|5170|23213|7057	http://amigo.geneontology.org/cgi-bin/amigo/term_details?term=GO:0090287	hsa:2200,FBN1,2200:up|hsa:6794,STK11,6794:down|hsa:5170,PDPK1,5170:down|hsa:23213,SULF1,23213:up|hsa:7057,THBS1,7057:up
regulation of cytoplasmic transport	biological_process	GO:1903649	7	312	15150	1800799	0.00046204620462	0.000173256426731	0.0187143862538	0.384943264801	5170|55929|7494|2181|1956|23256|29072	http://amigo.geneontology.org/cgi-bin/amigo/term_details?term=GO:1903649	hsa:5170,PDPK1,5170:down|hsa:55929,DMAP1,55929:down|hsa:7494,XBP1,7494:down|hsa:2181,ACSL3,2181:down|hsa:1956,EGFR,1956:up|hsa:23256,SCFD1,23256:down|hsa:29072,SETD2,29072:down
cellular response to oxidative stress	biological_process	GO:0034599	5	177	15150	1800799	0.0003300330033	9.8289703626e-05	0.0189459527496	0.385234372575	301|7494|5163|7057|1728	http://amigo.geneontology.org/cgi-bin/amigo/term_details?term=GO:0034599	hsa:301,ANXA1,301:up|hsa:7494,XBP1,7494:down|hsa:5163,PDK1,5163:down|hsa:7057,THBS1,7057:up|hsa:1728,NQO1,1728:down
regulation of lipid biosynthetic process	biological_process	GO:0046890	4	117	15150	1800799	0.00026402640264	6.4971160024e-05	0.0190508282819	0.385530979924	301|6794|2181|7494	http://amigo.geneontology.org/cgi-bin/amigo/term_details?term=GO:0046890	hsa:301,ANXA1,301:up|hsa:6794,STK11,6794:down|hsa:2181,ACSL3,2181:down|hsa:7494,XBP1,7494:down
regulation of anatomical structure morphogenesis	biological_process	GO:0022603	13	793	15150	1800799	0.000858085808581	0.000440360084607	0.0199287344582	0.395793935519	6794|23213|51231|1289|7057|7494|1277|5523|6281|2335|9620|121512|2243	http://amigo.geneontology.org/cgi-bin/amigo/term_details?term=GO:0022603	hsa:6794,STK11,6794:down|hsa:23213,SULF1,23213:up|hsa:51231,VRK3,51231:down|hsa:1289,COL5A1,1289:up|hsa:7057,THBS1,7057:up|hsa:7494,XBP1,7494:down|hsa:1277,COL1A1,1277:up|hsa:5523,PPP2R3A,5523:down|hsa:6281,S100A10,6281:up|hsa:2335,FN1,2335:up|hsa:9620,CELSR1,9620:down|hsa:121512,FGD4,121512:down|hsa:2243,FGA,2243:down
response to UV	biological_process	GO:0009411	4	119	15150	1800799	0.00026402640264	6.6081778144e-05	0.0200975400702	0.396880390194	6794|1956|8491|1153	http://amigo.geneontology.org/cgi-bin/amigo/term_details?term=GO:0009411	hsa:6794,STK11,6794:down|hsa:1956,EGFR,1956:up|hsa:8491,MAP4K3,8491:down|hsa:1153,CIRBP,1153:down
response to mechanical stimulus	biological_process	GO:0009612	5	180	15150	1800799	0.0003300330033	9.99556308061e-05	0.0201693313049	0.396880390194	6558|1956|1281|7057|1277	http://amigo.geneontology.org/cgi-bin/amigo/term_details?term=GO:0009612	hsa:6558,SLC12A2,6558:down|hsa:1956,EGFR,1956:up|hsa:1281,COL3A1,1281:up|hsa:7057,THBS1,7057:up|hsa:1277,COL1A1,1277:up
fucosylation	biological_process	GO:0036065	2	25	15150	1800799	0.00013201320132	1.38827265008e-05	0.0212746553081	0.410773858529	2530|7057	http://amigo.geneontology.org/cgi-bin/amigo/term_details?term=GO:0036065	hsa:2530,FUT8,2530:down|hsa:7057,THBS1,7057:up
positive regulation of substrate adhesion-dependent cell spreading	biological_process	GO:1900026	2	25	15150	1800799	0.00013201320132	1.38827265008e-05	0.0212746553081	0.410773858529	6281|2243	http://amigo.geneontology.org/cgi-bin/amigo/term_details?term=GO:1900026	hsa:6281,S100A10,6281:up|hsa:2243,FGA,2243:down
gland morphogenesis	biological_process	GO:0022612	4	123	15150	1800799	0.00026402640264	6.83030143842e-05	0.0222953846281	0.41758053421	23213|1956|6558|7494	http://amigo.geneontology.org/cgi-bin/amigo/term_details?term=GO:0022612	hsa:23213,SULF1,23213:up|hsa:1956,EGFR,1956:up|hsa:6558,SLC12A2,6558:down|hsa:7494,XBP1,7494:down
epithelial cell proliferation	biological_process	GO:0050673	7	324	15150	1800799	0.00046204620462	0.000179920135451	0.0223387743739	0.41758053421	6794|23213|55840|2081|7057|7494|1956	http://amigo.geneontology.org/cgi-bin/amigo/term_details?term=GO:0050673	hsa:6794,STK11,6794:down|hsa:23213,SULF1,23213:up|hsa:55840,EAF2,55840:down|hsa:2081,ERN1,2081:down|hsa:7057,THBS1,7057:up|hsa:7494,XBP1,7494:down|hsa:1956,EGFR,1956:up
substrate adhesion-dependent cell spreading	biological_process	GO:0034446	3	69	15150	1800799	0.00019801980198	3.83163251423e-05	0.0225995119768	0.41758053421	2335|6281|2243	http://amigo.geneontology.org/cgi-bin/amigo/term_details?term=GO:0034446	hsa:2335,FN1,2335:up|hsa:6281,S100A10,6281:up|hsa:2243,FGA,2243:down
positive regulation of establishment of protein localization to plasma membrane	biological_process	GO:0090004	2	26	15150	1800799	0.00013201320132	1.44380355609e-05	0.0227860104147	0.41758053421	2181|5170	http://amigo.geneontology.org/cgi-bin/amigo/term_details?term=GO:0090004	hsa:2181,ACSL3,2181:down|hsa:5170,PDPK1,5170:down
negative regulation of embryonic development	biological_process	GO:0045992	2	26	15150	1800799	0.00013201320132	1.44380355609e-05	0.0227860104147	0.41758053421	23213|1289	http://amigo.geneontology.org/cgi-bin/amigo/term_details?term=GO:0045992	hsa:23213,SULF1,23213:up|hsa:1289,COL5A1,1289:up
cartilage development involved in endochondral bone morphogenesis	biological_process	GO:0060351	2	26	15150	1800799	0.00013201320132	1.44380355609e-05	0.0227860104147	0.41758053421	7057|1277	http://amigo.geneontology.org/cgi-bin/amigo/term_details?term=GO:0060351	hsa:7057,THBS1,7057:up|hsa:1277,COL1A1,1277:up
adherens junction assembly	biological_process	GO:0034333	3	70	15150	1800799	0.00019801980198	3.88716342024e-05	0.0234250924696	0.423835359513	5170|7057|6281	http://amigo.geneontology.org/cgi-bin/amigo/term_details?term=GO:0034333	hsa:5170,PDPK1,5170:down|hsa:7057,THBS1,7057:up|hsa:6281,S100A10,6281:up
response to osmotic stress	biological_process	GO:0006970	3	70	15150	1800799	0.00019801980198	3.88716342024e-05	0.0234250924696	0.423835359513	5170|1956|6558	http://amigo.geneontology.org/cgi-bin/amigo/term_details?term=GO:0006970	hsa:5170,PDPK1,5170:down|hsa:1956,EGFR,1956:up|hsa:6558,SLC12A2,6558:down
cellular response to nutrient levels	biological_process	GO:0031669	5	189	15150	1800799	0.0003300330033	0.000104953412346	0.024145146596	0.424588508755	57533|2081|23256|7494|1277	http://amigo.geneontology.org/cgi-bin/amigo/term_details?term=GO:0031669	hsa:57533,TBC1D14,57533:down|hsa:2081,ERN1,2081:down|hsa:23256,SCFD1,23256:down|hsa:7494,XBP1,7494:down|hsa:1277,COL1A1,1277:up
positive regulation of translation	biological_process	GO:0045727	3	71	15150	1800799	0.00019801980198	3.94269432624e-05	0.0242668482436	0.424588508755	1938|7057|1153	http://amigo.geneontology.org/cgi-bin/amigo/term_details?term=GO:0045727	hsa:1938,EEF2,1938:down|hsa:7057,THBS1,7057:up|hsa:1153,CIRBP,1153:down
response to X-ray	biological_process	GO:0010165	2	27	15150	1800799	0.00013201320132	1.49933446209e-05	0.0243402673158	0.424588508755	143570|301	http://amigo.geneontology.org/cgi-bin/amigo/term_details?term=GO:0010165	hsa:143570,XRRA1,143570:down|hsa:301,ANXA1,301:up
morphogenesis of an epithelial fold	biological_process	GO:0060571	2	27	15150	1800799	0.00013201320132	1.49933446209e-05	0.0243402673158	0.424588508755	1956|23213	http://amigo.geneontology.org/cgi-bin/amigo/term_details?term=GO:0060571	hsa:1956,EGFR,1956:up|hsa:23213,SULF1,23213:up
mismatch repair	biological_process	GO:0006298	2	27	15150	1800799	0.00013201320132	1.49933446209e-05	0.0243402673158	0.424588508755	5378|29072	http://amigo.geneontology.org/cgi-bin/amigo/term_details?term=GO:0006298	hsa:5378,PMS1,5378:down|hsa:29072,SETD2,29072:down
phosphatidylcholine biosynthetic process	biological_process	GO:0006656	2	27	15150	1800799	0.00013201320132	1.49933446209e-05	0.0243402673158	0.424588508755	2181|57153	http://amigo.geneontology.org/cgi-bin/amigo/term_details?term=GO:0006656	hsa:2181,ACSL3,2181:down|hsa:57153,SLC44A2,57153:down
cellular response to oxygen-containing compound	biological_process	GO:1901701	13	820	15150	1800799	0.000858085808581	0.000455353429228	0.0251290165988	0.430927312759	1278|6794|5170|1281|1728|301|7057|7494|1277|7776|1956|3156|1604	http://amigo.geneontology.org/cgi-bin/amigo/term_details?term=GO:1901701	hsa:1278,COL1A2,1278:up|hsa:6794,STK11,6794:down|hsa:5170,PDPK1,5170:down|hsa:1281,COL3A1,1281:up|hsa:1728,NQO1,1728:down|hsa:301,ANXA1,301:up|hsa:7057,THBS1,7057:up|hsa:7494,XBP1,7494:down|hsa:1277,COL1A1,1277:up|hsa:7776,ZNF236,7776:down|hsa:1956,EGFR,1956:up|hsa:3156,HMGCR,3156:down|hsa:1604,CD55,1604:up
vasculature development	biological_process	GO:0001944	10	570	15150	1800799	0.000660066006601	0.000316526164219	0.0257799575788	0.434720351378	1278|6794|1281|2335|1289|7057|7494|1277|29072|23213	http://amigo.geneontology.org/cgi-bin/amigo/term_details?term=GO:0001944	hsa:1278,COL1A2,1278:up|hsa:6794,STK11,6794:down|hsa:1281,COL3A1,1281:up|hsa:2335,FN1,2335:up|hsa:1289,COL5A1,1289:up|hsa:7057,THBS1,7057:up|hsa:7494,XBP1,7494:down|hsa:1277,COL1A1,1277:up|hsa:29072,SETD2,29072:down|hsa:23213,SULF1,23213:up
response to tumor necrosis factor	biological_process	GO:0034612	4	129	15150	1800799	0.00026402640264	7.16348687444e-05	0.0258567942573	0.434720351378	8491|54469|7057|1277	http://amigo.geneontology.org/cgi-bin/amigo/term_details?term=GO:0034612	hsa:8491,MAP4K3,8491:down|hsa:54469,ZFAND6,54469:down|hsa:7057,THBS1,7057:up|hsa:1277,COL1A1,1277:up
negative regulation of autophagy	biological_process	GO:0010507	2	28	15150	1800799	0.00013201320132	1.55486536809e-05	0.0259366050821	0.434720351378	57533|23256	http://amigo.geneontology.org/cgi-bin/amigo/term_details?term=GO:0010507	hsa:57533,TBC1D14,57533:down|hsa:23256,SCFD1,23256:down
positive regulation of protein localization to plasma membrane	biological_process	GO:1903078	2	28	15150	1800799	0.00013201320132	1.55486536809e-05	0.0259366050821	0.434720351378	2181|5170	http://amigo.geneontology.org/cgi-bin/amigo/term_details?term=GO:1903078	hsa:2181,ACSL3,2181:down|hsa:5170,PDPK1,5170:down
monocarboxylic acid biosynthetic process	biological_process	GO:0072330	5	193	15150	1800799	0.0003300330033	0.000107174648587	0.026062652553	0.434720351378	301|6794|633|2181|7494	http://amigo.geneontology.org/cgi-bin/amigo/term_details?term=GO:0072330	hsa:301,ANXA1,301:up|hsa:6794,STK11,6794:down|hsa:633,BGN,633:up|hsa:2181,ACSL3,2181:down|hsa:7494,XBP1,7494:down
response to oxidative stress	biological_process	GO:0006979	7	335	15150	1800799	0.00046204620462	0.000186028535111	0.0260628594737	0.434720351378	5163|1728|301|7057|7494|1277|1956	http://amigo.geneontology.org/cgi-bin/amigo/term_details?term=GO:0006979	hsa:5163,PDK1,5163:down|hsa:1728,NQO1,1728:down|hsa:301,ANXA1,301:up|hsa:7057,THBS1,7057:up|hsa:7494,XBP1,7494:down|hsa:1277,COL1A1,1277:up|hsa:1956,EGFR,1956:up
protein alkylation	biological_process	GO:0008213	4	130	15150	1800799	0.00026402640264	7.21901778044e-05	0.0264815721012	0.436588080587	23512|58508|7494|29072	http://amigo.geneontology.org/cgi-bin/amigo/term_details?term=GO:0008213	hsa:23512,SUZ12,23512:down|hsa:58508,KMT2C,58508:down|hsa:7494,XBP1,7494:down|hsa:29072,SETD2,29072:down
protein methylation	biological_process	GO:0006479	4	130	15150	1800799	0.00026402640264	7.21901778044e-05	0.0264815721012	0.436588080587	23512|58508|7494|29072	http://amigo.geneontology.org/cgi-bin/amigo/term_details?term=GO:0006479	hsa:23512,SUZ12,23512:down|hsa:58508,KMT2C,58508:down|hsa:7494,XBP1,7494:down|hsa:29072,SETD2,29072:down
positive regulation of vasoconstriction	biological_process	GO:0045907	2	29	15150	1800799	0.00013201320132	1.6103962741e-05	0.0275742134941	0.447687800836	1956|2243	http://amigo.geneontology.org/cgi-bin/amigo/term_details?term=GO:0045907	hsa:1956,EGFR,1956:up|hsa:2243,FGA,2243:down
regulation of fibroblast growth factor receptor signaling pathway	biological_process	GO:0040036	2	29	15150	1800799	0.00013201320132	1.6103962741e-05	0.0275742134941	0.447687800836	23213|7057	http://amigo.geneontology.org/cgi-bin/amigo/term_details?term=GO:0040036	hsa:23213,SULF1,23213:up|hsa:7057,THBS1,7057:up
regulation of fatty acid biosynthetic process	biological_process	GO:0042304	2	29	15150	1800799	0.00013201320132	1.6103962741e-05	0.0275742134941	0.447687800836	301|6794	http://amigo.geneontology.org/cgi-bin/amigo/term_details?term=GO:0042304	hsa:301,ANXA1,301:up|hsa:6794,STK11,6794:down
fatty acid transport	biological_process	GO:0015908	3	75	15150	1800799	0.00019801980198	4.16481795025e-05	0.0277953771142	0.449569167719	301|2181|7057	http://amigo.geneontology.org/cgi-bin/amigo/term_details?term=GO:0015908	hsa:301,ANXA1,301:up|hsa:2181,ACSL3,2181:down|hsa:7057,THBS1,7057:up
fatty acid biosynthetic process	biological_process	GO:0006633	4	133	15150	1800799	0.00026402640264	7.38561049845e-05	0.0284098473445	0.457773766645	301|6794|2181|7494	http://amigo.geneontology.org/cgi-bin/amigo/term_details?term=GO:0006633	hsa:301,ANXA1,301:up|hsa:6794,STK11,6794:down|hsa:2181,ACSL3,2181:down|hsa:7494,XBP1,7494:down
positive regulation of cell adhesion	biological_process	GO:0045785	7	342	15150	1800799	0.00046204620462	0.000189915698532	0.028641097878	0.459217980783	5170|6281|10085|7057|7494|1604|2243	http://amigo.geneontology.org/cgi-bin/amigo/term_details?term=GO:0045785	hsa:5170,PDPK1,5170:down|hsa:6281,S100A10,6281:up|hsa:10085,EDIL3,10085:down|hsa:7057,THBS1,7057:up|hsa:7494,XBP1,7494:down|hsa:1604,CD55,1604:up|hsa:2243,FGA,2243:down
regulation of organelle assembly	biological_process	GO:1902115	3	76	15150	1800799	0.00019801980198	4.22034885626e-05	0.0287177932587	0.459217980783	23019|57533|23256	http://amigo.geneontology.org/cgi-bin/amigo/term_details?term=GO:1902115	hsa:23019,CNOT1,23019:down|hsa:57533,TBC1D14,57533:down|hsa:23256,SCFD1,23256:down
autophagy	biological_process	GO:0006914	5	199	15150	1800799	0.0003300330033	0.000110506502947	0.029116575346	0.459217980783	57533|6794|2081|23256|7494	http://amigo.geneontology.org/cgi-bin/amigo/term_details?term=GO:0006914	hsa:57533,TBC1D14,57533:down|hsa:6794,STK11,6794:down|hsa:2081,ERN1,2081:down|hsa:23256,SCFD1,23256:down|hsa:7494,XBP1,7494:down
regulation of leukocyte degranulation	biological_process	GO:0043300	2	30	15150	1800799	0.00013201320132	1.6659271801e-05	0.0292522929211	0.459217980783	164|5170	http://amigo.geneontology.org/cgi-bin/amigo/term_details?term=GO:0043300	hsa:164,AP1G1,164:down|hsa:5170,PDPK1,5170:down
cellular response to nutrient	biological_process	GO:0031670	2	30	15150	1800799	0.00013201320132	1.6659271801e-05	0.0292522929211	0.459217980783	7494|1277	http://amigo.geneontology.org/cgi-bin/amigo/term_details?term=GO:0031670	hsa:7494,XBP1,7494:down|hsa:1277,COL1A1,1277:up
negative regulation of endothelial cell proliferation	biological_process	GO:0001937	2	30	15150	1800799	0.00013201320132	1.6659271801e-05	0.0292522929211	0.459217980783	23213|7057	http://amigo.geneontology.org/cgi-bin/amigo/term_details?term=GO:0001937	hsa:23213,SULF1,23213:up|hsa:7057,THBS1,7057:up
regulation of epithelial cell proliferation	biological_process	GO:0050678	6	272	15150	1800799	0.00039603960396	0.000151044064329	0.0303972181711	0.463662672648	6794|23213|55840|7057|7494|1956	http://amigo.geneontology.org/cgi-bin/amigo/term_details?term=GO:0050678	hsa:6794,STK11,6794:down|hsa:23213,SULF1,23213:up|hsa:55840,EAF2,55840:down|hsa:7057,THBS1,7057:up|hsa:7494,XBP1,7494:down|hsa:1956,EGFR,1956:up
cellular component disassembly	biological_process	GO:0022411	10	587	15150	1800799	0.000660066006601	0.00032596641824	0.0305082559786	0.463662672648	2200|1278|1281|2335|1303|7076|1289|7818|1277|1293	http://amigo.geneontology.org/cgi-bin/amigo/term_details?term=GO:0022411	hsa:2200,FBN1,2200:up|hsa:1278,COL1A2,1278:up|hsa:1281,COL3A1,1281:up|hsa:2335,FN1,2335:up|hsa:1303,COL12A1,1303:up|hsa:7076,TIMP1,7076:up|hsa:1289,COL5A1,1289:up|hsa:7818,DAP3,7818:down|hsa:1277,COL1A1,1277:up|hsa:1293,COL6A3,1293:up
regulation of fatty acid metabolic process	biological_process	GO:0019217	3	78	15150	1800799	0.00019801980198	4.33141066826e-05	0.0306107895631	0.463662672648	301|6794|5163	http://amigo.geneontology.org/cgi-bin/amigo/term_details?term=GO:0019217	hsa:301,ANXA1,301:up|hsa:6794,STK11,6794:down|hsa:5163,PDK1,5163:down
nucleotide-sugar metabolic process	biological_process	GO:0009225	2	31	15150	1800799	0.00013201320132	1.72145808611e-05	0.0309700542002	0.463662672648	2762|2530	http://amigo.geneontology.org/cgi-bin/amigo/term_details?term=GO:0009225	hsa:2762,GMDS,2762:down|hsa:2530,FUT8,2530:down
neutral amino acid transport	biological_process	GO:0015804	2	31	15150	1800799	0.00013201320132	1.72145808611e-05	0.0309700542002	0.463662672648	6509|23428	http://amigo.geneontology.org/cgi-bin/amigo/term_details?term=GO:0015804	hsa:6509,SLC1A4,6509:down|hsa:23428,SLC7A8,23428:down
regulation of protein activation cascade	biological_process	GO:2000257	2	31	15150	1800799	0.00013201320132	1.72145808611e-05	0.0309700542002	0.463662672648	1604|2243	http://amigo.geneontology.org/cgi-bin/amigo/term_details?term=GO:2000257	hsa:1604,CD55,1604:up|hsa:2243,FGA,2243:down
response to abiotic stimulus	biological_process	GO:0009628	15	1026	15150	1800799	0.000990099009901	0.000569747095595	0.0314902822699	0.463662672648	143570|6794|5163|1281|8491|301|6558|7057|1153|1277|5170|7494|1956|23256|3156	http://amigo.geneontology.org/cgi-bin/amigo/term_details?term=GO:0009628	hsa:143570,XRRA1,143570:down|hsa:6794,STK11,6794:down|hsa:5163,PDK1,5163:down|hsa:1281,COL3A1,1281:up|hsa:8491,MAP4K3,8491:down|hsa:301,ANXA1,301:up|hsa:6558,SLC12A2,6558:down|hsa:7057,THBS1,7057:up|hsa:1153,CIRBP,1153:down|hsa:1277,COL1A1,1277:up|hsa:5170,PDPK1,5170:down|hsa:7494,XBP1,7494:down|hsa:1956,EGFR,1956:up|hsa:23256,SCFD1,23256:down|hsa:3156,HMGCR,3156:down
cellular response to glucose stimulus	biological_process	GO:0071333	3	79	15150	1800799	0.00019801980198	4.38694157427e-05	0.031581306327	0.463662672648	7776|3156|7494	http://amigo.geneontology.org/cgi-bin/amigo/term_details?term=GO:0071333	hsa:7776,ZNF236,7776:down|hsa:3156,HMGCR,3156:down|hsa:7494,XBP1,7494:down
regulation of transmembrane receptor protein serine/threonine kinase signaling pathway	biological_process	GO:0090092	5	205	15150	1800799	0.0003300330033	0.000113838357307	0.032387211839	0.467957355968	2200|6794|5170|23213|7057	http://amigo.geneontology.org/cgi-bin/amigo/term_details?term=GO:0090092	hsa:2200,FBN1,2200:up|hsa:6794,STK11,6794:down|hsa:5170,PDPK1,5170:down|hsa:23213,SULF1,23213:up|hsa:7057,THBS1,7057:up
endoderm development	biological_process	GO:0007492	3	80	15150	1800799	0.00019801980198	4.44247248027e-05	0.0325677880853	0.467957355968	1289|2335|1303	http://amigo.geneontology.org/cgi-bin/amigo/term_details?term=GO:0007492	hsa:1289,COL5A1,1289:up|hsa:2335,FN1,2335:up|hsa:1303,COL12A1,1303:up
regulation of substrate adhesion-dependent cell spreading	biological_process	GO:1900024	2	32	15150	1800799	0.00013201320132	1.77698899211e-05	0.0327267185181	0.467957355968	6281|2243	http://amigo.geneontology.org/cgi-bin/amigo/term_details?term=GO:1900024	hsa:6281,S100A10,6281:up|hsa:2243,FGA,2243:down
small molecule biosynthetic process	biological_process	GO:0044283	8	431	15150	1800799	0.000528052805281	0.000239338204875	0.0328763629958	0.467957355968	6794|633|301|7494|2181|3156|84706|57153	http://amigo.geneontology.org/cgi-bin/amigo/term_details?term=GO:0044283	hsa:6794,STK11,6794:down|hsa:633,BGN,633:up|hsa:301,ANXA1,301:up|hsa:7494,XBP1,7494:down|hsa:2181,ACSL3,2181:down|hsa:3156,HMGCR,3156:down|hsa:84706,GPT2,84706:down|hsa:57153,SLC44A2,57153:down
carboxylic acid biosynthetic process	biological_process	GO:0046394	6	278	15150	1800799	0.00039603960396	0.000154375918689	0.0332055665273	0.467957355968	6794|633|301|7494|2181|84706	http://amigo.geneontology.org/cgi-bin/amigo/term_details?term=GO:0046394	hsa:6794,STK11,6794:down|hsa:633,BGN,633:up|hsa:301,ANXA1,301:up|hsa:7494,XBP1,7494:down|hsa:2181,ACSL3,2181:down|hsa:84706,GPT2,84706:down
organic acid biosynthetic process	biological_process	GO:0016053	6	278	15150	1800799	0.00039603960396	0.000154375918689	0.0332055665273	0.467957355968	6794|633|301|7494|2181|84706	http://amigo.geneontology.org/cgi-bin/amigo/term_details?term=GO:0016053	hsa:6794,STK11,6794:down|hsa:633,BGN,633:up|hsa:301,ANXA1,301:up|hsa:7494,XBP1,7494:down|hsa:2181,ACSL3,2181:down|hsa:84706,GPT2,84706:down
sensory perception of sound	biological_process	GO:0007605	4	140	15150	1800799	0.00026402640264	7.77432684047e-05	0.0332260119556	0.467957355968	153562|5205|6558|1277	http://amigo.geneontology.org/cgi-bin/amigo/term_details?term=GO:0007605	hsa:153562,MARVELD2,153562:down|hsa:5205,ATP8B1,5205:down|hsa:6558,SLC12A2,6558:down|hsa:1277,COL1A1,1277:up
response to glucose	biological_process	GO:0009749	4	140	15150	1800799	0.00026402640264	7.77432684047e-05	0.0332260119556	0.467957355968	7776|7057|7494|3156	http://amigo.geneontology.org/cgi-bin/amigo/term_details?term=GO:0009749	hsa:7776,ZNF236,7776:down|hsa:7057,THBS1,7057:up|hsa:7494,XBP1,7494:down|hsa:3156,HMGCR,3156:down
positive regulation of cellular protein localization	biological_process	GO:1903829	5	207	15150	1800799	0.0003300330033	0.000114948975427	0.0335261870545	0.467957355968	5170|55929|2181|1956|7494	http://amigo.geneontology.org/cgi-bin/amigo/term_details?term=GO:1903829	hsa:5170,PDPK1,5170:down|hsa:55929,DMAP1,55929:down|hsa:2181,ACSL3,2181:down|hsa:1956,EGFR,1956:up|hsa:7494,XBP1,7494:down
Rho protein signal transduction	biological_process	GO:0007266	3	81	15150	1800799	0.00019801980198	4.49800338627e-05	0.0335701955273	0.467957355968	1278|9620|1281	http://amigo.geneontology.org/cgi-bin/amigo/term_details?term=GO:0007266	hsa:1278,COL1A2,1278:up|hsa:9620,CELSR1,9620:down|hsa:1281,COL3A1,1281:up
cellular response to hexose stimulus	biological_process	GO:0071331	3	81	15150	1800799	0.00019801980198	4.49800338627e-05	0.0335701955273	0.467957355968	7776|3156|7494	http://amigo.geneontology.org/cgi-bin/amigo/term_details?term=GO:0071331	hsa:7776,ZNF236,7776:down|hsa:3156,HMGCR,3156:down|hsa:7494,XBP1,7494:down
cell-cell junction organization	biological_process	GO:0045216	5	208	15150	1800799	0.0003300330033	0.000115504284487	0.0341048825875	0.467957355968	153562|5170|25945|7057|6281	http://amigo.geneontology.org/cgi-bin/amigo/term_details?term=GO:0045216	hsa:153562,MARVELD2,153562:down|hsa:5170,PDPK1,5170:down|hsa:25945,PVRL3,25945:down|hsa:7057,THBS1,7057:up|hsa:6281,S100A10,6281:up
cellular response to monosaccharide stimulus	biological_process	GO:0071326	3	82	15150	1800799	0.00019801980198	4.55353429228e-05	0.03458848643	0.467957355968	7776|3156|7494	http://amigo.geneontology.org/cgi-bin/amigo/term_details?term=GO:0071326	hsa:7776,ZNF236,7776:down|hsa:3156,HMGCR,3156:down|hsa:7494,XBP1,7494:down
cellular response to external stimulus	biological_process	GO:0071496	6	281	15150	1800799	0.00039603960396	0.00015604184587	0.0346705926126	0.467957355968	57533|2081|7494|1277|1956|23256	http://amigo.geneontology.org/cgi-bin/amigo/term_details?term=GO:0071496	hsa:57533,TBC1D14,57533:down|hsa:2081,ERN1,2081:down|hsa:7494,XBP1,7494:down|hsa:1277,COL1A1,1277:up|hsa:1956,EGFR,1956:up|hsa:23256,SCFD1,23256:down
response to corticosteroid	biological_process	GO:0031960	4	142	15150	1800799	0.00026402640264	7.88538865248e-05	0.034684020841	0.467957355968	301|1956|594|1277	http://amigo.geneontology.org/cgi-bin/amigo/term_details?term=GO:0031960	hsa:301,ANXA1,301:up|hsa:1956,EGFR,1956:up|hsa:594,BCKDHB,594:down|hsa:1277,COL1A1,1277:up
response to alcohol	biological_process	GO:0097305	6	283	15150	1800799	0.00039603960396	0.00015715246399	0.0356700329104	0.467957355968	1728|301|7057|1277|1956|3156	http://amigo.geneontology.org/cgi-bin/amigo/term_details?term=GO:0097305	hsa:1728,NQO1,1728:down|hsa:301,ANXA1,301:up|hsa:7057,THBS1,7057:up|hsa:1277,COL1A1,1277:up|hsa:1956,EGFR,1956:up|hsa:3156,HMGCR,3156:down
cellular response to vascular endothelial growth factor stimulus	biological_process	GO:0035924	2	34	15150	1800799	0.00013201320132	1.88805080412e-05	0.0363536920564	0.467957355968	2081|7494	http://amigo.geneontology.org/cgi-bin/amigo/term_details?term=GO:0035924	hsa:2081,ERN1,2081:down|hsa:7494,XBP1,7494:down
collagen biosynthetic process	biological_process	GO:0032964	2	34	15150	1800799	0.00013201320132	1.88805080412e-05	0.0363536920564	0.467957355968	1289|1277	http://amigo.geneontology.org/cgi-bin/amigo/term_details?term=GO:0032964	hsa:1289,COL5A1,1289:up|hsa:1277,COL1A1,1277:up
cellular response to fibroblast growth factor stimulus	biological_process	GO:0044344	5	212	15150	1800799	0.0003300330033	0.000117725520727	0.0364813511598	0.467957355968	5170|1956|23213|7057|1277	http://amigo.geneontology.org/cgi-bin/amigo/term_details?term=GO:0044344	hsa:5170,PDPK1,5170:down|hsa:1956,EGFR,1956:up|hsa:23213,SULF1,23213:up|hsa:7057,THBS1,7057:up|hsa:1277,COL1A1,1277:up
chloride transmembrane transport	biological_process	GO:1902476	3	84	15150	1800799	0.00019801980198	4.66459610428e-05	0.0366725355932	0.467957355968	6509|6522|6558	http://amigo.geneontology.org/cgi-bin/amigo/term_details?term=GO:1902476	hsa:6509,SLC1A4,6509:down|hsa:6522,SLC4A2,6522:down|hsa:6558,SLC12A2,6558:down
positive regulation of intracellular protein transport	biological_process	GO:0090316	4	145	15150	1800799	0.00026402640264	8.05198137049e-05	0.0369396158694	0.467957355968	55929|2181|1956|7494	http://amigo.geneontology.org/cgi-bin/amigo/term_details?term=GO:0090316	hsa:55929,DMAP1,55929:down|hsa:2181,ACSL3,2181:down|hsa:1956,EGFR,1956:up|hsa:7494,XBP1,7494:down
response to hexose	biological_process	GO:0009746	4	145	15150	1800799	0.00026402640264	8.05198137049e-05	0.0369396158694	0.467957355968	7776|7057|7494|3156	http://amigo.geneontology.org/cgi-bin/amigo/term_details?term=GO:0009746	hsa:7776,ZNF236,7776:down|hsa:7057,THBS1,7057:up|hsa:7494,XBP1,7494:down|hsa:3156,HMGCR,3156:down
inorganic anion transport	biological_process	GO:0015698	5	214	15150	1800799	0.0003300330033	0.000118836138847	0.0377067625317	0.467957355968	57153|6509|6522|6558|7494	http://amigo.geneontology.org/cgi-bin/amigo/term_details?term=GO:0015698	hsa:57153,SLC44A2,57153:down|hsa:6509,SLC1A4,6509:down|hsa:6522,SLC4A2,6522:down|hsa:6558,SLC12A2,6558:down|hsa:7494,XBP1,7494:down
RNA phosphodiester bond hydrolysis	biological_process	GO:0090501	3	85	15150	1800799	0.00019801980198	4.72012701029e-05	0.0377381954861	0.467957355968	23019|80746|2081	http://amigo.geneontology.org/cgi-bin/amigo/term_details?term=GO:0090501	hsa:23019,CNOT1,23019:down|hsa:80746,TSEN2,80746:down|hsa:2081,ERN1,2081:down
regulation of regulated secretory pathway	biological_process	GO:1903305	2	35	15150	1800799	0.00013201320132	1.94358171012e-05	0.0382224943423	0.467957355968	164|5170	http://amigo.geneontology.org/cgi-bin/amigo/term_details?term=GO:1903305	hsa:164,AP1G1,164:down|hsa:5170,PDPK1,5170:down
cellular response to extracellular stimulus	biological_process	GO:0031668	5	215	15150	1800799	0.0003300330033	0.000119391447907	0.0383288004791	0.467957355968	57533|2081|23256|7494|1277	http://amigo.geneontology.org/cgi-bin/amigo/term_details?term=GO:0031668	hsa:57533,TBC1D14,57533:down|hsa:2081,ERN1,2081:down|hsa:23256,SCFD1,23256:down|hsa:7494,XBP1,7494:down|hsa:1277,COL1A1,1277:up
response to fibroblast growth factor	biological_process	GO:0071774	5	215	15150	1800799	0.0003300330033	0.000119391447907	0.0383288004791	0.467957355968	5170|1956|23213|7057|1277	http://amigo.geneontology.org/cgi-bin/amigo/term_details?term=GO:0071774	hsa:5170,PDPK1,5170:down|hsa:1956,EGFR,1956:up|hsa:23213,SULF1,23213:up|hsa:7057,THBS1,7057:up|hsa:1277,COL1A1,1277:up
macroautophagy	biological_process	GO:0016236	3	87	15150	1800799	0.00019801980198	4.83118882229e-05	0.0399165201307	0.467957355968	57533|2081|23256	http://amigo.geneontology.org/cgi-bin/amigo/term_details?term=GO:0016236	hsa:57533,TBC1D14,57533:down|hsa:2081,ERN1,2081:down|hsa:23256,SCFD1,23256:down
pancreas development	biological_process	GO:0031016	3	87	15150	1800799	0.00019801980198	4.83118882229e-05	0.0399165201307	0.467957355968	301|5170|7494	http://amigo.geneontology.org/cgi-bin/amigo/term_details?term=GO:0031016	hsa:301,ANXA1,301:up|hsa:5170,PDPK1,5170:down|hsa:7494,XBP1,7494:down
protein trimerization	biological_process	GO:0070206	2	36	15150	1800799	0.00013201320132	1.99911261612e-05	0.0401271855686	0.467957355968	1278|1277	http://amigo.geneontology.org/cgi-bin/amigo/term_details?term=GO:0070206	hsa:1278,COL1A2,1278:up|hsa:1277,COL1A1,1277:up
response to monosaccharide	biological_process	GO:0034284	4	150	15150	1800799	0.00026402640264	8.32963590051e-05	0.0408821448058	0.467957355968	7776|7057|7494|3156	http://amigo.geneontology.org/cgi-bin/amigo/term_details?term=GO:0034284	hsa:7776,ZNF236,7776:down|hsa:7057,THBS1,7057:up|hsa:7494,XBP1,7494:down|hsa:3156,HMGCR,3156:down
response to toxic substance	biological_process	GO:0009636	4	150	15150	1800799	0.00026402640264	8.32963590051e-05	0.0408821448058	0.467957355968	7494|23428|23256|1728	http://amigo.geneontology.org/cgi-bin/amigo/term_details?term=GO:0009636	hsa:7494,XBP1,7494:down|hsa:23428,SLC7A8,23428:down|hsa:23256,SCFD1,23256:down|hsa:1728,NQO1,1728:down
ammonium transport	biological_process	GO:0015696	3	88	15150	1800799	0.00019801980198	4.8867197283e-05	0.0410290709216	0.467957355968	57153|6558|7494	http://amigo.geneontology.org/cgi-bin/amigo/term_details?term=GO:0015696	hsa:57153,SLC44A2,57153:down|hsa:6558,SLC12A2,6558:down|hsa:7494,XBP1,7494:down
regulation of muscle cell apoptotic process	biological_process	GO:0010660	2	37	15150	1800799	0.00013201320132	2.05464352213e-05	0.0420670369263	0.467957355968	5170|3156	http://amigo.geneontology.org/cgi-bin/amigo/term_details?term=GO:0010660	hsa:5170,PDPK1,5170:down|hsa:3156,HMGCR,3156:down
positive regulation of protein import into nucleus	biological_process	GO:0042307	3	89	15150	1800799	0.00019801980198	4.9422506343e-05	0.0421571339516	0.467957355968	55929|1956|7494	http://amigo.geneontology.org/cgi-bin/amigo/term_details?term=GO:0042307	hsa:55929,DMAP1,55929:down|hsa:1956,EGFR,1956:up|hsa:7494,XBP1,7494:down
integrin-mediated signaling pathway	biological_process	GO:0007229	3	89	15150	1800799	0.00019801980198	4.9422506343e-05	0.0421571339516	0.467957355968	2530|1281|7076	http://amigo.geneontology.org/cgi-bin/amigo/term_details?term=GO:0007229	hsa:2530,FUT8,2530:down|hsa:1281,COL3A1,1281:up|hsa:7076,TIMP1,7076:up
cell motility	biological_process	GO:0048870	16	1162	15150	1800799	0.00105610561056	0.000645269127759	0.0422752985162	0.467957355968	1278|5170|1281|2335|7076|1289|7057|1277|1956|23428|29072|23213|2530|9620|5523|9057	http://amigo.geneontology.org/cgi-bin/amigo/term_details?term=GO:0048870	hsa:1278,COL1A2,1278:up|hsa:5170,PDPK1,5170:down|hsa:1281,COL3A1,1281:up|hsa:2335,FN1,2335:up|hsa:7076,TIMP1,7076:up|hsa:1289,COL5A1,1289:up|hsa:7057,THBS1,7057:up|hsa:1277,COL1A1,1277:up|hsa:1956,EGFR,1956:up|hsa:23428,SLC7A8,23428:down|hsa:29072,SETD2,29072:down|hsa:23213,SULF1,23213:up|hsa:2530,FUT8,2530:down|hsa:9620,CELSR1,9620:down|hsa:5523,PPP2R3A,5523:down|hsa:9057,SLC7A6,9057:down
localization of cell	biological_process	GO:0051674	16	1162	15150	1800799	0.00105610561056	0.000645269127759	0.0422752985162	0.467957355968	1278|5170|1281|2335|7076|1289|7057|1277|1956|23428|29072|23213|2530|9620|5523|9057	http://amigo.geneontology.org/cgi-bin/amigo/term_details?term=GO:0051674	hsa:1278,COL1A2,1278:up|hsa:5170,PDPK1,5170:down|hsa:1281,COL3A1,1281:up|hsa:2335,FN1,2335:up|hsa:7076,TIMP1,7076:up|hsa:1289,COL5A1,1289:up|hsa:7057,THBS1,7057:up|hsa:1277,COL1A1,1277:up|hsa:1956,EGFR,1956:up|hsa:23428,SLC7A8,23428:down|hsa:29072,SETD2,29072:down|hsa:23213,SULF1,23213:up|hsa:2530,FUT8,2530:down|hsa:9620,CELSR1,9620:down|hsa:5523,PPP2R3A,5523:down|hsa:9057,SLC7A6,9057:down
positive regulation of protein transport	biological_process	GO:0051222	6	297	15150	1800799	0.00039603960396	0.00016492679083	0.0431832254172	0.467957355968	55929|7494|2181|1956|10802|2243	http://amigo.geneontology.org/cgi-bin/amigo/term_details?term=GO:0051222	hsa:55929,DMAP1,55929:down|hsa:7494,XBP1,7494:down|hsa:2181,ACSL3,2181:down|hsa:1956,EGFR,1956:up|hsa:10802,SEC24A,10802:down|hsa:2243,FGA,2243:down
vesicle organization	biological_process	GO:0016050	5	223	15150	1800799	0.0003300330033	0.000123833920388	0.0435302775432	0.467957355968	164|301|23673|6281|10802	http://amigo.geneontology.org/cgi-bin/amigo/term_details?term=GO:0016050	hsa:164,AP1G1,164:down|hsa:301,ANXA1,301:up|hsa:23673,STX12,23673:down|hsa:6281,S100A10,6281:up|hsa:10802,SEC24A,10802:down
regulation of establishment of protein localization	biological_process	GO:0070201	10	626	15150	1800799	0.000660066006601	0.000347623471581	0.0435955444173	0.467957355968	5170|301|2181|7494|3156|1956|23256|55929|10802|2243	http://amigo.geneontology.org/cgi-bin/amigo/term_details?term=GO:0070201	hsa:5170,PDPK1,5170:down|hsa:301,ANXA1,301:up|hsa:2181,ACSL3,2181:down|hsa:7494,XBP1,7494:down|hsa:3156,HMGCR,3156:down|hsa:1956,EGFR,1956:up|hsa:23256,SCFD1,23256:down|hsa:55929,DMAP1,55929:down|hsa:10802,SEC24A,10802:down|hsa:2243,FGA,2243:down
response to radiation	biological_process	GO:0009314	8	458	15150	1800799	0.000528052805281	0.000254331549496	0.0439960640353	0.467957355968	6794|1281|301|1153|143570|8491|1956|3156	http://amigo.geneontology.org/cgi-bin/amigo/term_details?term=GO:0009314	hsa:6794,STK11,6794:down|hsa:1281,COL3A1,1281:up|hsa:301,ANXA1,301:up|hsa:1153,CIRBP,1153:down|hsa:143570,XRRA1,143570:down|hsa:8491,MAP4K3,8491:down|hsa:1956,EGFR,1956:up|hsa:3156,HMGCR,3156:down
positive regulation of phospholipid metabolic process	biological_process	GO:1903727	2	38	15150	1800799	0.00013201320132	2.11017442813e-05	0.0440413292677	0.467957355968	2181|7494	http://amigo.geneontology.org/cgi-bin/amigo/term_details?term=GO:1903727	hsa:2181,ACSL3,2181:down|hsa:7494,XBP1,7494:down
cellular response to carbohydrate stimulus	biological_process	GO:0071322	3	91	15150	1800799	0.00019801980198	5.05331244631e-05	0.0444595422897	0.467957355968	7776|3156|7494	http://amigo.geneontology.org/cgi-bin/amigo/term_details?term=GO:0071322	hsa:7776,ZNF236,7776:down|hsa:3156,HMGCR,3156:down|hsa:7494,XBP1,7494:down
sensory perception of mechanical stimulus	biological_process	GO:0050954	4	155	15150	1800799	0.00026402640264	8.60729043053e-05	0.0450537770511	0.467957355968	153562|5205|6558|1277	http://amigo.geneontology.org/cgi-bin/amigo/term_details?term=GO:0050954	hsa:153562,MARVELD2,153562:down|hsa:5205,ATP8B1,5205:down|hsa:6558,SLC12A2,6558:down|hsa:1277,COL1A1,1277:up
locomotion	biological_process	GO:0040011	20	1552	15150	1800799	0.0013201320132	0.000861839661173	0.0450943554736	0.467957355968	1278|5170|1281|2335|7076|23213|1289|7057|64283|1277|1604|1956|23428|9855|29072|1293|2530|9620|5523|9057	http://amigo.geneontology.org/cgi-bin/amigo/term_details?term=GO:0040011	hsa:1278,COL1A2,1278:up|hsa:5170,PDPK1,5170:down|hsa:1281,COL3A1,1281:up|hsa:2335,FN1,2335:up|hsa:7076,TIMP1,7076:up|hsa:23213,SULF1,23213:up|hsa:1289,COL5A1,1289:up|hsa:7057,THBS1,7057:up|hsa:64283,ARHGEF28,64283:down|hsa:1277,COL1A1,1277:up|hsa:1604,CD55,1604:up|hsa:1956,EGFR,1956:up|hsa:23428,SLC7A8,23428:down|hsa:9855,FARP2,9855:down|hsa:29072,SETD2,29072:down|hsa:1293,COL6A3,1293:up|hsa:2530…
regulation of phospholipase activity	biological_process	GO:0010517	3	92	15150	1800799	0.00019801980198	5.10884335231e-05	0.0456337546732	0.467957355968	5170|301|1956	http://amigo.geneontology.org/cgi-bin/amigo/term_details?term=GO:0010517	hsa:5170,PDPK1,5170:down|hsa:301,ANXA1,301:up|hsa:1956,EGFR,1956:up
organ morphogenesis	biological_process	GO:0009887	13	898	15150	1800799	0.000858085808581	0.00049866753591	0.0456874096887	0.467957355968	1278|1281|5523|1289|6558|7057|7494|1277|1956|29072|23213|9620|25945	http://amigo.geneontology.org/cgi-bin/amigo/term_details?term=GO:0009887	hsa:1278,COL1A2,1278:up|hsa:1281,COL3A1,1281:up|hsa:5523,PPP2R3A,5523:down|hsa:1289,COL5A1,1289:up|hsa:6558,SLC12A2,6558:down|hsa:7057,THBS1,7057:up|hsa:7494,XBP1,7494:down|hsa:1277,COL1A1,1277:up|hsa:1956,EGFR,1956:up|hsa:29072,SETD2,29072:down|hsa:23213,SULF1,23213:up|hsa:9620,CELSR1,9620:down|hsa:25945,PVRL3,25945:down
salivary gland development	biological_process	GO:0007431	2	39	15150	1800799	0.00013201320132	2.16570533413e-05	0.0460493529958	0.467957355968	1956|7494	http://amigo.geneontology.org/cgi-bin/amigo/term_details?term=GO:0007431	hsa:1956,EGFR,1956:up|hsa:7494,XBP1,7494:down
connective tissue development	biological_process	GO:0061448	5	227	15150	1800799	0.0003300330033	0.000126055156628	0.0462818937032	0.467957355968	23213|1289|7057|7494|1277	http://amigo.geneontology.org/cgi-bin/amigo/term_details?term=GO:0061448	hsa:23213,SULF1,23213:up|hsa:1289,COL5A1,1289:up|hsa:7057,THBS1,7057:up|hsa:7494,XBP1,7494:down|hsa:1277,COL1A1,1277:up
cell migration	biological_process	GO:0016477	15	1084	15150	1800799	0.000990099009901	0.000601955021077	0.0464204275815	0.467957355968	1278|5170|1281|2335|7076|1289|7057|1277|1956|23428|29072|23213|2530|9620|9057	http://amigo.geneontology.org/cgi-bin/amigo/term_details?term=GO:0016477	hsa:1278,COL1A2,1278:up|hsa:5170,PDPK1,5170:down|hsa:1281,COL3A1,1281:up|hsa:2335,FN1,2335:up|hsa:7076,TIMP1,7076:up|hsa:1289,COL5A1,1289:up|hsa:7057,THBS1,7057:up|hsa:1277,COL1A1,1277:up|hsa:1956,EGFR,1956:up|hsa:23428,SLC7A8,23428:down|hsa:29072,SETD2,29072:down|hsa:23213,SULF1,23213:up|hsa:2530,FUT8,2530:down|hsa:9620,CELSR1,9620:down|hsa:9057,SLC7A6,9057:down
cellular response to starvation	biological_process	GO:0009267	4	157	15150	1800799	0.00026402640264	8.71835224253e-05	0.0467864986407	0.467957355968	57533|2081|23256|7494	http://amigo.geneontology.org/cgi-bin/amigo/term_details?term=GO:0009267	hsa:57533,TBC1D14,57533:down|hsa:2081,ERN1,2081:down|hsa:23256,SCFD1,23256:down|hsa:7494,XBP1,7494:down
positive regulation of transmembrane receptor protein serine/threonine kinase signaling pathway	biological_process	GO:0090100	3	93	15150	1800799	0.00019801980198	5.16437425832e-05	0.0468232135691	0.467957355968	6794|23213|7057	http://amigo.geneontology.org/cgi-bin/amigo/term_details?term=GO:0090100	hsa:6794,STK11,6794:down|hsa:23213,SULF1,23213:up|hsa:7057,THBS1,7057:up
blood vessel development	biological_process	GO:0001568	9	550	15150	1800799	0.000594059405941	0.000305419983019	0.0475683899738	0.467957355968	1278|1281|2335|1289|7057|7494|1277|29072|23213	http://amigo.geneontology.org/cgi-bin/amigo/term_details?term=GO:0001568	hsa:1278,COL1A2,1278:up|hsa:1281,COL3A1,1281:up|hsa:2335,FN1,2335:up|hsa:1289,COL5A1,1289:up|hsa:7057,THBS1,7057:up|hsa:7494,XBP1,7494:down|hsa:1277,COL1A1,1277:up|hsa:29072,SETD2,29072:down|hsa:23213,SULF1,23213:up
chloride transport	biological_process	GO:0006821	3	94	15150	1800799	0.00019801980198	5.21990516432e-05	0.0480278470844	0.467957355968	6509|6522|6558	http://amigo.geneontology.org/cgi-bin/amigo/term_details?term=GO:0006821	hsa:6509,SLC1A4,6509:down|hsa:6522,SLC4A2,6522:down|hsa:6558,SLC12A2,6558:down
regulation of focal adhesion assembly	biological_process	GO:0051893	2	40	15150	1800799	0.00013201320132	2.22123624014e-05	0.0480904079549	0.467957355968	7057|6281	http://amigo.geneontology.org/cgi-bin/amigo/term_details?term=GO:0051893	hsa:7057,THBS1,7057:up|hsa:6281,S100A10,6281:up
cellular response to glucocorticoid stimulus	biological_process	GO:0071385	2	40	15150	1800799	0.00013201320132	2.22123624014e-05	0.0480904079549	0.467957355968	301|1956	http://amigo.geneontology.org/cgi-bin/amigo/term_details?term=GO:0071385	hsa:301,ANXA1,301:up|hsa:1956,EGFR,1956:up
regulation of cell-substrate junction assembly	biological_process	GO:0090109	2	40	15150	1800799	0.00013201320132	2.22123624014e-05	0.0480904079549	0.467957355968	7057|6281	http://amigo.geneontology.org/cgi-bin/amigo/term_details?term=GO:0090109	hsa:7057,THBS1,7057:up|hsa:6281,S100A10,6281:up
regulation of mRNA export from nucleus	biological_process	GO:0010793	1	5	15150	1800799	6.60066006601e-05	2.77654530017e-06	0.0490240578582	0.467957355968	29072	http://amigo.geneontology.org/cgi-bin/amigo/term_details?term=GO:0010793	hsa:29072,SETD2,29072:down
negative regulation of vasodilation	biological_process	GO:0045908	1	5	15150	1800799	6.60066006601e-05	2.77654530017e-06	0.0490240578582	0.467957355968	3156	http://amigo.geneontology.org/cgi-bin/amigo/term_details?term=GO:0045908	hsa:3156,HMGCR,3156:down
regulation of microvillus assembly	biological_process	GO:0032534	1	5	15150	1800799	6.60066006601e-05	2.77654530017e-06	0.0490240578582	0.467957355968	5205	http://amigo.geneontology.org/cgi-bin/amigo/term_details?term=GO:0032534	hsa:5205,ATP8B1,5205:down
negative regulation of endoplasmic reticulum unfolded protein response	biological_process	GO:1900102	1	5	15150	1800799	6.60066006601e-05	2.77654530017e-06	0.0490240578582	0.467957355968	7494	http://amigo.geneontology.org/cgi-bin/amigo/term_details?term=GO:1900102	hsa:7494,XBP1,7494:down
proline transmembrane transport	biological_process	GO:0035524	1	5	15150	1800799	6.60066006601e-05	2.77654530017e-06	0.0490240578582	0.467957355968	6509	http://amigo.geneontology.org/cgi-bin/amigo/term_details?term=GO:0035524	hsa:6509,SLC1A4,6509:down
pyruvate family amino acid catabolic process	biological_process	GO:0009080	1	5	15150	1800799	6.60066006601e-05	2.77654530017e-06	0.0490240578582	0.467957355968	84706	http://amigo.geneontology.org/cgi-bin/amigo/term_details?term=GO:0009080	hsa:84706,GPT2,84706:down
positive regulation of cytoplasmic mRNA processing body assembly	biological_process	GO:0010606	1	5	15150	1800799	6.60066006601e-05	2.77654530017e-06	0.0490240578582	0.467957355968	23019	http://amigo.geneontology.org/cgi-bin/amigo/term_details?term=GO:0010606	hsa:23019,CNOT1,23019:down
mammary duct terminal end bud growth	biological_process	GO:0060763	1	5	15150	1800799	6.60066006601e-05	2.77654530017e-06	0.0490240578582	0.467957355968	6558	http://amigo.geneontology.org/cgi-bin/amigo/term_details?term=GO:0060763	hsa:6558,SLC12A2,6558:down
gastro-intestinal system smooth muscle contraction	biological_process	GO:0014831	1	5	15150	1800799	6.60066006601e-05	2.77654530017e-06	0.0490240578582	0.467957355968	23213	http://amigo.geneontology.org/cgi-bin/amigo/term_details?term=GO:0014831	hsa:23213,SULF1,23213:up
regulation of plasma membrane long-chain fatty acid transport	biological_process	GO:0010746	1	5	15150	1800799	6.60066006601e-05	2.77654530017e-06	0.0490240578582	0.467957355968	7057	http://amigo.geneontology.org/cgi-bin/amigo/term_details?term=GO:0010746	hsa:7057,THBS1,7057:up
trophoblast cell migration	biological_process	GO:0061450	1	5	15150	1800799	6.60066006601e-05	2.77654530017e-06	0.0490240578582	0.467957355968	7076	http://amigo.geneontology.org/cgi-bin/amigo/term_details?term=GO:0061450	hsa:7076,TIMP1,7076:up
neutrophil apoptotic process	biological_process	GO:0001781	1	5	15150	1800799	6.60066006601e-05	2.77654530017e-06	0.0490240578582	0.467957355968	301	http://amigo.geneontology.org/cgi-bin/amigo/term_details?term=GO:0001781	hsa:301,ANXA1,301:up
integrin biosynthetic process	biological_process	GO:0045112	1	5	15150	1800799	6.60066006601e-05	2.77654530017e-06	0.0490240578582	0.467957355968	1289	http://amigo.geneontology.org/cgi-bin/amigo/term_details?term=GO:0045112	hsa:1289,COL5A1,1289:up
cranial nerve formation	biological_process	GO:0021603	1	5	15150	1800799	6.60066006601e-05	2.77654530017e-06	0.0490240578582	0.467957355968	5205	http://amigo.geneontology.org/cgi-bin/amigo/term_details?term=GO:0021603	hsa:5205,ATP8B1,5205:down
positive regulation of unsaturated fatty acid biosynthetic process	biological_process	GO:2001280	1	5	15150	1800799	6.60066006601e-05	2.77654530017e-06	0.0490240578582	0.467957355968	301	http://amigo.geneontology.org/cgi-bin/amigo/term_details?term=GO:2001280	hsa:301,ANXA1,301:up
protein glycosylation in Golgi	biological_process	GO:0033578	1	5	15150	1800799	6.60066006601e-05	2.77654530017e-06	0.0490240578582	0.467957355968	2530	http://amigo.geneontology.org/cgi-bin/amigo/term_details?term=GO:0033578	hsa:2530,FUT8,2530:down
choline transport	biological_process	GO:0015871	1	5	15150	1800799	6.60066006601e-05	2.77654530017e-06	0.0490240578582	0.467957355968	57153	http://amigo.geneontology.org/cgi-bin/amigo/term_details?term=GO:0015871	hsa:57153,SLC44A2,57153:down
pyruvate family amino acid metabolic process	biological_process	GO:0009078	1	5	15150	1800799	6.60066006601e-05	2.77654530017e-06	0.0490240578582	0.467957355968	84706	http://amigo.geneontology.org/cgi-bin/amigo/term_details?term=GO:0009078	hsa:84706,GPT2,84706:down
alanine metabolic process	biological_process	GO:0006522	1	5	15150	1800799	6.60066006601e-05	2.77654530017e-06	0.0490240578582	0.467957355968	84706	http://amigo.geneontology.org/cgi-bin/amigo/term_details?term=GO:0006522	hsa:84706,GPT2,84706:down
positive regulation of prostaglandin biosynthetic process	biological_process	GO:0031394	1	5	15150	1800799	6.60066006601e-05	2.77654530017e-06	0.0490240578582	0.467957355968	301	http://amigo.geneontology.org/cgi-bin/amigo/term_details?term=GO:0031394	hsa:301,ANXA1,301:up
regulation of prostatic bud formation	biological_process	GO:0060685	1	5	15150	1800799	6.60066006601e-05	2.77654530017e-06	0.0490240578582	0.467957355968	23213	http://amigo.geneontology.org/cgi-bin/amigo/term_details?term=GO:0060685	hsa:23213,SULF1,23213:up
negative regulation of plasminogen activation	biological_process	GO:0010757	1	5	15150	1800799	6.60066006601e-05	2.77654530017e-06	0.0490240578582	0.467957355968	7057	http://amigo.geneontology.org/cgi-bin/amigo/term_details?term=GO:0010757	hsa:7057,THBS1,7057:up
positive regulation of transforming growth factor beta1 production	biological_process	GO:0032914	1	5	15150	1800799	6.60066006601e-05	2.77654530017e-06	0.0490240578582	0.467957355968	7057	http://amigo.geneontology.org/cgi-bin/amigo/term_details?term=GO:0032914	hsa:7057,THBS1,7057:up
ciliary neurotrophic factor-mediated signaling pathway	biological_process	GO:0070120	1	5	15150	1800799	6.60066006601e-05	2.77654530017e-06	0.0490240578582	0.467957355968	3977	http://amigo.geneontology.org/cgi-bin/amigo/term_details?term=GO:0070120	hsa:3977,LIFR,3977:down
positive regulation of phospholipase A2 activity	biological_process	GO:0032430	1	5	15150	1800799	6.60066006601e-05	2.77654530017e-06	0.0490240578582	0.467957355968	1956	http://amigo.geneontology.org/cgi-bin/amigo/term_details?term=GO:0032430	hsa:1956,EGFR,1956:up
engulfment of apoptotic cell	biological_process	GO:0043652	1	5	15150	1800799	6.60066006601e-05	2.77654530017e-06	0.0490240578582	0.467957355968	7057	http://amigo.geneontology.org/cgi-bin/amigo/term_details?term=GO:0043652	hsa:7057,THBS1,7057:up
isocitrate metabolic process	biological_process	GO:0006102	1	5	15150	1800799	6.60066006601e-05	2.77654530017e-06	0.0490240578582	0.467957355968	50	http://amigo.geneontology.org/cgi-bin/amigo/term_details?term=GO:0006102	hsa:50,ACO2,50:down
alanine catabolic process	biological_process	GO:0006524	1	5	15150	1800799	6.60066006601e-05	2.77654530017e-06	0.0490240578582	0.467957355968	84706	http://amigo.geneontology.org/cgi-bin/amigo/term_details?term=GO:0006524	hsa:84706,GPT2,84706:down
regulation of trophoblast cell migration	biological_process	GO:1901163	1	5	15150	1800799	6.60066006601e-05	2.77654530017e-06	0.0490240578582	0.467957355968	7076	http://amigo.geneontology.org/cgi-bin/amigo/term_details?term=GO:1901163	hsa:7076,TIMP1,7076:up
regulation of antigen processing and presentation of peptide or polysaccharide antigen via MHC class II	biological_process	GO:0002580	1	5	15150	1800799	6.60066006601e-05	2.77654530017e-06	0.0490240578582	0.467957355968	7057	http://amigo.geneontology.org/cgi-bin/amigo/term_details?term=GO:0002580	hsa:7057,THBS1,7057:up
plasma membrane organization	biological_process	GO:0007009	5	231	15150	1800799	0.0003300330033	0.000128276392868	0.0491345515222	0.467957355968	2181|5170|1289|745|6281	http://amigo.geneontology.org/cgi-bin/amigo/term_details?term=GO:0007009	hsa:2181,ACSL3,2181:down|hsa:5170,PDPK1,5170:down|hsa:1289,COL5A1,1289:up|hsa:745,MYRF,745:down|hsa:6281,S100A10,6281:up
cellular glucose homeostasis	biological_process	GO:0001678	3	95	15150	1800799	0.00019801980198	5.27543607032e-05	0.0492475812608	0.467957355968	7776|3156|7494	http://amigo.geneontology.org/cgi-bin/amigo/term_details?term=GO:0001678	hsa:7776,ZNF236,7776:down|hsa:3156,HMGCR,3156:down|hsa:7494,XBP1,7494:down
muscle cell apoptotic process	biological_process	GO:0010657	2	41	15150	1800799	0.00013201320132	2.27676714614e-05	0.0501638033228	0.467957355968	5170|3156	http://amigo.geneontology.org/cgi-bin/amigo/term_details?term=GO:0010657	hsa:5170,PDPK1,5170:down|hsa:3156,HMGCR,3156:down
regulation of adherens junction organization	biological_process	GO:1903391	2	41	15150	1800799	0.00013201320132	2.27676714614e-05	0.0501638033228	0.467957355968	7057|6281	http://amigo.geneontology.org/cgi-bin/amigo/term_details?term=GO:1903391	hsa:7057,THBS1,7057:up|hsa:6281,S100A10,6281:up
cellular response to reactive oxygen species	biological_process	GO:0034614	3	96	15150	1800799	0.00019801980198	5.33096697633e-05	0.0504823401321	0.467957355968	301|7057|1728	http://amigo.geneontology.org/cgi-bin/amigo/term_details?term=GO:0034614	hsa:301,ANXA1,301:up|hsa:7057,THBS1,7057:up|hsa:1728,NQO1,1728:down
response to estrogen	biological_process	GO:0043627	4	162	15150	1800799	0.00026402640264	8.99600677255e-05	0.0512779847439	0.467957355968	301|1956|1728|1277	http://amigo.geneontology.org/cgi-bin/amigo/term_details?term=GO:0043627	hsa:301,ANXA1,301:up|hsa:1956,EGFR,1956:up|hsa:1728,NQO1,1728:down|hsa:1277,COL1A1,1277:up
positive regulation of protein localization to nucleus	biological_process	GO:1900182	3	97	15150	1800799	0.00019801980198	5.38649788233e-05	0.0517320457818	0.467957355968	55929|1956|7494	http://amigo.geneontology.org/cgi-bin/amigo/term_details?term=GO:1900182	hsa:55929,DMAP1,55929:down|hsa:1956,EGFR,1956:up|hsa:7494,XBP1,7494:down
movement of cell or subcellular component	biological_process	GO:0006928	21	1677	15150	1800799	0.00138613861386	0.000931253293677	0.0519947670351	0.467957355968	1278|5170|1281|57584|301|7076|1289|7057|64283|1277|23213|1956|23428|9855|2335|29072|1293|2530|9620|5523|9057	http://amigo.geneontology.org/cgi-bin/amigo/term_details?term=GO:0006928	hsa:1278,COL1A2,1278:up|hsa:5170,PDPK1,5170:down|hsa:1281,COL3A1,1281:up|hsa:57584,ARHGAP21,57584:down|hsa:301,ANXA1,301:up|hsa:7076,TIMP1,7076:up|hsa:1289,COL5A1,1289:up|hsa:7057,THBS1,7057:up|hsa:64283,ARHGEF28,64283:down|hsa:1277,COL1A1,1277:up|hsa:23213,SULF1,23213:up|hsa:1956,EGFR,1956:up|hsa:23428,SLC7A8,23428:down|hsa:9855,FARP2,9855:down|hsa:2335,FN1,2335:up|hsa:29072,SETD2,29072:down|hsa…
regulation of vasodilation	biological_process	GO:0042312	2	42	15150	1800799	0.00013201320132	2.33229805214e-05	0.0522688575037	0.467957355968	1956|3156	http://amigo.geneontology.org/cgi-bin/amigo/term_details?term=GO:0042312	hsa:1956,EGFR,1956:up|hsa:3156,HMGCR,3156:down
cellular response to corticosteroid stimulus	biological_process	GO:0071384	2	42	15150	1800799	0.00013201320132	2.33229805214e-05	0.0522688575037	0.467957355968	301|1956	http://amigo.geneontology.org/cgi-bin/amigo/term_details?term=GO:0071384	hsa:301,ANXA1,301:up|hsa:1956,EGFR,1956:up
positive regulation of intracellular transport	biological_process	GO:0032388	5	236	15150	1800799	0.0003300330033	0.000131052938168	0.0528427501243	0.467957355968	5170|55929|2181|1956|7494	http://amigo.geneontology.org/cgi-bin/amigo/term_details?term=GO:0032388	hsa:5170,PDPK1,5170:down|hsa:55929,DMAP1,55929:down|hsa:2181,ACSL3,2181:down|hsa:1956,EGFR,1956:up|hsa:7494,XBP1,7494:down
antigen processing and presentation of peptide or polysaccharide antigen via MHC class II	biological_process	GO:0002504	3	98	15150	1800799	0.00019801980198	5.44202878833e-05	0.0529966183984	0.467957355968	164|7057|10802	http://amigo.geneontology.org/cgi-bin/amigo/term_details?term=GO:0002504	hsa:164,AP1G1,164:down|hsa:7057,THBS1,7057:up|hsa:10802,SEC24A,10802:down
response to nitrogen compound	biological_process	GO:1901698	12	829	15150	1800799	0.000792079207921	0.000460351210768	0.0532856897721	0.467957355968	1278|6794|5170|1281|594|301|7076|7057|7494|1277|1956|1604	http://amigo.geneontology.org/cgi-bin/amigo/term_details?term=GO:1901698	hsa:1278,COL1A2,1278:up|hsa:6794,STK11,6794:down|hsa:5170,PDPK1,5170:down|hsa:1281,COL3A1,1281:up|hsa:594,BCKDHB,594:down|hsa:301,ANXA1,301:up|hsa:7076,TIMP1,7076:up|hsa:7057,THBS1,7057:up|hsa:7494,XBP1,7494:down|hsa:1277,COL1A1,1277:up|hsa:1956,EGFR,1956:up|hsa:1604,CD55,1604:up
negative regulation of cell-substrate adhesion	biological_process	GO:0010812	2	43	15150	1800799	0.00013201320132	2.38782895815e-05	0.054404898022	0.467957355968	7057|1277	http://amigo.geneontology.org/cgi-bin/amigo/term_details?term=GO:0010812	hsa:7057,THBS1,7057:up|hsa:1277,COL1A1,1277:up
macromolecule methylation	biological_process	GO:0043414	5	239	15150	1800799	0.0003300330033	0.000132718865348	0.0551436575337	0.467957355968	55929|23512|58508|7494|29072	http://amigo.geneontology.org/cgi-bin/amigo/term_details?term=GO:0043414	hsa:55929,DMAP1,55929:down|hsa:23512,SUZ12,23512:down|hsa:58508,KMT2C,58508:down|hsa:7494,XBP1,7494:down|hsa:29072,SETD2,29072:down
histone modification	biological_process	GO:0016570	7	398	15150	1800799	0.00046204620462	0.000221013005893	0.0555548981977	0.467957355968	10847|55929|23512|58508|7494|9960|29072	http://amigo.geneontology.org/cgi-bin/amigo/term_details?term=GO:0016570	hsa:10847,SRCAP,10847:down|hsa:55929,DMAP1,55929:down|hsa:23512,SUZ12,23512:down|hsa:58508,KMT2C,58508:down|hsa:7494,XBP1,7494:down|hsa:9960,USP3,9960:down|hsa:29072,SETD2,29072:down
Golgi vesicle transport	biological_process	GO:0048193	5	240	15150	1800799	0.0003300330033	0.000133274174408	0.0559232894477	0.467957355968	164|57533|2181|23256|10802	http://amigo.geneontology.org/cgi-bin/amigo/term_details?term=GO:0048193	hsa:164,AP1G1,164:down|hsa:57533,TBC1D14,57533:down|hsa:2181,ACSL3,2181:down|hsa:23256,SCFD1,23256:down|hsa:10802,SEC24A,10802:down
developmental growth involved in morphogenesis	biological_process	GO:0060560	4	167	15150	1800799	0.00026402640264	9.27366130257e-05	0.0559964928336	0.467957355968	5523|6558|7057|2335	http://amigo.geneontology.org/cgi-bin/amigo/term_details?term=GO:0060560	hsa:5523,PPP2R3A,5523:down|hsa:6558,SLC12A2,6558:down|hsa:7057,THBS1,7057:up|hsa:2335,FN1,2335:up
Wnt signaling pathway	biological_process	GO:0016055	7	399	15150	1800799	0.00046204620462	0.000221568314954	0.0561418321384	0.467957355968	6794|23213|51231|1277|5523|9620|80114	http://amigo.geneontology.org/cgi-bin/amigo/term_details?term=GO:0016055	hsa:6794,STK11,6794:down|hsa:23213,SULF1,23213:up|hsa:51231,VRK3,51231:down|hsa:1277,COL1A1,1277:up|hsa:5523,PPP2R3A,5523:down|hsa:9620,CELSR1,9620:down|hsa:80114,BICC1,80114:up
regulation of protein transport	biological_process	GO:0051223	9	569	15150	1800799	0.000594059405941	0.000315970855159	0.0562923060285	0.467957355968	301|7494|2181|1956|3156|55929|2243|10802|23256	http://amigo.geneontology.org/cgi-bin/amigo/term_details?term=GO:0051223	hsa:301,ANXA1,301:up|hsa:7494,XBP1,7494:down|hsa:2181,ACSL3,2181:down|hsa:1956,EGFR,1956:up|hsa:3156,HMGCR,3156:down|hsa:55929,DMAP1,55929:down|hsa:2243,FGA,2243:down|hsa:10802,SEC24A,10802:down|hsa:23256,SCFD1,23256:down
regulation of establishment of protein localization to plasma membrane	biological_process	GO:0090003	2	44	15150	1800799	0.00013201320132	2.44335986415e-05	0.056571261418	0.467957355968	2181|5170	http://amigo.geneontology.org/cgi-bin/amigo/term_details?term=GO:0090003	hsa:2181,ACSL3,2181:down|hsa:5170,PDPK1,5170:down
response to drug	biological_process	GO:0042493	7	400	15150	1800799	0.00046204620462	0.000222123624014	0.0567326011837	0.467957355968	5378|301|7057|7494|1277|1956|5205	http://amigo.geneontology.org/cgi-bin/amigo/term_details?term=GO:0042493	hsa:5378,PMS1,5378:down|hsa:301,ANXA1,301:up|hsa:7057,THBS1,7057:up|hsa:7494,XBP1,7494:down|hsa:1277,COL1A1,1277:up|hsa:1956,EGFR,1956:up|hsa:5205,ATP8B1,5205:down
leukocyte migration	biological_process	GO:0050900	6	319	15150	1800799	0.00039603960396	0.000177143590151	0.0568573685262	0.467957355968	1278|2335|7057|1277|23428|9057	http://amigo.geneontology.org/cgi-bin/amigo/term_details?term=GO:0050900	hsa:1278,COL1A2,1278:up|hsa:2335,FN1,2335:up|hsa:7057,THBS1,7057:up|hsa:1277,COL1A1,1277:up|hsa:23428,SLC7A8,23428:down|hsa:9057,SLC7A6,9057:down
negative regulation of insulin secretion involved in cellular response to glucose stimulus	biological_process	GO:0061179	1	6	15150	1800799	6.60066006601e-05	3.3318543602e-06	0.0569578341515	0.467957355968	3156	http://amigo.geneontology.org/cgi-bin/amigo/term_details?term=GO:0061179	hsa:3156,HMGCR,3156:down
peptidyl-serine autophosphorylation	biological_process	GO:0036289	1	6	15150	1800799	6.60066006601e-05	3.3318543602e-06	0.0569578341515	0.467957355968	2081	http://amigo.geneontology.org/cgi-bin/amigo/term_details?term=GO:0036289	hsa:2081,ERN1,2081:down
transepithelial chloride transport	biological_process	GO:0030321	1	6	15150	1800799	6.60066006601e-05	3.3318543602e-06	0.0569578341515	0.467957355968	6558	http://amigo.geneontology.org/cgi-bin/amigo/term_details?term=GO:0030321	hsa:6558,SLC12A2,6558:down
axis elongation involved in somitogenesis	biological_process	GO:0090245	1	6	15150	1800799	6.60066006601e-05	3.3318543602e-06	0.0569578341515	0.467957355968	5523	http://amigo.geneontology.org/cgi-bin/amigo/term_details?term=GO:0090245	hsa:5523,PPP2R3A,5523:down
regulation of unsaturated fatty acid biosynthetic process	biological_process	GO:2001279	1	6	15150	1800799	6.60066006601e-05	3.3318543602e-06	0.0569578341515	0.467957355968	301	http://amigo.geneontology.org/cgi-bin/amigo/term_details?term=GO:2001279	hsa:301,ANXA1,301:up
glutamine transport	biological_process	GO:0006868	1	6	15150	1800799	6.60066006601e-05	3.3318543602e-06	0.0569578341515	0.467957355968	6509	http://amigo.geneontology.org/cgi-bin/amigo/term_details?term=GO:0006868	hsa:6509,SLC1A4,6509:down
response to UV-A	biological_process	GO:0070141	1	6	15150	1800799	6.60066006601e-05	3.3318543602e-06	0.0569578341515	0.467957355968	1956	http://amigo.geneontology.org/cgi-bin/amigo/term_details?term=GO:0070141	hsa:1956,EGFR,1956:up
direct ossification	biological_process	GO:0036072	1	6	15150	1800799	6.60066006601e-05	3.3318543602e-06	0.0569578341515	0.467957355968	1277	http://amigo.geneontology.org/cgi-bin/amigo/term_details?term=GO:0036072	hsa:1277,COL1A1,1277:up
maintenance of organelle location	biological_process	GO:0051657	1	6	15150	1800799	6.60066006601e-05	3.3318543602e-06	0.0569578341515	0.467957355968	57584	http://amigo.geneontology.org/cgi-bin/amigo/term_details?term=GO:0051657	hsa:57584,ARHGAP21,57584:down
protein localization to extracellular region	biological_process	GO:0071692	1	6	15150	1800799	6.60066006601e-05	3.3318543602e-06	0.0569578341515	0.467957355968	2200	http://amigo.geneontology.org/cgi-bin/amigo/term_details?term=GO:0071692	hsa:2200,FBN1,2200:up
regulation of endodermal cell differentiation	biological_process	GO:1903224	1	6	15150	1800799	6.60066006601e-05	3.3318543602e-06	0.0569578341515	0.467957355968	1289	http://amigo.geneontology.org/cgi-bin/amigo/term_details?term=GO:1903224	hsa:1289,COL5A1,1289:up
establishment of Golgi localization	biological_process	GO:0051683	1	6	15150	1800799	6.60066006601e-05	3.3318543602e-06	0.0569578341515	0.467957355968	57584	http://amigo.geneontology.org/cgi-bin/amigo/term_details?term=GO:0051683	hsa:57584,ARHGAP21,57584:down
negative regulation of anion transmembrane transport	biological_process	GO:1903960	1	6	15150	1800799	6.60066006601e-05	3.3318543602e-06	0.0569578341515	0.467957355968	7057	http://amigo.geneontology.org/cgi-bin/amigo/term_details?term=GO:1903960	hsa:7057,THBS1,7057:up
regulation of prostaglandin biosynthetic process	biological_process	GO:0031392	1	6	15150	1800799	6.60066006601e-05	3.3318543602e-06	0.0569578341515	0.467957355968	301	http://amigo.geneontology.org/cgi-bin/amigo/term_details?term=GO:0031392	hsa:301,ANXA1,301:up
positive regulation of myeloid cell apoptotic process	biological_process	GO:0033034	1	6	15150	1800799	6.60066006601e-05	3.3318543602e-06	0.0569578341515	0.467957355968	301	http://amigo.geneontology.org/cgi-bin/amigo/term_details?term=GO:0033034	hsa:301,ANXA1,301:up
maintenance of protein location in extracellular region	biological_process	GO:0071694	1	6	15150	1800799	6.60066006601e-05	3.3318543602e-06	0.0569578341515	0.467957355968	2200	http://amigo.geneontology.org/cgi-bin/amigo/term_details?term=GO:0071694	hsa:2200,FBN1,2200:up
regulation of microvillus organization	biological_process	GO:0032530	1	6	15150	1800799	6.60066006601e-05	3.3318543602e-06	0.0569578341515	0.467957355968	5205	http://amigo.geneontology.org/cgi-bin/amigo/term_details?term=GO:0032530	hsa:5205,ATP8B1,5205:down
negative regulation of membrane protein ectodomain proteolysis	biological_process	GO:0051045	1	6	15150	1800799	6.60066006601e-05	3.3318543602e-06	0.0569578341515	0.467957355968	7076	http://amigo.geneontology.org/cgi-bin/amigo/term_details?term=GO:0051045	hsa:7076,TIMP1,7076:up
intramembranous ossification	biological_process	GO:0001957	1	6	15150	1800799	6.60066006601e-05	3.3318543602e-06	0.0569578341515	0.467957355968	1277	http://amigo.geneontology.org/cgi-bin/amigo/term_details?term=GO:0001957	hsa:1277,COL1A1,1277:up
cellular triglyceride homeostasis	biological_process	GO:0035356	1	6	15150	1800799	6.60066006601e-05	3.3318543602e-06	0.0569578341515	0.467957355968	7494	http://amigo.geneontology.org/cgi-bin/amigo/term_details?term=GO:0035356	hsa:7494,XBP1,7494:down
dosage compensation by inactivation of X chromosome	biological_process	GO:0009048	1	6	15150	1800799	6.60066006601e-05	3.3318543602e-06	0.0569578341515	0.467957355968	23347	http://amigo.geneontology.org/cgi-bin/amigo/term_details?term=GO:0009048	hsa:23347,SMCHD1,23347:up
sulfur amino acid transport	biological_process	GO:0000101	1	6	15150	1800799	6.60066006601e-05	3.3318543602e-06	0.0569578341515	0.467957355968	6509	http://amigo.geneontology.org/cgi-bin/amigo/term_details?term=GO:0000101	hsa:6509,SLC1A4,6509:down
female meiosis I	biological_process	GO:0007144	1	6	15150	1800799	6.60066006601e-05	3.3318543602e-06	0.0569578341515	0.467957355968	254528	http://amigo.geneontology.org/cgi-bin/amigo/term_details?term=GO:0007144	hsa:254528,MEIOB,254528:down
response to fructose	biological_process	GO:0009750	1	6	15150	1800799	6.60066006601e-05	3.3318543602e-06	0.0569578341515	0.467957355968	7494	http://amigo.geneontology.org/cgi-bin/amigo/term_details?term=GO:0009750	hsa:7494,XBP1,7494:down
glial cell-derived neurotrophic factor receptor signaling pathway	biological_process	GO:0035860	1	6	15150	1800799	6.60066006601e-05	3.3318543602e-06	0.0569578341515	0.467957355968	23213	http://amigo.geneontology.org/cgi-bin/amigo/term_details?term=GO:0035860	hsa:23213,SULF1,23213:up
negative regulation of metalloenzyme activity	biological_process	GO:0048553	1	6	15150	1800799	6.60066006601e-05	3.3318543602e-06	0.0569578341515	0.467957355968	7076	http://amigo.geneontology.org/cgi-bin/amigo/term_details?term=GO:0048553	hsa:7076,TIMP1,7076:up
skeletal system development	biological_process	GO:0001501	8	486	15150	1800799	0.000528052805281	0.000269880203176	0.0578788865898	0.467957355968	2200|1278|1281|1303|7057|1277|29072|23213	http://amigo.geneontology.org/cgi-bin/amigo/term_details?term=GO:0001501	hsa:2200,FBN1,2200:up|hsa:1278,COL1A2,1278:up|hsa:1281,COL3A1,1281:up|hsa:1303,COL12A1,1303:up|hsa:7057,THBS1,7057:up|hsa:1277,COL1A1,1277:up|hsa:29072,SETD2,29072:down|hsa:23213,SULF1,23213:up
response to calcium ion	biological_process	GO:0051592	3	102	15150	1800799	0.00019801980198	5.66415241235e-05	0.0582019190385	0.467957355968	1956|7057|2243	http://amigo.geneontology.org/cgi-bin/amigo/term_details?term=GO:0051592	hsa:1956,EGFR,1956:up|hsa:7057,THBS1,7057:up|hsa:2243,FGA,2243:down
regulation of extrinsic apoptotic signaling pathway via death domain receptors	biological_process	GO:1902041	2	45	15150	1800799	0.00013201320132	2.49889077015e-05	0.0587672931443	0.467957355968	7057|2243	http://amigo.geneontology.org/cgi-bin/amigo/term_details?term=GO:1902041	hsa:7057,THBS1,7057:up|hsa:2243,FGA,2243:down
positive regulation of transcription factor import into nucleus	biological_process	GO:0042993	2	45	15150	1800799	0.00013201320132	2.49889077015e-05	0.0587672931443	0.467957355968	55929|7494	http://amigo.geneontology.org/cgi-bin/amigo/term_details?term=GO:0042993	hsa:55929,DMAP1,55929:down|hsa:7494,XBP1,7494:down
covalent chromatin modification	biological_process	GO:0016569	7	404	15150	1800799	0.00046204620462	0.000224344860254	0.0591340889341	0.467957355968	10847|55929|23512|58508|7494|9960|29072	http://amigo.geneontology.org/cgi-bin/amigo/term_details?term=GO:0016569	hsa:10847,SRCAP,10847:down|hsa:55929,DMAP1,55929:down|hsa:23512,SUZ12,23512:down|hsa:58508,KMT2C,58508:down|hsa:7494,XBP1,7494:down|hsa:9960,USP3,9960:down|hsa:29072,SETD2,29072:down
gland development	biological_process	GO:0048732	7	405	15150	1800799	0.00046204620462	0.000224900169314	0.0597440775424	0.467957355968	6794|23213|55840|301|6558|7494|1956	http://amigo.geneontology.org/cgi-bin/amigo/term_details?term=GO:0048732	hsa:6794,STK11,6794:down|hsa:23213,SULF1,23213:up|hsa:55840,EAF2,55840:down|hsa:301,ANXA1,301:up|hsa:6558,SLC12A2,6558:down|hsa:7494,XBP1,7494:down|hsa:1956,EGFR,1956:up
regulation of ERK1 and ERK2 cascade	biological_process	GO:0070372	4	171	15150	1800799	0.00026402640264	9.49578492658e-05	0.0599335352104	0.467957355968	3156|1956|51231|2243	http://amigo.geneontology.org/cgi-bin/amigo/term_details?term=GO:0070372	hsa:3156,HMGCR,3156:down|hsa:1956,EGFR,1956:up|hsa:51231,VRK3,51231:down|hsa:2243,FGA,2243:down
response to carbohydrate	biological_process	GO:0009743	4	171	15150	1800799	0.00026402640264	9.49578492658e-05	0.0599335352104	0.467957355968	7776|7057|7494|3156	http://amigo.geneontology.org/cgi-bin/amigo/term_details?term=GO:0009743	hsa:7776,ZNF236,7776:down|hsa:7057,THBS1,7057:up|hsa:7494,XBP1,7494:down|hsa:3156,HMGCR,3156:down
cellular ketone metabolic process	biological_process	GO:0042180	5	246	15150	1800799	0.0003300330033	0.000136606028768	0.0607339022646	0.467957355968	301|6794|5163|3156|1728	http://amigo.geneontology.org/cgi-bin/amigo/term_details?term=GO:0042180	hsa:301,ANXA1,301:up|hsa:6794,STK11,6794:down|hsa:5163,PDK1,5163:down|hsa:3156,HMGCR,3156:down|hsa:1728,NQO1,1728:down
positive regulation of nucleocytoplasmic transport	biological_process	GO:0046824	3	104	15150	1800799	0.00019801980198	5.77521422435e-05	0.0608915658724	0.467957355968	55929|1956|7494	http://amigo.geneontology.org/cgi-bin/amigo/term_details?term=GO:0046824	hsa:55929,DMAP1,55929:down|hsa:1956,EGFR,1956:up|hsa:7494,XBP1,7494:down
response to reactive oxygen species	biological_process	GO:0000302	4	172	15150	1800799	0.00026402640264	9.55131583258e-05	0.0609401806676	0.467957355968	301|7057|1728|1277	http://amigo.geneontology.org/cgi-bin/amigo/term_details?term=GO:0000302	hsa:301,ANXA1,301:up|hsa:7057,THBS1,7057:up|hsa:1728,NQO1,1728:down|hsa:1277,COL1A1,1277:up
negative regulation of blood coagulation	biological_process	GO:0030195	2	46	15150	1800799	0.00013201320132	2.55442167616e-05	0.060992347463	0.467957355968	7057|2243	http://amigo.geneontology.org/cgi-bin/amigo/term_details?term=GO:0030195	hsa:7057,THBS1,7057:up|hsa:2243,FGA,2243:down
intrinsic apoptotic signaling pathway in response to endoplasmic reticulum stress	biological_process	GO:0070059	2	46	15150	1800799	0.00013201320132	2.55442167616e-05	0.060992347463	0.467957355968	2081|7494	http://amigo.geneontology.org/cgi-bin/amigo/term_details?term=GO:0070059	hsa:2081,ERN1,2081:down|hsa:7494,XBP1,7494:down
negative regulation of hemostasis	biological_process	GO:1900047	2	46	15150	1800799	0.00013201320132	2.55442167616e-05	0.060992347463	0.467957355968	7057|2243	http://amigo.geneontology.org/cgi-bin/amigo/term_details?term=GO:1900047	hsa:7057,THBS1,7057:up|hsa:2243,FGA,2243:down
response to organonitrogen compound	biological_process	GO:0010243	11	759	15150	1800799	0.000726072607261	0.000421479576566	0.061840669709	0.467957355968	1278|6794|5170|1281|594|301|7076|1604|7494|1277|1956	http://amigo.geneontology.org/cgi-bin/amigo/term_details?term=GO:0010243	hsa:1278,COL1A2,1278:up|hsa:6794,STK11,6794:down|hsa:5170,PDPK1,5170:down|hsa:1281,COL3A1,1281:up|hsa:594,BCKDHB,594:down|hsa:301,ANXA1,301:up|hsa:7076,TIMP1,7076:up|hsa:1604,CD55,1604:up|hsa:7494,XBP1,7494:down|hsa:1277,COL1A1,1277:up|hsa:1956,EGFR,1956:up
superoxide metabolic process	biological_process	GO:0006801	2	47	15150	1800799	0.00013201320132	2.60995258216e-05	0.0632457873443	0.467957355968	1956|1728	http://amigo.geneontology.org/cgi-bin/amigo/term_details?term=GO:0006801	hsa:1956,EGFR,1956:up|hsa:1728,NQO1,1728:down
regulation of catabolic process	biological_process	GO:0009894	9	583	15150	1800799	0.000594059405941	0.000323745182	0.0633413739308	0.467957355968	57533|2081|7494|1956|9960|23256|23019|5523|7076	http://amigo.geneontology.org/cgi-bin/amigo/term_details?term=GO:0009894	hsa:57533,TBC1D14,57533:down|hsa:2081,ERN1,2081:down|hsa:7494,XBP1,7494:down|hsa:1956,EGFR,1956:up|hsa:9960,USP3,9960:down|hsa:23256,SCFD1,23256:down|hsa:23019,CNOT1,23019:down|hsa:5523,PPP2R3A,5523:down|hsa:7076,TIMP1,7076:up
positive regulation of striated muscle cell apoptotic process	biological_process	GO:0010663	1	7	15150	1800799	6.60066006601e-05	3.88716342024e-06	0.0648254250838	0.467957355968	3156	http://amigo.geneontology.org/cgi-bin/amigo/term_details?term=GO:0010663	hsa:3156,HMGCR,3156:down
vestibulocochlear nerve development	biological_process	GO:0021562	1	7	15150	1800799	6.60066006601e-05	3.88716342024e-06	0.0648254250838	0.467957355968	5205	http://amigo.geneontology.org/cgi-bin/amigo/term_details?term=GO:0021562	hsa:5205,ATP8B1,5205:down
CD4-positive, alpha-beta T cell cytokine production	biological_process	GO:0035743	1	7	15150	1800799	6.60066006601e-05	3.88716342024e-06	0.0648254250838	0.467957355968	1604	http://amigo.geneontology.org/cgi-bin/amigo/term_details?term=GO:0035743	hsa:1604,CD55,1604:up
regulation of cytoplasmic mRNA processing body assembly	biological_process	GO:0010603	1	7	15150	1800799	6.60066006601e-05	3.88716342024e-06	0.0648254250838	0.467957355968	23019	http://amigo.geneontology.org/cgi-bin/amigo/term_details?term=GO:0010603	hsa:23019,CNOT1,23019:down
positive regulation of interleukin-6 secretion	biological_process	GO:2000778	1	7	15150	1800799	6.60066006601e-05	3.88716342024e-06	0.0648254250838	0.467957355968	7494	http://amigo.geneontology.org/cgi-bin/amigo/term_details?term=GO:2000778	hsa:7494,XBP1,7494:down
peptide cross-linking via chondroitin 4-sulfate glycosaminoglycan	biological_process	GO:0019800	1	7	15150	1800799	6.60066006601e-05	3.88716342024e-06	0.0648254250838	0.467957355968	633	http://amigo.geneontology.org/cgi-bin/amigo/term_details?term=GO:0019800	hsa:633,BGN,633:up
malate metabolic process	biological_process	GO:0006108	1	7	15150	1800799	6.60066006601e-05	3.88716342024e-06	0.0648254250838	0.467957355968	4200	http://amigo.geneontology.org/cgi-bin/amigo/term_details?term=GO:0006108	hsa:4200,ME2,4200:down
natural killer cell degranulation	biological_process	GO:0043320	1	7	15150	1800799	6.60066006601e-05	3.88716342024e-06	0.0648254250838	0.467957355968	164	http://amigo.geneontology.org/cgi-bin/amigo/term_details?term=GO:0043320	hsa:164,AP1G1,164:down
positive regulation of macrophage chemotaxis	biological_process	GO:0010759	1	7	15150	1800799	6.60066006601e-05	3.88716342024e-06	0.0648254250838	0.467957355968	7057	http://amigo.geneontology.org/cgi-bin/amigo/term_details?term=GO:0010759	hsa:7057,THBS1,7057:up
maternal process involved in parturition	biological_process	GO:0060137	1	7	15150	1800799	6.60066006601e-05	3.88716342024e-06	0.0648254250838	0.467957355968	1604	http://amigo.geneontology.org/cgi-bin/amigo/term_details?term=GO:0060137	hsa:1604,CD55,1604:up
L-alanine transport	biological_process	GO:0015808	1	7	15150	1800799	6.60066006601e-05	3.88716342024e-06	0.0648254250838	0.467957355968	6509	http://amigo.geneontology.org/cgi-bin/amigo/term_details?term=GO:0015808	hsa:6509,SLC1A4,6509:down
short-chain fatty acid catabolic process	biological_process	GO:0019626	1	7	15150	1800799	6.60066006601e-05	3.88716342024e-06	0.0648254250838	0.467957355968	5095	http://amigo.geneontology.org/cgi-bin/amigo/term_details?term=GO:0019626	hsa:5095,PCCA,5095:down
plasma membrane long-chain fatty acid transport	biological_process	GO:0015911	1	7	15150	1800799	6.60066006601e-05	3.88716342024e-06	0.0648254250838	0.467957355968	7057	http://amigo.geneontology.org/cgi-bin/amigo/term_details?term=GO:0015911	hsa:7057,THBS1,7057:up
negative regulation of gastrulation	biological_process	GO:2000542	1	7	15150	1800799	6.60066006601e-05	3.88716342024e-06	0.0648254250838	0.467957355968	1289	http://amigo.geneontology.org/cgi-bin/amigo/term_details?term=GO:2000542	hsa:1289,COL5A1,1289:up
negative regulation of neuron migration	biological_process	GO:2001223	1	7	15150	1800799	6.60066006601e-05	3.88716342024e-06	0.0648254250838	0.467957355968	1281	http://amigo.geneontology.org/cgi-bin/amigo/term_details?term=GO:2001223	hsa:1281,COL3A1,1281:up
positive regulation of cardiac muscle cell apoptotic process	biological_process	GO:0010666	1	7	15150	1800799	6.60066006601e-05	3.88716342024e-06	0.0648254250838	0.467957355968	3156	http://amigo.geneontology.org/cgi-bin/amigo/term_details?term=GO:0010666	hsa:3156,HMGCR,3156:down
tendon development	biological_process	GO:0035989	1	7	15150	1800799	6.60066006601e-05	3.88716342024e-06	0.0648254250838	0.467957355968	1289	http://amigo.geneontology.org/cgi-bin/amigo/term_details?term=GO:0035989	hsa:1289,COL5A1,1289:up
snRNA transcription from RNA polymerase II promoter	biological_process	GO:0042795	1	7	15150	1800799	6.60066006601e-05	3.88716342024e-06	0.0648254250838	0.467957355968	22936	http://amigo.geneontology.org/cgi-bin/amigo/term_details?term=GO:0042795	hsa:22936,ELL2,22936:down
Wnt signaling pathway involved in somitogenesis	biological_process	GO:0090244	1	7	15150	1800799	6.60066006601e-05	3.88716342024e-06	0.0648254250838	0.467957355968	5523	http://amigo.geneontology.org/cgi-bin/amigo/term_details?term=GO:0090244	hsa:5523,PPP2R3A,5523:down
long-chain fatty acid import	biological_process	GO:0044539	1	7	15150	1800799	6.60066006601e-05	3.88716342024e-06	0.0648254250838	0.467957355968	2181	http://amigo.geneontology.org/cgi-bin/amigo/term_details?term=GO:0044539	hsa:2181,ACSL3,2181:down
positive regulation of lipid metabolic process	biological_process	GO:0045834	3	107	15150	1800799	0.00019801980198	5.94180694236e-05	0.0650327477959	0.467957355968	301|2181|7494	http://amigo.geneontology.org/cgi-bin/amigo/term_details?term=GO:0045834	hsa:301,ANXA1,301:up|hsa:2181,ACSL3,2181:down|hsa:7494,XBP1,7494:down
cellular response to tumor necrosis factor	biological_process	GO:0071356	3	107	15150	1800799	0.00019801980198	5.94180694236e-05	0.0650327477959	0.467957355968	54469|7057|1277	http://amigo.geneontology.org/cgi-bin/amigo/term_details?term=GO:0071356	hsa:54469,ZFAND6,54469:down|hsa:7057,THBS1,7057:up|hsa:1277,COL1A1,1277:up
establishment of protein localization to plasma membrane	biological_process	GO:0090002	3	107	15150	1800799	0.00019801980198	5.94180694236e-05	0.0650327477959	0.467957355968	2181|5170|6281	http://amigo.geneontology.org/cgi-bin/amigo/term_details?term=GO:0090002	hsa:2181,ACSL3,2181:down|hsa:5170,PDPK1,5170:down|hsa:6281,S100A10,6281:up
regulation of lipase activity	biological_process	GO:0060191	3	107	15150	1800799	0.00019801980198	5.94180694236e-05	0.0650327477959	0.467957355968	5170|301|1956	http://amigo.geneontology.org/cgi-bin/amigo/term_details?term=GO:0060191	hsa:5170,PDPK1,5170:down|hsa:301,ANXA1,301:up|hsa:1956,EGFR,1956:up
cell-type specific apoptotic process	biological_process	GO:0097285	7	414	15150	1800799	0.00046204620462	0.000229897950854	0.065407532055	0.467957355968	5170|1728|301|7057|7494|3156|2243	http://amigo.geneontology.org/cgi-bin/amigo/term_details?term=GO:0097285	hsa:5170,PDPK1,5170:down|hsa:1728,NQO1,1728:down|hsa:301,ANXA1,301:up|hsa:7057,THBS1,7057:up|hsa:7494,XBP1,7494:down|hsa:3156,HMGCR,3156:down|hsa:2243,FGA,2243:down
RNA phosphodiester bond hydrolysis, endonucleolytic	biological_process	GO:0090502	2	48	15150	1800799	0.00013201320132	2.66548348816e-05	0.0655269843665	0.467957355968	80746|2081	http://amigo.geneontology.org/cgi-bin/amigo/term_details?term=GO:0090502	hsa:80746,TSEN2,80746:down|hsa:2081,ERN1,2081:down
response to endoplasmic reticulum stress	biological_process	GO:0034976	4	177	15150	1800799	0.00026402640264	9.8289703626e-05	0.0661066756779	0.467957355968	2081|51061|7057|7494	http://amigo.geneontology.org/cgi-bin/amigo/term_details?term=GO:0034976	hsa:2081,ERN1,2081:down|hsa:51061,TXNDC11,51061:down|hsa:7057,THBS1,7057:up|hsa:7494,XBP1,7494:down
negative regulation of cell migration	biological_process	GO:0030336	4	177	15150	1800799	0.00026402640264	9.8289703626e-05	0.0661066756779	0.467957355968	23213|7076|1281|7057	http://amigo.geneontology.org/cgi-bin/amigo/term_details?term=GO:0030336	hsa:23213,SULF1,23213:up|hsa:7076,TIMP1,7076:up|hsa:1281,COL3A1,1281:up|hsa:7057,THBS1,7057:up
secretion by cell	biological_process	GO:0032940	12	862	15150	1800799	0.000792079207921	0.000478676409749	0.0667664903397	0.467957355968	5170|2335|301|7076|7057|7494|3156|23256|164|2162|10802|2243	http://amigo.geneontology.org/cgi-bin/amigo/term_details?term=GO:0032940	hsa:5170,PDPK1,5170:down|hsa:2335,FN1,2335:up|hsa:301,ANXA1,301:up|hsa:7076,TIMP1,7076:up|hsa:7057,THBS1,7057:up|hsa:7494,XBP1,7494:down|hsa:3156,HMGCR,3156:down|hsa:23256,SCFD1,23256:down|hsa:164,AP1G1,164:down|hsa:2162,F13A1,2162:down|hsa:10802,SEC24A,10802:down|hsa:2243,FGA,2243:down
regulation of cell morphogenesis	biological_process	GO:0022604	7	417	15150	1800799	0.00046204620462	0.000231563878034	0.0673648915784	0.467957355968	6794|51231|6281|1277|2335|121512|2243	http://amigo.geneontology.org/cgi-bin/amigo/term_details?term=GO:0022604	hsa:6794,STK11,6794:down|hsa:51231,VRK3,51231:down|hsa:6281,S100A10,6281:up|hsa:1277,COL1A1,1277:up|hsa:2335,FN1,2335:up|hsa:121512,FGD4,121512:down|hsa:2243,FGA,2243:down
positive regulation of smooth muscle cell proliferation	biological_process	GO:0048661	2	49	15150	1800799	0.00013201320132	2.72101439417e-05	0.0678353186164	0.467957355968	1956|3156	http://amigo.geneontology.org/cgi-bin/amigo/term_details?term=GO:0048661	hsa:1956,EGFR,1956:up|hsa:3156,HMGCR,3156:down
negative regulation of coagulation	biological_process	GO:0050819	2	49	15150	1800799	0.00013201320132	2.72101439417e-05	0.0678353186164	0.467957355968	7057|2243	http://amigo.geneontology.org/cgi-bin/amigo/term_details?term=GO:0050819	hsa:7057,THBS1,7057:up|hsa:2243,FGA,2243:down
post-Golgi vesicle-mediated transport	biological_process	GO:0006892	3	109	15150	1800799	0.00019801980198	6.05286875437e-05	0.0678635746784	0.467957355968	164|2181|23256	http://amigo.geneontology.org/cgi-bin/amigo/term_details?term=GO:0006892	hsa:164,AP1G1,164:down|hsa:2181,ACSL3,2181:down|hsa:23256,SCFD1,23256:down
regulation of lipid metabolic process	biological_process	GO:0019216	5	256	15150	1800799	0.0003300330033	0.000142159119369	0.0692557118196	0.467957355968	301|6794|5163|2181|7494	http://amigo.geneontology.org/cgi-bin/amigo/term_details?term=GO:0019216	hsa:301,ANXA1,301:up|hsa:6794,STK11,6794:down|hsa:5163,PDK1,5163:down|hsa:2181,ACSL3,2181:down|hsa:7494,XBP1,7494:down
fatty acid metabolic process	biological_process	GO:0006631	6	337	15150	1800799	0.00039603960396	0.000187139153231	0.0697713516516	0.467957355968	6794|5163|301|5095|7494|2181	http://amigo.geneontology.org/cgi-bin/amigo/term_details?term=GO:0006631	hsa:6794,STK11,6794:down|hsa:5163,PDK1,5163:down|hsa:301,ANXA1,301:up|hsa:5095,PCCA,5095:down|hsa:7494,XBP1,7494:down|hsa:2181,ACSL3,2181:down
exocrine system development	biological_process	GO:0035272	2	50	15150	1800799	0.00013201320132	2.77654530017e-05	0.0701701785912	0.467957355968	1956|7494	http://amigo.geneontology.org/cgi-bin/amigo/term_details?term=GO:0035272	hsa:1956,EGFR,1956:up|hsa:7494,XBP1,7494:down
negative regulation of catabolic process	biological_process	GO:0009895	4	181	15150	1800799	0.00026402640264	0.000100510939866	0.0703983784378	0.467957355968	57533|1956|23256|7076	http://amigo.geneontology.org/cgi-bin/amigo/term_details?term=GO:0009895	hsa:57533,TBC1D14,57533:down|hsa:1956,EGFR,1956:up|hsa:23256,SCFD1,23256:down|hsa:7076,TIMP1,7076:up
negative regulation of cell motility	biological_process	GO:2000146	4	181	15150	1800799	0.00026402640264	0.000100510939866	0.0703983784378	0.467957355968	23213|7076|1281|7057	http://amigo.geneontology.org/cgi-bin/amigo/term_details?term=GO:2000146	hsa:23213,SULF1,23213:up|hsa:7076,TIMP1,7076:up|hsa:1281,COL3A1,1281:up|hsa:7057,THBS1,7057:up
regulation of wound healing	biological_process	GO:0061041	3	111	15150	1800799	0.00019801980198	6.16393056638e-05	0.0707495224332	0.467957355968	3156|7057|2243	http://amigo.geneontology.org/cgi-bin/amigo/term_details?term=GO:0061041	hsa:3156,HMGCR,3156:down|hsa:7057,THBS1,7057:up|hsa:2243,FGA,2243:down
regulation of vesicle-mediated transport	biological_process	GO:0060627	6	339	15150	1800799	0.00039603960396	0.000188249771351	0.0713023725617	0.467957355968	5170|301|2181|23256|164|2243	http://amigo.geneontology.org/cgi-bin/amigo/term_details?term=GO:0060627	hsa:5170,PDPK1,5170:down|hsa:301,ANXA1,301:up|hsa:2181,ACSL3,2181:down|hsa:23256,SCFD1,23256:down|hsa:164,AP1G1,164:down|hsa:2243,FGA,2243:down
carbohydrate homeostasis	biological_process	GO:0033500	4	182	15150	1800799	0.00026402640264	0.000101066248926	0.0714931051837	0.467957355968	7776|6794|3156|7494	http://amigo.geneontology.org/cgi-bin/amigo/term_details?term=GO:0033500	hsa:7776,ZNF236,7776:down|hsa:6794,STK11,6794:down|hsa:3156,HMGCR,3156:down|hsa:7494,XBP1,7494:down
glucose homeostasis	biological_process	GO:0042593	4	182	15150	1800799	0.00026402640264	0.000101066248926	0.0714931051837	0.467957355968	7776|6794|3156|7494	http://amigo.geneontology.org/cgi-bin/amigo/term_details?term=GO:0042593	hsa:7776,ZNF236,7776:down|hsa:6794,STK11,6794:down|hsa:3156,HMGCR,3156:down|hsa:7494,XBP1,7494:down
liver development	biological_process	GO:0001889	3	112	15150	1800799	0.00019801980198	6.21946147238e-05	0.0722129164753	0.467957355968	301|1956|7494	http://amigo.geneontology.org/cgi-bin/amigo/term_details?term=GO:0001889	hsa:301,ANXA1,301:up|hsa:1956,EGFR,1956:up|hsa:7494,XBP1,7494:down
regulation of somitogenesis	biological_process	GO:0014807	1	8	15150	1800799	6.60066006601e-05	4.44247248027e-06	0.072627382752	0.467957355968	5523	http://amigo.geneontology.org/cgi-bin/amigo/term_details?term=GO:0014807	hsa:5523,PPP2R3A,5523:down
L-serine transport	biological_process	GO:0015825	1	8	15150	1800799	6.60066006601e-05	4.44247248027e-06	0.072627382752	0.467957355968	6509	http://amigo.geneontology.org/cgi-bin/amigo/term_details?term=GO:0015825	hsa:6509,SLC1A4,6509:down
positive regulation of fibroblast migration	biological_process	GO:0010763	1	8	15150	1800799	6.60066006601e-05	4.44247248027e-06	0.072627382752	0.467957355968	7057	http://amigo.geneontology.org/cgi-bin/amigo/term_details?term=GO:0010763	hsa:7057,THBS1,7057:up
regulation of dendritic cell antigen processing and presentation	biological_process	GO:0002604	1	8	15150	1800799	6.60066006601e-05	4.44247248027e-06	0.072627382752	0.467957355968	7057	http://amigo.geneontology.org/cgi-bin/amigo/term_details?term=GO:0002604	hsa:7057,THBS1,7057:up
membrane raft assembly	biological_process	GO:0001765	1	8	15150	1800799	6.60066006601e-05	4.44247248027e-06	0.072627382752	0.467957355968	6281	http://amigo.geneontology.org/cgi-bin/amigo/term_details?term=GO:0001765	hsa:6281,S100A10,6281:up
negative regulation of phospholipase activity	biological_process	GO:0010519	1	8	15150	1800799	6.60066006601e-05	4.44247248027e-06	0.072627382752	0.467957355968	301	http://amigo.geneontology.org/cgi-bin/amigo/term_details?term=GO:0010519	hsa:301,ANXA1,301:up
positive regulation of cyclin-dependent protein serine/threonine kinase activity involved in G1/S transition of mitotic cell cycle	biological_process	GO:0031659	1	8	15150	1800799	6.60066006601e-05	4.44247248027e-06	0.072627382752	0.467957355968	1956	http://amigo.geneontology.org/cgi-bin/amigo/term_details?term=GO:0031659	hsa:1956,EGFR,1956:up
positive regulation of vesicle fusion	biological_process	GO:0031340	1	8	15150	1800799	6.60066006601e-05	4.44247248027e-06	0.072627382752	0.467957355968	301	http://amigo.geneontology.org/cgi-bin/amigo/term_details?term=GO:0031340	hsa:301,ANXA1,301:up
regulation of hepatocyte proliferation	biological_process	GO:2000345	1	8	15150	1800799	6.60066006601e-05	4.44247248027e-06	0.072627382752	0.467957355968	7494	http://amigo.geneontology.org/cgi-bin/amigo/term_details?term=GO:2000345	hsa:7494,XBP1,7494:down
very-low-density lipoprotein particle assembly	biological_process	GO:0034379	1	8	15150	1800799	6.60066006601e-05	4.44247248027e-06	0.072627382752	0.467957355968	2181	http://amigo.geneontology.org/cgi-bin/amigo/term_details?term=GO:0034379	hsa:2181,ACSL3,2181:down
Golgi to vacuole transport	biological_process	GO:0006896	1	8	15150	1800799	6.60066006601e-05	4.44247248027e-06	0.072627382752	0.467957355968	164	http://amigo.geneontology.org/cgi-bin/amigo/term_details?term=GO:0006896	hsa:164,AP1G1,164:down
regulation of low-density lipoprotein particle receptor biosynthetic process	biological_process	GO:0045714	1	8	15150	1800799	6.60066006601e-05	4.44247248027e-06	0.072627382752	0.467957355968	10802	http://amigo.geneontology.org/cgi-bin/amigo/term_details?term=GO:0045714	hsa:10802,SEC24A,10802:down
peptidyl-diphthamide metabolic process	biological_process	GO:0017182	1	8	15150	1800799	6.60066006601e-05	4.44247248027e-06	0.072627382752	0.467957355968	1938	http://amigo.geneontology.org/cgi-bin/amigo/term_details?term=GO:0017182	hsa:1938,EEF2,1938:down
negative regulation of fatty acid transport	biological_process	GO:2000192	1	8	15150	1800799	6.60066006601e-05	4.44247248027e-06	0.072627382752	0.467957355968	7057	http://amigo.geneontology.org/cgi-bin/amigo/term_details?term=GO:2000192	hsa:7057,THBS1,7057:up
peptidyl-diphthamide biosynthetic process from peptidyl-histidine	biological_process	GO:0017183	1	8	15150	1800799	6.60066006601e-05	4.44247248027e-06	0.072627382752	0.467957355968	1938	http://amigo.geneontology.org/cgi-bin/amigo/term_details?term=GO:0017183	hsa:1938,EEF2,1938:down
transforming growth factor beta1 production	biological_process	GO:0032905	1	8	15150	1800799	6.60066006601e-05	4.44247248027e-06	0.072627382752	0.467957355968	7057	http://amigo.geneontology.org/cgi-bin/amigo/term_details?term=GO:0032905	hsa:7057,THBS1,7057:up
positive regulation of superoxide anion generation	biological_process	GO:0032930	1	8	15150	1800799	6.60066006601e-05	4.44247248027e-06	0.072627382752	0.467957355968	1956	http://amigo.geneontology.org/cgi-bin/amigo/term_details?term=GO:0032930	hsa:1956,EGFR,1956:up
exocrine pancreas development	biological_process	GO:0031017	1	8	15150	1800799	6.60066006601e-05	4.44247248027e-06	0.072627382752	0.467957355968	7494	http://amigo.geneontology.org/cgi-bin/amigo/term_details?term=GO:0031017	hsa:7494,XBP1,7494:down
regulation of transforming growth factor beta1 production	biological_process	GO:0032908	1	8	15150	1800799	6.60066006601e-05	4.44247248027e-06	0.072627382752	0.467957355968	7057	http://amigo.geneontology.org/cgi-bin/amigo/term_details?term=GO:0032908	hsa:7057,THBS1,7057:up
positive regulation of myelination	biological_process	GO:0031643	1	8	15150	1800799	6.60066006601e-05	4.44247248027e-06	0.072627382752	0.467957355968	745	http://amigo.geneontology.org/cgi-bin/amigo/term_details?term=GO:0031643	hsa:745,MYRF,745:down
cellular response to UV-B	biological_process	GO:0071493	1	8	15150	1800799	6.60066006601e-05	4.44247248027e-06	0.072627382752	0.467957355968	6794	http://amigo.geneontology.org/cgi-bin/amigo/term_details?term=GO:0071493	hsa:6794,STK11,6794:down
neutrophil homeostasis	biological_process	GO:0001780	1	8	15150	1800799	6.60066006601e-05	4.44247248027e-06	0.072627382752	0.467957355968	301	http://amigo.geneontology.org/cgi-bin/amigo/term_details?term=GO:0001780	hsa:301,ANXA1,301:up
positive regulation of MHC class II biosynthetic process	biological_process	GO:0045348	1	8	15150	1800799	6.60066006601e-05	4.44247248027e-06	0.072627382752	0.467957355968	7494	http://amigo.geneontology.org/cgi-bin/amigo/term_details?term=GO:0045348	hsa:7494,XBP1,7494:down
dendritic cell antigen processing and presentation	biological_process	GO:0002468	1	8	15150	1800799	6.60066006601e-05	4.44247248027e-06	0.072627382752	0.467957355968	7057	http://amigo.geneontology.org/cgi-bin/amigo/term_details?term=GO:0002468	hsa:7057,THBS1,7057:up
negative regulation of cardiac muscle cell apoptotic process	biological_process	GO:0010667	1	8	15150	1800799	6.60066006601e-05	4.44247248027e-06	0.072627382752	0.467957355968	5170	http://amigo.geneontology.org/cgi-bin/amigo/term_details?term=GO:0010667	hsa:5170,PDPK1,5170:down
cellular response to laminar fluid shear stress	biological_process	GO:0071499	1	8	15150	1800799	6.60066006601e-05	4.44247248027e-06	0.072627382752	0.467957355968	7494	http://amigo.geneontology.org/cgi-bin/amigo/term_details?term=GO:0071499	hsa:7494,XBP1,7494:down
dosage compensation	biological_process	GO:0007549	1	8	15150	1800799	6.60066006601e-05	4.44247248027e-06	0.072627382752	0.467957355968	23347	http://amigo.geneontology.org/cgi-bin/amigo/term_details?term=GO:0007549	hsa:23347,SMCHD1,23347:up
ERK1 and ERK2 cascade	biological_process	GO:0070371	4	184	15150	1800799	0.00026402640264	0.000102176867046	0.0737085250474	0.467957355968	3156|1956|51231|2243	http://amigo.geneontology.org/cgi-bin/amigo/term_details?term=GO:0070371	hsa:3156,HMGCR,3156:down|hsa:1956,EGFR,1956:up|hsa:51231,VRK3,51231:down|hsa:2243,FGA,2243:down
regulation of cellular ketone metabolic process	biological_process	GO:0010565	4	184	15150	1800799	0.00026402640264	0.000102176867046	0.0737085250474	0.467957355968	301|6794|5163|1728	http://amigo.geneontology.org/cgi-bin/amigo/term_details?term=GO:0010565	hsa:301,ANXA1,301:up|hsa:6794,STK11,6794:down|hsa:5163,PDK1,5163:down|hsa:1728,NQO1,1728:down
positive regulation of leukocyte activation	biological_process	GO:0002696	5	261	15150	1800799	0.0003300330033	0.000144935664669	0.073751241504	0.467957355968	164|5170|7057|7494|1604	http://amigo.geneontology.org/cgi-bin/amigo/term_details?term=GO:0002696	hsa:164,AP1G1,164:down|hsa:5170,PDPK1,5170:down|hsa:7057,THBS1,7057:up|hsa:7494,XBP1,7494:down|hsa:1604,CD55,1604:up
hepaticobiliary system development	biological_process	GO:0061008	3	114	15150	1800799	0.00019801980198	6.33052328439e-05	0.0751800342374	0.467957355968	301|1956|7494	http://amigo.geneontology.org/cgi-bin/amigo/term_details?term=GO:0061008	hsa:301,ANXA1,301:up|hsa:1956,EGFR,1956:up|hsa:7494,XBP1,7494:down
formation of primary germ layer	biological_process	GO:0001704	3	114	15150	1800799	0.00019801980198	6.33052328439e-05	0.0751800342374	0.467957355968	1289|2335|1303	http://amigo.geneontology.org/cgi-bin/amigo/term_details?term=GO:0001704	hsa:1289,COL5A1,1289:up|hsa:2335,FN1,2335:up|hsa:1303,COL12A1,1303:up
response to peptide hormone	biological_process	GO:0043434	7	429	15150	1800799	0.00046204620462	0.000238227586755	0.0755424382855	0.468846237615	6794|5170|301|7076|1604|7494|1277	http://amigo.geneontology.org/cgi-bin/amigo/term_details?term=GO:0043434	hsa:6794,STK11,6794:down|hsa:5170,PDPK1,5170:down|hsa:301,ANXA1,301:up|hsa:7076,TIMP1,7076:up|hsa:1604,CD55,1604:up|hsa:7494,XBP1,7494:down|hsa:1277,COL1A1,1277:up
regulation of intracellular transport	biological_process	GO:0032386	7	429	15150	1800799	0.00046204620462	0.000238227586755	0.0755424382855	0.468846237615	5170|55929|7494|2181|1956|23256|29072	http://amigo.geneontology.org/cgi-bin/amigo/term_details?term=GO:0032386	hsa:5170,PDPK1,5170:down|hsa:55929,DMAP1,55929:down|hsa:7494,XBP1,7494:down|hsa:2181,ACSL3,2181:down|hsa:1956,EGFR,1956:up|hsa:23256,SCFD1,23256:down|hsa:29072,SETD2,29072:down
leukocyte degranulation	biological_process	GO:0043299	2	53	15150	1800799	0.00013201320132	2.94313801818e-05	0.0773279219596	0.469805657877	164|5170	http://amigo.geneontology.org/cgi-bin/amigo/term_details?term=GO:0043299	hsa:164,AP1G1,164:down|hsa:5170,PDPK1,5170:down
cellular response to nitrogen compound	biological_process	GO:1901699	8	519	15150	1800799	0.000528052805281	0.000288205402158	0.077441445563	0.469805657877	1278|6794|5170|1281|7057|7494|1277|1956	http://amigo.geneontology.org/cgi-bin/amigo/term_details?term=GO:1901699	hsa:1278,COL1A2,1278:up|hsa:6794,STK11,6794:down|hsa:5170,PDPK1,5170:down|hsa:1281,COL3A1,1281:up|hsa:7057,THBS1,7057:up|hsa:7494,XBP1,7494:down|hsa:1277,COL1A1,1277:up|hsa:1956,EGFR,1956:up
regulation of cell morphogenesis involved in differentiation	biological_process	GO:0010769	5	265	15150	1800799	0.0003300330033	0.000147156900909	0.0774592665617	0.469805657877	6794|2243|6281|2335|1277	http://amigo.geneontology.org/cgi-bin/amigo/term_details?term=GO:0010769	hsa:6794,STK11,6794:down|hsa:2243,FGA,2243:down|hsa:6281,S100A10,6281:up|hsa:2335,FN1,2335:up|hsa:1277,COL1A1,1277:up
apoptotic signaling pathway	biological_process	GO:0097190	9	610	15150	1800799	0.000594059405941	0.000338738526621	0.0784521561504	0.469805657877	6794|5163|2081|7057|7494|5170|7818|121512|2243	http://amigo.geneontology.org/cgi-bin/amigo/term_details?term=GO:0097190	hsa:6794,STK11,6794:down|hsa:5163,PDK1,5163:down|hsa:2081,ERN1,2081:down|hsa:7057,THBS1,7057:up|hsa:7494,XBP1,7494:down|hsa:5170,PDPK1,5170:down|hsa:7818,DAP3,7818:down|hsa:121512,FGD4,121512:down|hsa:2243,FGA,2243:down
regulation of protein kinase B signaling	biological_process	GO:0051896	3	117	15150	1800799	0.00019801980198	6.4971160024e-05	0.0797299702412	0.469805657877	6794|1956|7057	http://amigo.geneontology.org/cgi-bin/amigo/term_details?term=GO:0051896	hsa:6794,STK11,6794:down|hsa:1956,EGFR,1956:up|hsa:7057,THBS1,7057:up
L-amino acid transport	biological_process	GO:0015807	2	54	15150	1800799	0.00013201320132	2.99866892418e-05	0.0797629346347	0.469805657877	6509|23428	http://amigo.geneontology.org/cgi-bin/amigo/term_details?term=GO:0015807	hsa:6509,SLC1A4,6509:down|hsa:23428,SLC7A8,23428:down
secretion	biological_process	GO:0046903	13	985	15150	1800799	0.000858085808581	0.000546979424133	0.0798638977725	0.469805657877	5170|2335|301|7076|7057|7494|3156|23256|164|2162|2181|10802|2243	http://amigo.geneontology.org/cgi-bin/amigo/term_details?term=GO:0046903	hsa:5170,PDPK1,5170:down|hsa:2335,FN1,2335:up|hsa:301,ANXA1,301:up|hsa:7076,TIMP1,7076:up|hsa:7057,THBS1,7057:up|hsa:7494,XBP1,7494:down|hsa:3156,HMGCR,3156:down|hsa:23256,SCFD1,23256:down|hsa:164,AP1G1,164:down|hsa:2162,F13A1,2162:down|hsa:2181,ACSL3,2181:down|hsa:10802,SEC24A,10802:down|hsa:2243,FGA,2243:down
endosome to pigment granule transport	biological_process	GO:0043485	1	9	15150	1800799	6.60066006601e-05	4.99778154031e-06	0.0803642546482	0.469805657877	164	http://amigo.geneontology.org/cgi-bin/amigo/term_details?term=GO:0043485	hsa:164,AP1G1,164:down
hepatocyte proliferation	biological_process	GO:0072574	1	9	15150	1800799	6.60066006601e-05	4.99778154031e-06	0.0803642546482	0.469805657877	7494	http://amigo.geneontology.org/cgi-bin/amigo/term_details?term=GO:0072574	hsa:7494,XBP1,7494:down
regulation of cyclin-dependent protein serine/threonine kinase activity involved in G1/S transition of mitotic cell cycle	biological_process	GO:0031657	1	9	15150	1800799	6.60066006601e-05	4.99778154031e-06	0.0803642546482	0.469805657877	1956	http://amigo.geneontology.org/cgi-bin/amigo/term_details?term=GO:0031657	hsa:1956,EGFR,1956:up
proline transport	biological_process	GO:0015824	1	9	15150	1800799	6.60066006601e-05	4.99778154031e-06	0.0803642546482	0.469805657877	6509	http://amigo.geneontology.org/cgi-bin/amigo/term_details?term=GO:0015824	hsa:6509,SLC1A4,6509:down
prostatic bud formation	biological_process	GO:0060513	1	9	15150	1800799	6.60066006601e-05	4.99778154031e-06	0.0803642546482	0.469805657877	23213	http://amigo.geneontology.org/cgi-bin/amigo/term_details?term=GO:0060513	hsa:23213,SULF1,23213:up
low-density lipoprotein particle receptor biosynthetic process	biological_process	GO:0045713	1	9	15150	1800799	6.60066006601e-05	4.99778154031e-06	0.0803642546482	0.469805657877	10802	http://amigo.geneontology.org/cgi-bin/amigo/term_details?term=GO:0045713	hsa:10802,SEC24A,10802:down
alanine transport	biological_process	GO:0032328	1	9	15150	1800799	6.60066006601e-05	4.99778154031e-06	0.0803642546482	0.469805657877	6509	http://amigo.geneontology.org/cgi-bin/amigo/term_details?term=GO:0032328	hsa:6509,SLC1A4,6509:down
L-fucose catabolic process	biological_process	GO:0042355	1	9	15150	1800799	6.60066006601e-05	4.99778154031e-06	0.0803642546482	0.469805657877	2530	http://amigo.geneontology.org/cgi-bin/amigo/term_details?term=GO:0042355	hsa:2530,FUT8,2530:down
serine transport	biological_process	GO:0032329	1	9	15150	1800799	6.60066006601e-05	4.99778154031e-06	0.0803642546482	0.469805657877	6509	http://amigo.geneontology.org/cgi-bin/amigo/term_details?term=GO:0032329	hsa:6509,SLC1A4,6509:down
stress granule assembly	biological_process	GO:0034063	1	9	15150	1800799	6.60066006601e-05	4.99778154031e-06	0.0803642546482	0.469805657877	1153	http://amigo.geneontology.org/cgi-bin/amigo/term_details?term=GO:0034063	hsa:1153,CIRBP,1153:down
regulation of Golgi to plasma membrane protein transport	biological_process	GO:0042996	1	9	15150	1800799	6.60066006601e-05	4.99778154031e-06	0.0803642546482	0.469805657877	2181	http://amigo.geneontology.org/cgi-bin/amigo/term_details?term=GO:0042996	hsa:2181,ACSL3,2181:down
GDP-mannose metabolic process	biological_process	GO:0019673	1	9	15150	1800799	6.60066006601e-05	4.99778154031e-06	0.0803642546482	0.469805657877	2762	http://amigo.geneontology.org/cgi-bin/amigo/term_details?term=GO:0019673	hsa:2762,GMDS,2762:down
sequestering of extracellular ligand from receptor	biological_process	GO:0035581	1	9	15150	1800799	6.60066006601e-05	4.99778154031e-06	0.0803642546482	0.469805657877	2200	http://amigo.geneontology.org/cgi-bin/amigo/term_details?term=GO:0035581	hsa:2200,FBN1,2200:up
DNA strand renaturation	biological_process	GO:0000733	1	9	15150	1800799	6.60066006601e-05	4.99778154031e-06	0.0803642546482	0.469805657877	301	http://amigo.geneontology.org/cgi-bin/amigo/term_details?term=GO:0000733	hsa:301,ANXA1,301:up
fucose catabolic process	biological_process	GO:0019317	1	9	15150	1800799	6.60066006601e-05	4.99778154031e-06	0.0803642546482	0.469805657877	2530	http://amigo.geneontology.org/cgi-bin/amigo/term_details?term=GO:0019317	hsa:2530,FUT8,2530:down
epithelial cell proliferation involved in liver morphogenesis	biological_process	GO:0072575	1	9	15150	1800799	6.60066006601e-05	4.99778154031e-06	0.0803642546482	0.469805657877	7494	http://amigo.geneontology.org/cgi-bin/amigo/term_details?term=GO:0072575	hsa:7494,XBP1,7494:down
histone H3-K36 methylation	biological_process	GO:0010452	1	9	15150	1800799	6.60066006601e-05	4.99778154031e-06	0.0803642546482	0.469805657877	29072	http://amigo.geneontology.org/cgi-bin/amigo/term_details?term=GO:0010452	hsa:29072,SETD2,29072:down
positive regulation of heterotypic cell-cell adhesion	biological_process	GO:0034116	1	9	15150	1800799	6.60066006601e-05	4.99778154031e-06	0.0803642546482	0.469805657877	2243	http://amigo.geneontology.org/cgi-bin/amigo/term_details?term=GO:0034116	hsa:2243,FGA,2243:down
positive thymic T cell selection	biological_process	GO:0045059	1	9	15150	1800799	6.60066006601e-05	4.99778154031e-06	0.0803642546482	0.469805657877	6794	http://amigo.geneontology.org/cgi-bin/amigo/term_details?term=GO:0045059	hsa:6794,STK11,6794:down
positive regulation of immunoglobulin secretion	biological_process	GO:0051024	1	9	15150	1800799	6.60066006601e-05	4.99778154031e-06	0.0803642546482	0.469805657877	7494	http://amigo.geneontology.org/cgi-bin/amigo/term_details?term=GO:0051024	hsa:7494,XBP1,7494:down
L-fucose metabolic process	biological_process	GO:0042354	1	9	15150	1800799	6.60066006601e-05	4.99778154031e-06	0.0803642546482	0.469805657877	2530	http://amigo.geneontology.org/cgi-bin/amigo/term_details?term=GO:0042354	hsa:2530,FUT8,2530:down
pigment granule maturation	biological_process	GO:0048757	1	9	15150	1800799	6.60066006601e-05	4.99778154031e-06	0.0803642546482	0.469805657877	164	http://amigo.geneontology.org/cgi-bin/amigo/term_details?term=GO:0048757	hsa:164,AP1G1,164:down
neuron remodeling	biological_process	GO:0016322	1	9	15150	1800799	6.60066006601e-05	4.99778154031e-06	0.0803642546482	0.469805657877	9855	http://amigo.geneontology.org/cgi-bin/amigo/term_details?term=GO:0016322	hsa:9855,FARP2,9855:down
endosome to melanosome transport	biological_process	GO:0035646	1	9	15150	1800799	6.60066006601e-05	4.99778154031e-06	0.0803642546482	0.469805657877	164	http://amigo.geneontology.org/cgi-bin/amigo/term_details?term=GO:0035646	hsa:164,AP1G1,164:down
response to starvation	biological_process	GO:0042594	4	190	15150	1800799	0.00026402640264	0.000105508721406	0.0805603484089	0.469805657877	57533|2081|23256|7494	http://amigo.geneontology.org/cgi-bin/amigo/term_details?term=GO:0042594	hsa:57533,TBC1D14,57533:down|hsa:2081,ERN1,2081:down|hsa:23256,SCFD1,23256:down|hsa:7494,XBP1,7494:down
fibroblast growth factor receptor signaling pathway	biological_process	GO:0008543	4	191	15150	1800799	0.00026402640264	0.000106064030466	0.0817319634486	0.469805657877	5170|1956|23213|7057	http://amigo.geneontology.org/cgi-bin/amigo/term_details?term=GO:0008543	hsa:5170,PDPK1,5170:down|hsa:1956,EGFR,1956:up|hsa:23213,SULF1,23213:up|hsa:7057,THBS1,7057:up
regulation of phospholipid metabolic process	biological_process	GO:1903725	2	55	15150	1800799	0.00013201320132	3.05419983019e-05	0.0822215383116	0.469805657877	2181|7494	http://amigo.geneontology.org/cgi-bin/amigo/term_details?term=GO:1903725	hsa:2181,ACSL3,2181:down|hsa:7494,XBP1,7494:down
endocrine pancreas development	biological_process	GO:0031018	2	55	15150	1800799	0.00013201320132	3.05419983019e-05	0.0822215383116	0.469805657877	301|5170	http://amigo.geneontology.org/cgi-bin/amigo/term_details?term=GO:0031018	hsa:301,ANXA1,301:up|hsa:5170,PDPK1,5170:down
regulation of vasoconstriction	biological_process	GO:0019229	2	55	15150	1800799	0.00013201320132	3.05419983019e-05	0.0822215383116	0.469805657877	1956|2243	http://amigo.geneontology.org/cgi-bin/amigo/term_details?term=GO:0019229	hsa:1956,EGFR,1956:up|hsa:2243,FGA,2243:down
single organism cell adhesion	biological_process	GO:0098602	10	709	15150	1800799	0.000660066006601	0.000393714123564	0.0829106023272	0.469805657877	6794|5170|2335|301|1604|7494|6281|1956|25945|2243	http://amigo.geneontology.org/cgi-bin/amigo/term_details?term=GO:0098602	hsa:6794,STK11,6794:down|hsa:5170,PDPK1,5170:down|hsa:2335,FN1,2335:up|hsa:301,ANXA1,301:up|hsa:1604,CD55,1604:up|hsa:7494,XBP1,7494:down|hsa:6281,S100A10,6281:up|hsa:1956,EGFR,1956:up|hsa:25945,PVRL3,25945:down|hsa:2243,FGA,2243:down
response to acid chemical	biological_process	GO:0001101	5	271	15150	1800799	0.0003300330033	0.000150488755269	0.0832056021874	0.469805657877	1278|1956|1281|7494|1277	http://amigo.geneontology.org/cgi-bin/amigo/term_details?term=GO:0001101	hsa:1278,COL1A2,1278:up|hsa:1956,EGFR,1956:up|hsa:1281,COL3A1,1281:up|hsa:7494,XBP1,7494:down|hsa:1277,COL1A1,1277:up
regulation of nucleocytoplasmic transport	biological_process	GO:0046822	4	193	15150	1800799	0.00026402640264	0.000107174648587	0.0841003012225	0.469805657877	55929|1956|7494|29072	http://amigo.geneontology.org/cgi-bin/amigo/term_details?term=GO:0046822	hsa:55929,DMAP1,55929:down|hsa:1956,EGFR,1956:up|hsa:7494,XBP1,7494:down|hsa:29072,SETD2,29072:down
positive regulation of cell activation	biological_process	GO:0050867	5	272	15150	1800799	0.0003300330033	0.000151044064329	0.0841846612522	0.469805657877	164|5170|7057|7494|1604	http://amigo.geneontology.org/cgi-bin/amigo/term_details?term=GO:0050867	hsa:164,AP1G1,164:down|hsa:5170,PDPK1,5170:down|hsa:7057,THBS1,7057:up|hsa:7494,XBP1,7494:down|hsa:1604,CD55,1604:up
positive regulation of axonogenesis	biological_process	GO:0050772	2	56	15150	1800799	0.00013201320132	3.10973073619e-05	0.0847031699455	0.469805657877	6794|2335	http://amigo.geneontology.org/cgi-bin/amigo/term_details?term=GO:0050772	hsa:6794,STK11,6794:down|hsa:2335,FN1,2335:up
regulation of protein localization to plasma membrane	biological_process	GO:1903076	2	56	15150	1800799	0.00013201320132	3.10973073619e-05	0.0847031699455	0.469805657877	2181|5170	http://amigo.geneontology.org/cgi-bin/amigo/term_details?term=GO:1903076	hsa:2181,ACSL3,2181:down|hsa:5170,PDPK1,5170:down
negative regulation of cellular component movement	biological_process	GO:0051271	4	194	15150	1800799	0.00026402640264	0.000107729957647	0.0852969537724	0.469805657877	23213|7076|1281|7057	http://amigo.geneontology.org/cgi-bin/amigo/term_details?term=GO:0051271	hsa:23213,SULF1,23213:up|hsa:7076,TIMP1,7076:up|hsa:1281,COL3A1,1281:up|hsa:7057,THBS1,7057:up
enzyme linked receptor protein signaling pathway	biological_process	GO:0007167	14	1095	15150	1800799	0.000924092409241	0.000608063420737	0.0863223951407	0.469805657877	2200|1278|6794|5170|1281|121512|7057|7494|1956|64283|3977|23213|2530|8527	http://amigo.geneontology.org/cgi-bin/amigo/term_details?term=GO:0007167	hsa:2200,FBN1,2200:up|hsa:1278,COL1A2,1278:up|hsa:6794,STK11,6794:down|hsa:5170,PDPK1,5170:down|hsa:1281,COL3A1,1281:up|hsa:121512,FGD4,121512:down|hsa:7057,THBS1,7057:up|hsa:7494,XBP1,7494:down|hsa:1956,EGFR,1956:up|hsa:64283,ARHGEF28,64283:down|hsa:3977,LIFR,3977:down|hsa:23213,SULF1,23213:up|hsa:2530,FUT8,2530:down|hsa:8527,DGKD,8527:down
regulation of cellular component organization	biological_process	GO:0051128	21	1790	15150	1800799	0.00138613861386	0.000994003217461	0.0866059848515	0.469805657877	6794|23108|51231|55840|2243|57533|1289|7057|7494|1277|2181|5170|5205|9855|6281|301|23019|2335|9620|121512|23256	http://amigo.geneontology.org/cgi-bin/amigo/term_details?term=GO:0051128	hsa:6794,STK11,6794:down|hsa:23108,RAP1GAP2,23108:down|hsa:51231,VRK3,51231:down|hsa:55840,EAF2,55840:down|hsa:2243,FGA,2243:down|hsa:57533,TBC1D14,57533:down|hsa:1289,COL5A1,1289:up|hsa:7057,THBS1,7057:up|hsa:7494,XBP1,7494:down|hsa:1277,COL1A1,1277:up|hsa:2181,ACSL3,2181:down|hsa:5170,PDPK1,5170:down|hsa:5205,ATP8B1,5205:down|hsa:9855,FARP2,9855:down|hsa:6281,S100A10,6281:up|hsa:301,ANXA1,301:u…
endochondral bone morphogenesis	biological_process	GO:0060350	2	57	15150	1800799	0.00013201320132	3.16526164219e-05	0.0872072742426	0.469805657877	7057|1277	http://amigo.geneontology.org/cgi-bin/amigo/term_details?term=GO:0060350	hsa:7057,THBS1,7057:up|hsa:1277,COL1A1,1277:up
regulation of cell junction assembly	biological_process	GO:1901888	2	57	15150	1800799	0.00013201320132	3.16526164219e-05	0.0872072742426	0.469805657877	7057|6281	http://amigo.geneontology.org/cgi-bin/amigo/term_details?term=GO:1901888	hsa:7057,THBS1,7057:up|hsa:6281,S100A10,6281:up
monocarboxylic acid metabolic process	biological_process	GO:0032787	8	534	15150	1800799	0.000528052805281	0.000296535038058	0.0874935929351	0.469805657877	6794|5163|301|5095|7494|2181|633|5205	http://amigo.geneontology.org/cgi-bin/amigo/term_details?term=GO:0032787	hsa:6794,STK11,6794:down|hsa:5163,PDK1,5163:down|hsa:301,ANXA1,301:up|hsa:5095,PCCA,5095:down|hsa:7494,XBP1,7494:down|hsa:2181,ACSL3,2181:down|hsa:633,BGN,633:up|hsa:5205,ATP8B1,5205:down
catabolic process	biological_process	GO:0009056	23	1996	15150	1800799	0.00151815181518	0.00110839688383	0.0876686715656	0.469805657877	594|1303|5523|5257|7076|5095|7494|23019|1293|1278|254528|633|57533|1277|1956|23256|6794|1281|2081|1289|9960|84706|2530	http://amigo.geneontology.org/cgi-bin/amigo/term_details?term=GO:0009056	hsa:594,BCKDHB,594:down|hsa:1303,COL12A1,1303:up|hsa:5523,PPP2R3A,5523:down|hsa:5257,PHKB,5257:down|hsa:7076,TIMP1,7076:up|hsa:5095,PCCA,5095:down|hsa:7494,XBP1,7494:down|hsa:23019,CNOT1,23019:down|hsa:1293,COL6A3,1293:up|hsa:1278,COL1A2,1278:up|hsa:254528,MEIOB,254528:down|hsa:633,BGN,633:up|hsa:57533,TBC1D14,57533:down|hsa:1277,COL1A1,1277:up|hsa:1956,EGFR,1956:up|hsa:23256,SCFD1,23256:down|hsa…
regulation of cholesterol homeostasis	biological_process	GO:2000188	1	10	15150	1800799	6.60066006601e-05	5.55309060034e-06	0.0880365836979	0.469805657877	10802	http://amigo.geneontology.org/cgi-bin/amigo/term_details?term=GO:2000188	hsa:10802,SEC24A,10802:down
cellular response to nitric oxide	biological_process	GO:0071732	1	10	15150	1800799	6.60066006601e-05	5.55309060034e-06	0.0880365836979	0.469805657877	7057	http://amigo.geneontology.org/cgi-bin/amigo/term_details?term=GO:0071732	hsa:7057,THBS1,7057:up
neurofilament cytoskeleton organization	biological_process	GO:0060052	1	10	15150	1800799	6.60066006601e-05	5.55309060034e-06	0.0880365836979	0.469805657877	64283	http://amigo.geneontology.org/cgi-bin/amigo/term_details?term=GO:0060052	hsa:64283,ARHGEF28,64283:down
liver morphogenesis	biological_process	GO:0072576	1	10	15150	1800799	6.60066006601e-05	5.55309060034e-06	0.0880365836979	0.469805657877	7494	http://amigo.geneontology.org/cgi-bin/amigo/term_details?term=GO:0072576	hsa:7494,XBP1,7494:down
positive regulation of macrophage activation	biological_process	GO:0043032	1	10	15150	1800799	6.60066006601e-05	5.55309060034e-06	0.0880365836979	0.469805657877	7057	http://amigo.geneontology.org/cgi-bin/amigo/term_details?term=GO:0043032	hsa:7057,THBS1,7057:up
bone trabecula formation	biological_process	GO:0060346	1	10	15150	1800799	6.60066006601e-05	5.55309060034e-06	0.0880365836979	0.469805657877	1277	http://amigo.geneontology.org/cgi-bin/amigo/term_details?term=GO:0060346	hsa:1277,COL1A1,1277:up
regulation of plasminogen activation	biological_process	GO:0010755	1	10	15150	1800799	6.60066006601e-05	5.55309060034e-06	0.0880365836979	0.469805657877	7057	http://amigo.geneontology.org/cgi-bin/amigo/term_details?term=GO:0010755	hsa:7057,THBS1,7057:up
coronary vasculature morphogenesis	biological_process	GO:0060977	1	10	15150	1800799	6.60066006601e-05	5.55309060034e-06	0.0880365836979	0.469805657877	29072	http://amigo.geneontology.org/cgi-bin/amigo/term_details?term=GO:0060977	hsa:29072,SETD2,29072:down
negative regulation of complement activation	biological_process	GO:0045916	1	10	15150	1800799	6.60066006601e-05	5.55309060034e-06	0.0880365836979	0.469805657877	1604	http://amigo.geneontology.org/cgi-bin/amigo/term_details?term=GO:0045916	hsa:1604,CD55,1604:up
response to phenylpropanoid	biological_process	GO:0080184	1	10	15150	1800799	6.60066006601e-05	5.55309060034e-06	0.0880365836979	0.469805657877	1956	http://amigo.geneontology.org/cgi-bin/amigo/term_details?term=GO:0080184	hsa:1956,EGFR,1956:up
glomerular basement membrane development	biological_process	GO:0032836	1	10	15150	1800799	6.60066006601e-05	5.55309060034e-06	0.0880365836979	0.469805657877	23213	http://amigo.geneontology.org/cgi-bin/amigo/term_details?term=GO:0032836	hsa:23213,SULF1,23213:up
negative regulation of fibrinolysis	biological_process	GO:0051918	1	10	15150	1800799	6.60066006601e-05	5.55309060034e-06	0.0880365836979	0.469805657877	7057	http://amigo.geneontology.org/cgi-bin/amigo/term_details?term=GO:0051918	hsa:7057,THBS1,7057:up
positive regulation of transcription from RNA polymerase II promoter in response to endoplasmic reticulum stress	biological_process	GO:1990440	1	10	15150	1800799	6.60066006601e-05	5.55309060034e-06	0.0880365836979	0.469805657877	7494	http://amigo.geneontology.org/cgi-bin/amigo/term_details?term=GO:1990440	hsa:7494,XBP1,7494:down
regulation of integrin activation	biological_process	GO:0033623	1	10	15150	1800799	6.60066006601e-05	5.55309060034e-06	0.0880365836979	0.469805657877	9855	http://amigo.geneontology.org/cgi-bin/amigo/term_details?term=GO:0033623	hsa:9855,FARP2,9855:down
tRNA splicing, via endonucleolytic cleavage and ligation	biological_process	GO:0006388	1	10	15150	1800799	6.60066006601e-05	5.55309060034e-06	0.0880365836979	0.469805657877	80746	http://amigo.geneontology.org/cgi-bin/amigo/term_details?term=GO:0006388	hsa:80746,TSEN2,80746:down
regulation of RNA export from nucleus	biological_process	GO:0046831	1	10	15150	1800799	6.60066006601e-05	5.55309060034e-06	0.0880365836979	0.469805657877	29072	http://amigo.geneontology.org/cgi-bin/amigo/term_details?term=GO:0046831	hsa:29072,SETD2,29072:down
mature B cell differentiation involved in immune response	biological_process	GO:0002313	1	10	15150	1800799	6.60066006601e-05	5.55309060034e-06	0.0880365836979	0.469805657877	7494	http://amigo.geneontology.org/cgi-bin/amigo/term_details?term=GO:0002313	hsa:7494,XBP1,7494:down
snRNA transcription	biological_process	GO:0009301	1	10	15150	1800799	6.60066006601e-05	5.55309060034e-06	0.0880365836979	0.469805657877	22936	http://amigo.geneontology.org/cgi-bin/amigo/term_details?term=GO:0009301	hsa:22936,ELL2,22936:down
N-glycan processing	biological_process	GO:0006491	1	10	15150	1800799	6.60066006601e-05	5.55309060034e-06	0.0880365836979	0.469805657877	2530	http://amigo.geneontology.org/cgi-bin/amigo/term_details?term=GO:0006491	hsa:2530,FUT8,2530:down
membrane organization	biological_process	GO:0061024	12	907	15150	1800799	0.000792079207921	0.000503665317451	0.0884607883263	0.469805657877	23673|5170|745|301|1289|7057|6281|2181|1956|5205|164|10802	http://amigo.geneontology.org/cgi-bin/amigo/term_details?term=GO:0061024	hsa:23673,STX12,23673:down|hsa:5170,PDPK1,5170:down|hsa:745,MYRF,745:down|hsa:301,ANXA1,301:up|hsa:1289,COL5A1,1289:up|hsa:7057,THBS1,7057:up|hsa:6281,S100A10,6281:up|hsa:2181,ACSL3,2181:down|hsa:1956,EGFR,1956:up|hsa:5205,ATP8B1,5205:down|hsa:164,AP1G1,164:down|hsa:10802,SEC24A,10802:down
negative regulation of developmental process	biological_process	GO:0051093	11	813	15150	1800799	0.000726072607261	0.000451466265808	0.0889202446451	0.469805657877	6794|23108|1281|55840|23512|1289|7057|7494|23019|23213|7076	http://amigo.geneontology.org/cgi-bin/amigo/term_details?term=GO:0051093	hsa:6794,STK11,6794:down|hsa:23108,RAP1GAP2,23108:down|hsa:1281,COL3A1,1281:up|hsa:55840,EAF2,55840:down|hsa:23512,SUZ12,23512:down|hsa:1289,COL5A1,1289:up|hsa:7057,THBS1,7057:up|hsa:7494,XBP1,7494:down|hsa:23019,CNOT1,23019:down|hsa:23213,SULF1,23213:up|hsa:7076,TIMP1,7076:up
lipid transport	biological_process	GO:0006869	5	277	15150	1800799	0.0003300330033	0.000153820609629	0.0891705404896	0.469805657877	301|23673|5205|7057|2181	http://amigo.geneontology.org/cgi-bin/amigo/term_details?term=GO:0006869	hsa:301,ANXA1,301:up|hsa:23673,STX12,23673:down|hsa:5205,ATP8B1,5205:down|hsa:7057,THBS1,7057:up|hsa:2181,ACSL3,2181:down
positive regulation of ERK1 and ERK2 cascade	biological_process	GO:0070374	3	123	15150	1800799	0.00019801980198	6.83030143842e-05	0.0891765559135	0.469805657877	1956|3156|2243	http://amigo.geneontology.org/cgi-bin/amigo/term_details?term=GO:0070374	hsa:1956,EGFR,1956:up|hsa:3156,HMGCR,3156:down|hsa:2243,FGA,2243:down
regulation of protein localization	biological_process	GO:0032880	10	723	15150	1800799	0.000660066006601	0.000401488450405	0.0911625280151	0.469805657877	5170|301|2181|7494|3156|1956|23256|55929|10802|2243	http://amigo.geneontology.org/cgi-bin/amigo/term_details?term=GO:0032880	hsa:5170,PDPK1,5170:down|hsa:301,ANXA1,301:up|hsa:2181,ACSL3,2181:down|hsa:7494,XBP1,7494:down|hsa:3156,HMGCR,3156:down|hsa:1956,EGFR,1956:up|hsa:23256,SCFD1,23256:down|hsa:55929,DMAP1,55929:down|hsa:10802,SEC24A,10802:down|hsa:2243,FGA,2243:down
regulation of response to external stimulus	biological_process	GO:0032101	9	632	15150	1800799	0.000594059405941	0.000350955325941	0.0922528877024	0.469805657877	57533|2081|1604|7057|3156|1956|23256|164|2243	http://amigo.geneontology.org/cgi-bin/amigo/term_details?term=GO:0032101	hsa:57533,TBC1D14,57533:down|hsa:2081,ERN1,2081:down|hsa:1604,CD55,1604:up|hsa:7057,THBS1,7057:up|hsa:3156,HMGCR,3156:down|hsa:1956,EGFR,1956:up|hsa:23256,SCFD1,23256:down|hsa:164,AP1G1,164:down|hsa:2243,FGA,2243:down
autophagic vacuole assembly	biological_process	GO:0000045	2	59	15150	1800799	0.00013201320132	3.2763234542e-05	0.0922807178708	0.469805657877	57533|23256	http://amigo.geneontology.org/cgi-bin/amigo/term_details?term=GO:0000045	hsa:57533,TBC1D14,57533:down|hsa:23256,SCFD1,23256:down
nitric oxide biosynthetic process	biological_process	GO:0006809	2	59	15150	1800799	0.00013201320132	3.2763234542e-05	0.0922807178708	0.469805657877	1956|1728	http://amigo.geneontology.org/cgi-bin/amigo/term_details?term=GO:0006809	hsa:1956,EGFR,1956:up|hsa:1728,NQO1,1728:down
vesicle docking	biological_process	GO:0048278	2	59	15150	1800799	0.00013201320132	3.2763234542e-05	0.0922807178708	0.469805657877	23673|23256	http://amigo.geneontology.org/cgi-bin/amigo/term_details?term=GO:0048278	hsa:23673,STX12,23673:down|hsa:23256,SCFD1,23256:down
inorganic anion transmembrane transport	biological_process	GO:0098661	3	125	15150	1800799	0.00019801980198	6.94136325042e-05	0.0924249175374	0.469805657877	6509|6522|6558	http://amigo.geneontology.org/cgi-bin/amigo/term_details?term=GO:0098661	hsa:6509,SLC1A4,6509:down|hsa:6522,SLC4A2,6522:down|hsa:6558,SLC12A2,6558:down
second-messenger-mediated signaling	biological_process	GO:0019932	4	200	15150	1800799	0.00026402640264	0.000111061812007	0.0926493365936	0.469805657877	5170|1956|8527|7057	http://amigo.geneontology.org/cgi-bin/amigo/term_details?term=GO:0019932	hsa:5170,PDPK1,5170:down|hsa:1956,EGFR,1956:up|hsa:8527,DGKD,8527:down|hsa:7057,THBS1,7057:up
nitrogen compound transport	biological_process	GO:0071705	10	726	15150	1800799	0.000660066006601	0.000403154377585	0.0929923588941	0.469805657877	6509|301|6558|7494|23428|3156|29072|9057|57153|2243	http://amigo.geneontology.org/cgi-bin/amigo/term_details?term=GO:0071705	hsa:6509,SLC1A4,6509:down|hsa:301,ANXA1,301:up|hsa:6558,SLC12A2,6558:down|hsa:7494,XBP1,7494:down|hsa:23428,SLC7A8,23428:down|hsa:3156,HMGCR,3156:down|hsa:29072,SETD2,29072:down|hsa:9057,SLC7A6,9057:down|hsa:57153,SLC44A2,57153:down|hsa:2243,FGA,2243:down
regulation of hydrolase activity	biological_process	GO:0051336	12	917	15150	1800799	0.000792079207921	0.000509218408051	0.0938095609875	0.469805657877	84253|51231|301|7076|2081|7057|7494|5170|1956|1293|121512|2335	http://amigo.geneontology.org/cgi-bin/amigo/term_details?term=GO:0051336	hsa:84253,GARNL3,84253:down|hsa:51231,VRK3,51231:down|hsa:301,ANXA1,301:up|hsa:7076,TIMP1,7076:up|hsa:2081,ERN1,2081:down|hsa:7057,THBS1,7057:up|hsa:7494,XBP1,7494:down|hsa:5170,PDPK1,5170:down|hsa:1956,EGFR,1956:up|hsa:1293,COL6A3,1293:up|hsa:121512,FGD4,121512:down|hsa:2335,FN1,2335:up
organic hydroxy compound transport	biological_process	GO:0015850	4	202	15150	1800799	0.00026402640264	0.000112172430127	0.0951649177146	0.469805657877	57153|23673|5205|7494	http://amigo.geneontology.org/cgi-bin/amigo/term_details?term=GO:0015850	hsa:57153,SLC44A2,57153:down|hsa:23673,STX12,23673:down|hsa:5205,ATP8B1,5205:down|hsa:7494,XBP1,7494:down
positive regulation of catenin import into nucleus	biological_process	GO:0035413	1	11	15150	1800799	6.60066006601e-05	6.10839966037e-06	0.0956449082976	0.469805657877	1956	http://amigo.geneontology.org/cgi-bin/amigo/term_details?term=GO:0035413	hsa:1956,EGFR,1956:up
regulation of metalloenzyme activity	biological_process	GO:0048552	1	11	15150	1800799	6.60066006601e-05	6.10839966037e-06	0.0956449082976	0.469805657877	7076	http://amigo.geneontology.org/cgi-bin/amigo/term_details?term=GO:0048552	hsa:7076,TIMP1,7076:up
cellular pigment accumulation	biological_process	GO:0043482	1	11	15150	1800799	6.60066006601e-05	6.10839966037e-06	0.0956449082976	0.469805657877	164	http://amigo.geneontology.org/cgi-bin/amigo/term_details?term=GO:0043482	hsa:164,AP1G1,164:down
positive regulation of tumor necrosis factor biosynthetic process	biological_process	GO:0042535	1	11	15150	1800799	6.60066006601e-05	6.10839966037e-06	0.0956449082976	0.469805657877	7057	http://amigo.geneontology.org/cgi-bin/amigo/term_details?term=GO:0042535	hsa:7057,THBS1,7057:up
pigment accumulation	biological_process	GO:0043476	1	11	15150	1800799	6.60066006601e-05	6.10839966037e-06	0.0956449082976	0.469805657877	164	http://amigo.geneontology.org/cgi-bin/amigo/term_details?term=GO:0043476	hsa:164,AP1G1,164:down
hepatocyte differentiation	biological_process	GO:0070365	1	11	15150	1800799	6.60066006601e-05	6.10839966037e-06	0.0956449082976	0.469805657877	301	http://amigo.geneontology.org/cgi-bin/amigo/term_details?term=GO:0070365	hsa:301,ANXA1,301:up
regulation of macrophage chemotaxis	biological_process	GO:0010758	1	11	15150	1800799	6.60066006601e-05	6.10839966037e-06	0.0956449082976	0.469805657877	7057	http://amigo.geneontology.org/cgi-bin/amigo/term_details?term=GO:0010758	hsa:7057,THBS1,7057:up
apical protein localization	biological_process	GO:0045176	1	11	15150	1800799	6.60066006601e-05	6.10839966037e-06	0.0956449082976	0.469805657877	9620	http://amigo.geneontology.org/cgi-bin/amigo/term_details?term=GO:0045176	hsa:9620,CELSR1,9620:down
regulation of anion transmembrane transport	biological_process	GO:1903959	1	11	15150	1800799	6.60066006601e-05	6.10839966037e-06	0.0956449082976	0.469805657877	7057	http://amigo.geneontology.org/cgi-bin/amigo/term_details?term=GO:1903959	hsa:7057,THBS1,7057:up
serotonin secretion	biological_process	GO:0001820	1	11	15150	1800799	6.60066006601e-05	6.10839966037e-06	0.0956449082976	0.469805657877	7494	http://amigo.geneontology.org/cgi-bin/amigo/term_details?term=GO:0001820	hsa:7494,XBP1,7494:down
regulation of integrin-mediated signaling pathway	biological_process	GO:2001044	1	11	15150	1800799	6.60066006601e-05	6.10839966037e-06	0.0956449082976	0.469805657877	7076	http://amigo.geneontology.org/cgi-bin/amigo/term_details?term=GO:2001044	hsa:7076,TIMP1,7076:up
regulation of nuclear-transcribed mRNA poly(A) tail shortening	biological_process	GO:0060211	1	11	15150	1800799	6.60066006601e-05	6.10839966037e-06	0.0956449082976	0.469805657877	23019	http://amigo.geneontology.org/cgi-bin/amigo/term_details?term=GO:0060211	hsa:23019,CNOT1,23019:down
positive regulation of nuclear-transcribed mRNA poly(A) tail shortening	biological_process	GO:0060213	1	11	15150	1800799	6.60066006601e-05	6.10839966037e-06	0.0956449082976	0.469805657877	23019	http://amigo.geneontology.org/cgi-bin/amigo/term_details?term=GO:0060213	hsa:23019,CNOT1,23019:down
podosome assembly	biological_process	GO:0071800	1	11	15150	1800799	6.60066006601e-05	6.10839966037e-06	0.0956449082976	0.469805657877	9855	http://amigo.geneontology.org/cgi-bin/amigo/term_details?term=GO:0071800	hsa:9855,FARP2,9855:down
peptidyl-histidine modification	biological_process	GO:0018202	1	11	15150	1800799	6.60066006601e-05	6.10839966037e-06	0.0956449082976	0.469805657877	1938	http://amigo.geneontology.org/cgi-bin/amigo/term_details?term=GO:0018202	hsa:1938,EEF2,1938:down
magnesium ion homeostasis	biological_process	GO:0010960	1	11	15150	1800799	6.60066006601e-05	6.10839966037e-06	0.0956449082976	0.469805657877	1956	http://amigo.geneontology.org/cgi-bin/amigo/term_details?term=GO:0010960	hsa:1956,EGFR,1956:up
positive regulation of Rho protein signal transduction	biological_process	GO:0035025	1	11	15150	1800799	6.60066006601e-05	6.10839966037e-06	0.0956449082976	0.469805657877	1281	http://amigo.geneontology.org/cgi-bin/amigo/term_details?term=GO:0035025	hsa:1281,COL3A1,1281:up
negative regulation of macroautophagy	biological_process	GO:0016242	1	11	15150	1800799	6.60066006601e-05	6.10839966037e-06	0.0956449082976	0.469805657877	23256	http://amigo.geneontology.org/cgi-bin/amigo/term_details?term=GO:0016242	hsa:23256,SCFD1,23256:down
dichotomous subdivision of an epithelial terminal unit	biological_process	GO:0060600	1	11	15150	1800799	6.60066006601e-05	6.10839966037e-06	0.0956449082976	0.469805657877	9620	http://amigo.geneontology.org/cgi-bin/amigo/term_details?term=GO:0060600	hsa:9620,CELSR1,9620:down
negative regulation of intracellular estrogen receptor signaling pathway	biological_process	GO:0033147	1	11	15150	1800799	6.60066006601e-05	6.10839966037e-06	0.0956449082976	0.469805657877	23019	http://amigo.geneontology.org/cgi-bin/amigo/term_details?term=GO:0033147	hsa:23019,CNOT1,23019:down
cGMP-mediated signaling	biological_process	GO:0019934	1	11	15150	1800799	6.60066006601e-05	6.10839966037e-06	0.0956449082976	0.469805657877	7057	http://amigo.geneontology.org/cgi-bin/amigo/term_details?term=GO:0019934	hsa:7057,THBS1,7057:up
biotin metabolic process	biological_process	GO:0006768	1	11	15150	1800799	6.60066006601e-05	6.10839966037e-06	0.0956449082976	0.469805657877	5095	http://amigo.geneontology.org/cgi-bin/amigo/term_details?term=GO:0006768	hsa:5095,PCCA,5095:down
resolution of meiotic recombination intermediates	biological_process	GO:0000712	1	11	15150	1800799	6.60066006601e-05	6.10839966037e-06	0.0956449082976	0.469805657877	254528	http://amigo.geneontology.org/cgi-bin/amigo/term_details?term=GO:0000712	hsa:254528,MEIOB,254528:down
regulation of superoxide anion generation	biological_process	GO:0032928	1	11	15150	1800799	6.60066006601e-05	6.10839966037e-06	0.0956449082976	0.469805657877	1956	http://amigo.geneontology.org/cgi-bin/amigo/term_details?term=GO:0032928	hsa:1956,EGFR,1956:up
response to ionizing radiation	biological_process	GO:0010212	3	127	15150	1800799	0.00019801980198	7.05242506243e-05	0.0957215274831	0.469805657877	143570|301|6794	http://amigo.geneontology.org/cgi-bin/amigo/term_details?term=GO:0010212	hsa:143570,XRRA1,143570:down|hsa:301,ANXA1,301:up|hsa:6794,STK11,6794:down
vascular endothelial growth factor receptor signaling pathway	biological_process	GO:0048010	3	127	15150	1800799	0.00019801980198	7.05242506243e-05	0.0957215274831	0.469805657877	5170|23213|7494	http://amigo.geneontology.org/cgi-bin/amigo/term_details?term=GO:0048010	hsa:5170,PDPK1,5170:down|hsa:23213,SULF1,23213:up|hsa:7494,XBP1,7494:down
response to steroid hormone	biological_process	GO:0048545	6	369	15150	1800799	0.00039603960396	0.000204909043153	0.0965472873227	0.472230145324	594|1728|301|7057|1277|1956	http://amigo.geneontology.org/cgi-bin/amigo/term_details?term=GO:0048545	hsa:594,BCKDHB,594:down|hsa:1728,NQO1,1728:down|hsa:301,ANXA1,301:up|hsa:7057,THBS1,7057:up|hsa:1277,COL1A1,1277:up|hsa:1956,EGFR,1956:up
regulation of cell shape	biological_process	GO:0008360	3	128	15150	1800799	0.00019801980198	7.10795596843e-05	0.0973876394277	0.473870683491	121512|51231|2335	http://amigo.geneontology.org/cgi-bin/amigo/term_details?term=GO:0008360	hsa:121512,FGD4,121512:down|hsa:51231,VRK3,51231:down|hsa:2335,FN1,2335:up
embryonic skeletal system development	biological_process	GO:0048706	3	128	15150	1800799	0.00019801980198	7.10795596843e-05	0.0973876394277	0.473870683491	29072|23213|1277	http://amigo.geneontology.org/cgi-bin/amigo/term_details?term=GO:0048706	hsa:29072,SETD2,29072:down|hsa:23213,SULF1,23213:up|hsa:1277,COL1A1,1277:up
response to peptide	biological_process	GO:1901652	7	458	15150	1800799	0.00046204620462	0.000254331549496	0.0975916481234	0.474080019894	6794|5170|301|7076|1604|7494|1277	http://amigo.geneontology.org/cgi-bin/amigo/term_details?term=GO:1901652	hsa:6794,STK11,6794:down|hsa:5170,PDPK1,5170:down|hsa:301,ANXA1,301:up|hsa:7076,TIMP1,7076:up|hsa:1604,CD55,1604:up|hsa:7494,XBP1,7494:down|hsa:1277,COL1A1,1277:up
endomembrane system organization	biological_process	GO:0010256	7	460	15150	1800799	0.00046204620462	0.000255442167616	0.0992301264963	0.477588213269	5170|745|57584|1289|6281|2181|5205	http://amigo.geneontology.org/cgi-bin/amigo/term_details?term=GO:0010256	hsa:5170,PDPK1,5170:down|hsa:745,MYRF,745:down|hsa:57584,ARHGAP21,57584:down|hsa:1289,COL5A1,1289:up|hsa:6281,S100A10,6281:up|hsa:2181,ACSL3,2181:down|hsa:5205,ATP8B1,5205:down
cytoplasmic transport	biological_process	GO:0016482	12	927	15150	1800799	0.000792079207921	0.000514771498651	0.0993508400416	0.477588213269	5170|54469|55929|57533|7494|55705|2181|1956|23256|29072|164|10802	http://amigo.geneontology.org/cgi-bin/amigo/term_details?term=GO:0016482	hsa:5170,PDPK1,5170:down|hsa:54469,ZFAND6,54469:down|hsa:55929,DMAP1,55929:down|hsa:57533,TBC1D14,57533:down|hsa:7494,XBP1,7494:down|hsa:55705,IPO9,55705:down|hsa:2181,ACSL3,2181:down|hsa:1956,EGFR,1956:up|hsa:23256,SCFD1,23256:down|hsa:29072,SETD2,29072:down|hsa:164,AP1G1,164:down|hsa:10802,SEC24A,10802:down
regulation of plasma membrane organization	biological_process	GO:1903729	2	62	15150	1800799	0.00013201320132	3.44291617221e-05	0.10004598174	0.477588213269	2181|5170	http://amigo.geneontology.org/cgi-bin/amigo/term_details?term=GO:1903729	hsa:2181,ACSL3,2181:down|hsa:5170,PDPK1,5170:down
response to glucocorticoid	biological_process	GO:0051384	3	130	15150	1800799	0.00019801980198	7.21901778044e-05	0.100754899845	0.477588213269	301|1956|594	http://amigo.geneontology.org/cgi-bin/amigo/term_details?term=GO:0051384	hsa:301,ANXA1,301:up|hsa:1956,EGFR,1956:up|hsa:594,BCKDHB,594:down
single-organism metabolic process	biological_process	GO:0044710	50	4895	15150	1800799	0.003300330033	0.00271823784887	0.100926170394	0.477588213269	594|1303|23512|7818|58508|633|23428|4200|8527|9057|54953|5378|7057|7494|5095|8491|29072|1293|55929|2243|1278|254528|5163|23213|301|57533|9377|1277|2181|1956|5205|23256|1938|5257|6794|1281|51231|1728|10847|2081|1289|50|9960|2762|84706|2530|1604|57153|10802|3156	http://amigo.geneontology.org/cgi-bin/amigo/term_details?term=GO:0044710	hsa:594,BCKDHB,594:down|hsa:1303,COL12A1,1303:up|hsa:23512,SUZ12,23512:down|hsa:7818,DAP3,7818:down|hsa:58508,KMT2C,58508:down|hsa:633,BGN,633:up|hsa:23428,SLC7A8,23428:down|hsa:4200,ME2,4200:down|hsa:8527,DGKD,8527:down|hsa:9057,SLC7A6,9057:down|hsa:54953,C1orf27,54953:down|hsa:5378,PMS1,5378:down|hsa:7057,THBS1,7057:up|hsa:7494,XBP1,7494:down|hsa:5095,PCCA,5095:down|hsa:8491,MAP4K3,8491:down|hs…
cell morphogenesis involved in differentiation	biological_process	GO:0000904	11	834	15150	1800799	0.000726072607261	0.000463127756068	0.101134301325	0.477588213269	6794|1281|2335|1289|6281|64283|1277|1956|9855|1293|2243	http://amigo.geneontology.org/cgi-bin/amigo/term_details?term=GO:0000904	hsa:6794,STK11,6794:down|hsa:1281,COL3A1,1281:up|hsa:2335,FN1,2335:up|hsa:1289,COL5A1,1289:up|hsa:6281,S100A10,6281:up|hsa:64283,ARHGEF28,64283:down|hsa:1277,COL1A1,1277:up|hsa:1956,EGFR,1956:up|hsa:9855,FARP2,9855:down|hsa:1293,COL6A3,1293:up|hsa:2243,FGA,2243:down
regulation of Wnt signaling pathway	biological_process	GO:0030111	5	289	15150	1800799	0.0003300330033	0.00016048431835	0.101742603872	0.477588213269	23213|6794|1277|5523|80114	http://amigo.geneontology.org/cgi-bin/amigo/term_details?term=GO:0030111	hsa:23213,SULF1,23213:up|hsa:6794,STK11,6794:down|hsa:1277,COL1A1,1277:up|hsa:5523,PPP2R3A,5523:down|hsa:80114,BICC1,80114:up
negative regulation of response to stimulus	biological_process	GO:0048585	15	1226	15150	1800799	0.000990099009901	0.000680808907602	0.102182506052	0.477588213269	2200|5170|1281|51231|7057|7494|1604|3156|1956|23256|23019|23213|2243|5523|80114	http://amigo.geneontology.org/cgi-bin/amigo/term_details?term=GO:0048585	hsa:2200,FBN1,2200:up|hsa:5170,PDPK1,5170:down|hsa:1281,COL3A1,1281:up|hsa:51231,VRK3,51231:down|hsa:7057,THBS1,7057:up|hsa:7494,XBP1,7494:down|hsa:1604,CD55,1604:up|hsa:3156,HMGCR,3156:down|hsa:1956,EGFR,1956:up|hsa:23256,SCFD1,23256:down|hsa:23019,CNOT1,23019:down|hsa:23213,SULF1,23213:up|hsa:2243,FGA,2243:down|hsa:5523,PPP2R3A,5523:down|hsa:80114,BICC1,80114:up
cellular response to stress	biological_process	GO:0033554	18	1527	15150	1800799	0.00118811881188	0.000847956934672	0.102558995009	0.477588213269	254528|5163|5378|1728|301|57533|2081|6794|7494|7057|8491|1956|9960|23256|29072|55929|51061|3156	http://amigo.geneontology.org/cgi-bin/amigo/term_details?term=GO:0033554	hsa:254528,MEIOB,254528:down|hsa:5163,PDK1,5163:down|hsa:5378,PMS1,5378:down|hsa:1728,NQO1,1728:down|hsa:301,ANXA1,301:up|hsa:57533,TBC1D14,57533:down|hsa:2081,ERN1,2081:down|hsa:6794,STK11,6794:down|hsa:7494,XBP1,7494:down|hsa:7057,THBS1,7057:up|hsa:8491,MAP4K3,8491:down|hsa:1956,EGFR,1956:up|hsa:9960,USP3,9960:down|hsa:23256,SCFD1,23256:down|hsa:29072,SETD2,29072:down|hsa:55929,DMAP1,55929:down…
negative regulation of adherens junction organization	biological_process	GO:1903392	1	12	15150	1800799	6.60066006601e-05	6.66370872041e-06	0.103189762353	0.477588213269	7057	http://amigo.geneontology.org/cgi-bin/amigo/term_details?term=GO:1903392	hsa:7057,THBS1,7057:up
positive regulation of B cell differentiation	biological_process	GO:0045579	1	12	15150	1800799	6.60066006601e-05	6.66370872041e-06	0.103189762353	0.477588213269	7494	http://amigo.geneontology.org/cgi-bin/amigo/term_details?term=GO:0045579	hsa:7494,XBP1,7494:down
wound healing, spreading of epidermal cells	biological_process	GO:0035313	1	12	15150	1800799	6.60066006601e-05	6.66370872041e-06	0.103189762353	0.477588213269	1289	http://amigo.geneontology.org/cgi-bin/amigo/term_details?term=GO:0035313	hsa:1289,COL5A1,1289:up
response to vitamin E	biological_process	GO:0033197	1	12	15150	1800799	6.60066006601e-05	6.66370872041e-06	0.103189762353	0.477588213269	1277	http://amigo.geneontology.org/cgi-bin/amigo/term_details?term=GO:0033197	hsa:1277,COL1A1,1277:up
acetyl-CoA biosynthetic process from pyruvate	biological_process	GO:0006086	1	12	15150	1800799	6.60066006601e-05	6.66370872041e-06	0.103189762353	0.477588213269	5163	http://amigo.geneontology.org/cgi-bin/amigo/term_details?term=GO:0006086	hsa:5163,PDK1,5163:down
regulation of ER to Golgi vesicle-mediated transport	biological_process	GO:0060628	1	12	15150	1800799	6.60066006601e-05	6.66370872041e-06	0.103189762353	0.477588213269	23256	http://amigo.geneontology.org/cgi-bin/amigo/term_details?term=GO:0060628	hsa:23256,SCFD1,23256:down
regulation of nucleobase-containing compound transport	biological_process	GO:0032239	1	12	15150	1800799	6.60066006601e-05	6.66370872041e-06	0.103189762353	0.477588213269	29072	http://amigo.geneontology.org/cgi-bin/amigo/term_details?term=GO:0032239	hsa:29072,SETD2,29072:down
dermatan sulfate biosynthetic process	biological_process	GO:0030208	1	12	15150	1800799	6.60066006601e-05	6.66370872041e-06	0.103189762353	0.477588213269	633	http://amigo.geneontology.org/cgi-bin/amigo/term_details?term=GO:0030208	hsa:633,BGN,633:up
fatty acid homeostasis	biological_process	GO:0055089	1	12	15150	1800799	6.60066006601e-05	6.66370872041e-06	0.103189762353	0.477588213269	7494	http://amigo.geneontology.org/cgi-bin/amigo/term_details?term=GO:0055089	hsa:7494,XBP1,7494:down
positive regulation of cellular amine metabolic process	biological_process	GO:0033240	1	12	15150	1800799	6.60066006601e-05	6.66370872041e-06	0.103189762353	0.477588213269	2181	http://amigo.geneontology.org/cgi-bin/amigo/term_details?term=GO:0033240	hsa:2181,ACSL3,2181:down
meiotic chromosome separation	biological_process	GO:0051307	1	12	15150	1800799	6.60066006601e-05	6.66370872041e-06	0.103189762353	0.477588213269	254528	http://amigo.geneontology.org/cgi-bin/amigo/term_details?term=GO:0051307	hsa:254528,MEIOB,254528:down
negative regulation of focal adhesion assembly	biological_process	GO:0051895	1	12	15150	1800799	6.60066006601e-05	6.66370872041e-06	0.103189762353	0.477588213269	7057	http://amigo.geneontology.org/cgi-bin/amigo/term_details?term=GO:0051895	hsa:7057,THBS1,7057:up
positive regulation of muscle cell apoptotic process	biological_process	GO:0010661	1	12	15150	1800799	6.60066006601e-05	6.66370872041e-06	0.103189762353	0.477588213269	3156	http://amigo.geneontology.org/cgi-bin/amigo/term_details?term=GO:0010661	hsa:3156,HMGCR,3156:down
regulation of mononuclear cell migration	biological_process	GO:0071675	1	12	15150	1800799	6.60066006601e-05	6.66370872041e-06	0.103189762353	0.477588213269	7057	http://amigo.geneontology.org/cgi-bin/amigo/term_details?term=GO:0071675	hsa:7057,THBS1,7057:up
myelin maintenance	biological_process	GO:0043217	1	12	15150	1800799	6.60066006601e-05	6.66370872041e-06	0.103189762353	0.477588213269	745	http://amigo.geneontology.org/cgi-bin/amigo/term_details?term=GO:0043217	hsa:745,MYRF,745:down
regulation of acetyl-CoA biosynthetic process from pyruvate	biological_process	GO:0010510	1	12	15150	1800799	6.60066006601e-05	6.66370872041e-06	0.103189762353	0.477588213269	5163	http://amigo.geneontology.org/cgi-bin/amigo/term_details?term=GO:0010510	hsa:5163,PDK1,5163:down
histone H2A acetylation	biological_process	GO:0043968	1	12	15150	1800799	6.60066006601e-05	6.66370872041e-06	0.103189762353	0.477588213269	55929	http://amigo.geneontology.org/cgi-bin/amigo/term_details?term=GO:0043968	hsa:55929,DMAP1,55929:down
negative regulation of humoral immune response	biological_process	GO:0002921	1	12	15150	1800799	6.60066006601e-05	6.66370872041e-06	0.103189762353	0.477588213269	1604	http://amigo.geneontology.org/cgi-bin/amigo/term_details?term=GO:0002921	hsa:1604,CD55,1604:up
interleukin-6 secretion	biological_process	GO:0072604	1	12	15150	1800799	6.60066006601e-05	6.66370872041e-06	0.103189762353	0.477588213269	7494	http://amigo.geneontology.org/cgi-bin/amigo/term_details?term=GO:0072604	hsa:7494,XBP1,7494:down
protein O-linked fucosylation	biological_process	GO:0036066	1	12	15150	1800799	6.60066006601e-05	6.66370872041e-06	0.103189762353	0.477588213269	7057	http://amigo.geneontology.org/cgi-bin/amigo/term_details?term=GO:0036066	hsa:7057,THBS1,7057:up
regulation of exocytosis	biological_process	GO:0017157	3	132	15150	1800799	0.00019801980198	7.33007959245e-05	0.10416809958	0.480764320281	164|5170|2243	http://amigo.geneontology.org/cgi-bin/amigo/term_details?term=GO:0017157	hsa:164,AP1G1,164:down|hsa:5170,PDPK1,5170:down|hsa:2243,FGA,2243:down
negative regulation of angiogenesis	biological_process	GO:0016525	2	64	15150	1800799	0.00013201320132	3.55397798422e-05	0.105320180874	0.480764320281	23213|7057	http://amigo.geneontology.org/cgi-bin/amigo/term_details?term=GO:0016525	hsa:23213,SULF1,23213:up|hsa:7057,THBS1,7057:up
regulation of blood vessel size	biological_process	GO:0050880	3	133	15150	1800799	0.00019801980198	7.38561049845e-05	0.105891633872	0.480764320281	1956|3156|2243	http://amigo.geneontology.org/cgi-bin/amigo/term_details?term=GO:0050880	hsa:1956,EGFR,1956:up|hsa:3156,HMGCR,3156:down|hsa:2243,FGA,2243:down
protein localization to nucleus	biological_process	GO:0034504	5	293	15150	1800799	0.0003300330033	0.00016270555459	0.106119324994	0.480764320281	55705|55929|1956|7494|1277	http://amigo.geneontology.org/cgi-bin/amigo/term_details?term=GO:0034504	hsa:55705,IPO9,55705:down|hsa:55929,DMAP1,55929:down|hsa:1956,EGFR,1956:up|hsa:7494,XBP1,7494:down|hsa:1277,COL1A1,1277:up
regulation of tube size	biological_process	GO:0035150	3	134	15150	1800799	0.00019801980198	7.44114140445e-05	0.107626300735	0.480764320281	1956|3156|2243	http://amigo.geneontology.org/cgi-bin/amigo/term_details?term=GO:0035150	hsa:1956,EGFR,1956:up|hsa:3156,HMGCR,3156:down|hsa:2243,FGA,2243:down
vasodilation	biological_process	GO:0042311	2	65	15150	1800799	0.00013201320132	3.60950889022e-05	0.107984976799	0.480764320281	1956|3156	http://amigo.geneontology.org/cgi-bin/amigo/term_details?term=GO:0042311	hsa:1956,EGFR,1956:up|hsa:3156,HMGCR,3156:down
positive regulation of exocytosis	biological_process	GO:0045921	2	65	15150	1800799	0.00013201320132	3.60950889022e-05	0.107984976799	0.480764320281	164|2243	http://amigo.geneontology.org/cgi-bin/amigo/term_details?term=GO:0045921	hsa:164,AP1G1,164:down|hsa:2243,FGA,2243:down
morphogenesis of a branching structure	biological_process	GO:0001763	4	212	15150	1800799	0.00026402640264	0.000117725520727	0.108214096053	0.480764320281	23213|9620|6558|29072	http://amigo.geneontology.org/cgi-bin/amigo/term_details?term=GO:0001763	hsa:23213,SULF1,23213:up|hsa:9620,CELSR1,9620:down|hsa:6558,SLC12A2,6558:down|hsa:29072,SETD2,29072:down
regulation of cell adhesion	biological_process	GO:0030155	8	563	15150	1800799	0.000528052805281	0.000312639000799	0.108966591129	0.480764320281	5170|6281|10085|1604|7494|7057|1277|2243	http://amigo.geneontology.org/cgi-bin/amigo/term_details?term=GO:0030155	hsa:5170,PDPK1,5170:down|hsa:6281,S100A10,6281:up|hsa:10085,EDIL3,10085:down|hsa:1604,CD55,1604:up|hsa:7494,XBP1,7494:down|hsa:7057,THBS1,7057:up|hsa:1277,COL1A1,1277:up|hsa:2243,FGA,2243:down
positive regulation of homeostatic process	biological_process	GO:0032846	3	135	15150	1800799	0.00019801980198	7.49667231046e-05	0.109371981884	0.480764320281	301|5170|10802	http://amigo.geneontology.org/cgi-bin/amigo/term_details?term=GO:0032846	hsa:301,ANXA1,301:up|hsa:5170,PDPK1,5170:down|hsa:10802,SEC24A,10802:down
cellular component assembly	biological_process	GO:0022607	23	2056	15150	1800799	0.00151815181518	0.00114171542743	0.109879635843	0.480764320281	5170|6281|9855|121512|9057|8527|7057|23019|25945|2243|1278|153562|57533|1153|1277|2181|5205|3156|6794|2335|56125|10802|23256	http://amigo.geneontology.org/cgi-bin/amigo/term_details?term=GO:0022607	hsa:5170,PDPK1,5170:down|hsa:6281,S100A10,6281:up|hsa:9855,FARP2,9855:down|hsa:121512,FGD4,121512:down|hsa:9057,SLC7A6,9057:down|hsa:8527,DGKD,8527:down|hsa:7057,THBS1,7057:up|hsa:23019,CNOT1,23019:down|hsa:25945,PVRL3,25945:down|hsa:2243,FGA,2243:down|hsa:1278,COL1A2,1278:up|hsa:153562,MARVELD2,153562:down|hsa:57533,TBC1D14,57533:down|hsa:1153,CIRBP,1153:down|hsa:1277,COL1A1,1277:up|hsa:2181,ACS…
negative regulation of blood vessel morphogenesis	biological_process	GO:2000181	2	66	15150	1800799	0.00013201320132	3.66503979622e-05	0.110667582008	0.480764320281	23213|7057	http://amigo.geneontology.org/cgi-bin/amigo/term_details?term=GO:2000181	hsa:23213,SULF1,23213:up|hsa:7057,THBS1,7057:up
positive regulation of phosphoprotein phosphatase activity	biological_process	GO:0032516	1	13	15150	1800799	6.60066006601e-05	7.21901778044e-06	0.110671675317	0.480764320281	51231	http://amigo.geneontology.org/cgi-bin/amigo/term_details?term=GO:0032516	hsa:51231,VRK3,51231:down
regulation of MHC class II biosynthetic process	biological_process	GO:0045346	1	13	15150	1800799	6.60066006601e-05	7.21901778044e-06	0.110671675317	0.480764320281	7494	http://amigo.geneontology.org/cgi-bin/amigo/term_details?term=GO:0045346	hsa:7494,XBP1,7494:down
negative regulation of myotube differentiation	biological_process	GO:0010832	1	13	15150	1800799	6.60066006601e-05	7.21901778044e-06	0.110671675317	0.480764320281	7494	http://amigo.geneontology.org/cgi-bin/amigo/term_details?term=GO:0010832	hsa:7494,XBP1,7494:down
bone trabecula morphogenesis	biological_process	GO:0061430	1	13	15150	1800799	6.60066006601e-05	7.21901778044e-06	0.110671675317	0.480764320281	1277	http://amigo.geneontology.org/cgi-bin/amigo/term_details?term=GO:0061430	hsa:1277,COL1A1,1277:up
positive regulation of neurological system process	biological_process	GO:0031646	1	13	15150	1800799	6.60066006601e-05	7.21901778044e-06	0.110671675317	0.480764320281	745	http://amigo.geneontology.org/cgi-bin/amigo/term_details?term=GO:0031646	hsa:745,MYRF,745:down
negative regulation of cell junction assembly	biological_process	GO:1901889	1	13	15150	1800799	6.60066006601e-05	7.21901778044e-06	0.110671675317	0.480764320281	7057	http://amigo.geneontology.org/cgi-bin/amigo/term_details?term=GO:1901889	hsa:7057,THBS1,7057:up
response to nitric oxide	biological_process	GO:0071731	1	13	15150	1800799	6.60066006601e-05	7.21901778044e-06	0.110671675317	0.480764320281	7057	http://amigo.geneontology.org/cgi-bin/amigo/term_details?term=GO:0071731	hsa:7057,THBS1,7057:up
positive regulation of transforming growth factor beta production	biological_process	GO:0071636	1	13	15150	1800799	6.60066006601e-05	7.21901778044e-06	0.110671675317	0.480764320281	7057	http://amigo.geneontology.org/cgi-bin/amigo/term_details?term=GO:0071636	hsa:7057,THBS1,7057:up
positive regulation of fatty acid biosynthetic process	biological_process	GO:0045723	1	13	15150	1800799	6.60066006601e-05	7.21901778044e-06	0.110671675317	0.480764320281	301	http://amigo.geneontology.org/cgi-bin/amigo/term_details?term=GO:0045723	hsa:301,ANXA1,301:up
low-density lipoprotein receptor particle metabolic process	biological_process	GO:0032799	1	13	15150	1800799	6.60066006601e-05	7.21901778044e-06	0.110671675317	0.480764320281	10802	http://amigo.geneontology.org/cgi-bin/amigo/term_details?term=GO:0032799	hsa:10802,SEC24A,10802:down
regulation of acyl-CoA biosynthetic process	biological_process	GO:0050812	1	13	15150	1800799	6.60066006601e-05	7.21901778044e-06	0.110671675317	0.480764320281	5163	http://amigo.geneontology.org/cgi-bin/amigo/term_details?term=GO:0050812	hsa:5163,PDK1,5163:down
transepithelial transport	biological_process	GO:0070633	1	13	15150	1800799	6.60066006601e-05	7.21901778044e-06	0.110671675317	0.480764320281	6558	http://amigo.geneontology.org/cgi-bin/amigo/term_details?term=GO:0070633	hsa:6558,SLC12A2,6558:down
ubiquinone metabolic process	biological_process	GO:0006743	1	13	15150	1800799	6.60066006601e-05	7.21901778044e-06	0.110671675317	0.480764320281	3156	http://amigo.geneontology.org/cgi-bin/amigo/term_details?term=GO:0006743	hsa:3156,HMGCR,3156:down
oligosaccharide biosynthetic process	biological_process	GO:0009312	1	13	15150	1800799	6.60066006601e-05	7.21901778044e-06	0.110671675317	0.480764320281	2530	http://amigo.geneontology.org/cgi-bin/amigo/term_details?term=GO:0009312	hsa:2530,FUT8,2530:down
dermatan sulfate metabolic process	biological_process	GO:0030205	1	13	15150	1800799	6.60066006601e-05	7.21901778044e-06	0.110671675317	0.480764320281	633	http://amigo.geneontology.org/cgi-bin/amigo/term_details?term=GO:0030205	hsa:633,BGN,633:up
negative regulation of organelle assembly	biological_process	GO:1902116	1	13	15150	1800799	6.60066006601e-05	7.21901778044e-06	0.110671675317	0.480764320281	23256	http://amigo.geneontology.org/cgi-bin/amigo/term_details?term=GO:1902116	hsa:23256,SCFD1,23256:down
cellular response to reactive nitrogen species	biological_process	GO:1902170	1	13	15150	1800799	6.60066006601e-05	7.21901778044e-06	0.110671675317	0.480764320281	7057	http://amigo.geneontology.org/cgi-bin/amigo/term_details?term=GO:1902170	hsa:7057,THBS1,7057:up
diacylglycerol metabolic process	biological_process	GO:0046339	1	13	15150	1800799	6.60066006601e-05	7.21901778044e-06	0.110671675317	0.480764320281	8527	http://amigo.geneontology.org/cgi-bin/amigo/term_details?term=GO:0046339	hsa:8527,DGKD,8527:down
positive regulation of gluconeogenesis	biological_process	GO:0045722	1	13	15150	1800799	6.60066006601e-05	7.21901778044e-06	0.110671675317	0.480764320281	6794	http://amigo.geneontology.org/cgi-bin/amigo/term_details?term=GO:0045722	hsa:6794,STK11,6794:down
posttranscriptional regulation of gene expression	biological_process	GO:0010608	7	474	15150	1800799	0.00046204620462	0.000263216494456	0.111116507128	0.480764320281	23673|7057|7494|9960|1153|23019|1938	http://amigo.geneontology.org/cgi-bin/amigo/term_details?term=GO:0010608	hsa:23673,STX12,23673:down|hsa:7057,THBS1,7057:up|hsa:7494,XBP1,7494:down|hsa:9960,USP3,9960:down|hsa:1153,CIRBP,1153:down|hsa:23019,CNOT1,23019:down|hsa:1938,EEF2,1938:down
cellular component organization	biological_process	GO:0016043	54	5373	15150	1800799	0.00356435643564	0.00298367557956	0.111492899023	0.480764320281	23673|23108|79658|745|1303|57584|23512|7818|6281|23347|5170|9855|8527|64283|9057|2200|56125|121512|7076|55840|7057|7494|29072|23019|1293|55929|25945|2243|1278|254528|633|23213|54469|153562|301|57533|1153|1277|2181|1956|5205|23256|164|9620|2335|6794|1281|51231|10847|1289|58508|9960|10802|3156	http://amigo.geneontology.org/cgi-bin/amigo/term_details?term=GO:0016043	hsa:23673,STX12,23673:down|hsa:23108,RAP1GAP2,23108:down|hsa:79658,ARHGAP10,79658:down|hsa:745,MYRF,745:down|hsa:1303,COL12A1,1303:up|hsa:57584,ARHGAP21,57584:down|hsa:23512,SUZ12,23512:down|hsa:7818,DAP3,7818:down|hsa:6281,S100A10,6281:up|hsa:23347,SMCHD1,23347:up|hsa:5170,PDPK1,5170:down|hsa:9855,FARP2,9855:down|hsa:8527,DGKD,8527:down|hsa:64283,ARHGEF28,64283:down|hsa:9057,SLC7A6,9057:down|hsa…
cellular component organization or biogenesis	biological_process	GO:0071840	55	5483	15150	1800799	0.0036303630363	0.00304475957617	0.111727706895	0.480764320281	23673|23108|79658|745|1303|57584|23512|7818|6281|23347|5170|9855|8527|64283|9057|2200|56125|121512|7076|55840|7057|7494|29072|23019|1293|55929|25945|2243|1278|254528|633|23213|54469|153562|301|57533|1153|1277|2181|1956|5205|23256|164|22984|9620|2335|6794|1281|51231|10847|1289|58508|9960|10802|3156	http://amigo.geneontology.org/cgi-bin/amigo/term_details?term=GO:0071840	hsa:23673,STX12,23673:down|hsa:23108,RAP1GAP2,23108:down|hsa:79658,ARHGAP10,79658:down|hsa:745,MYRF,745:down|hsa:1303,COL12A1,1303:up|hsa:57584,ARHGAP21,57584:down|hsa:23512,SUZ12,23512:down|hsa:7818,DAP3,7818:down|hsa:6281,S100A10,6281:up|hsa:23347,SMCHD1,23347:up|hsa:5170,PDPK1,5170:down|hsa:9855,FARP2,9855:down|hsa:8527,DGKD,8527:down|hsa:64283,ARHGEF28,64283:down|hsa:9057,SLC7A6,9057:down|hsa…
positive regulation of hydrolase activity	biological_process	GO:0051345	8	567	15150	1800799	0.000528052805281	0.000314860237039	0.112136033614	0.480764320281	84253|51231|2081|7494|5170|1956|121512|2335	http://amigo.geneontology.org/cgi-bin/amigo/term_details?term=GO:0051345	hsa:84253,GARNL3,84253:down|hsa:51231,VRK3,51231:down|hsa:2081,ERN1,2081:down|hsa:7494,XBP1,7494:down|hsa:5170,PDPK1,5170:down|hsa:1956,EGFR,1956:up|hsa:121512,FGD4,121512:down|hsa:2335,FN1,2335:up
negative regulation of locomotion	biological_process	GO:0040013	4	215	15150	1800799	0.00026402640264	0.000119391447907	0.112277801902	0.480764320281	23213|7076|1281|7057	http://amigo.geneontology.org/cgi-bin/amigo/term_details?term=GO:0040013	hsa:23213,SULF1,23213:up|hsa:7076,TIMP1,7076:up|hsa:1281,COL3A1,1281:up|hsa:7057,THBS1,7057:up
protein autophosphorylation	biological_process	GO:0046777	4	215	15150	1800799	0.00026402640264	0.000119391447907	0.112277801902	0.480764320281	5170|6794|1956|2081	http://amigo.geneontology.org/cgi-bin/amigo/term_details?term=GO:0046777	hsa:5170,PDPK1,5170:down|hsa:6794,STK11,6794:down|hsa:1956,EGFR,1956:up|hsa:2081,ERN1,2081:down
amino acid transport	biological_process	GO:0006865	3	137	15150	1800799	0.00019801980198	7.60773412246e-05	0.112895912113	0.480764320281	6509|23428|9057	http://amigo.geneontology.org/cgi-bin/amigo/term_details?term=GO:0006865	hsa:6509,SLC1A4,6509:down|hsa:23428,SLC7A8,23428:down|hsa:9057,SLC7A6,9057:down
response to hormone	biological_process	GO:0009725	11	853	15150	1800799	0.000726072607261	0.000473678628209	0.112994967641	0.480764320281	6794|5170|594|1728|301|7076|7057|7494|1277|1956|1604	http://amigo.geneontology.org/cgi-bin/amigo/term_details?term=GO:0009725	hsa:6794,STK11,6794:down|hsa:5170,PDPK1,5170:down|hsa:594,BCKDHB,594:down|hsa:1728,NQO1,1728:down|hsa:301,ANXA1,301:up|hsa:7076,TIMP1,7076:up|hsa:7057,THBS1,7057:up|hsa:7494,XBP1,7494:down|hsa:1277,COL1A1,1277:up|hsa:1956,EGFR,1956:up|hsa:1604,CD55,1604:up
phosphatidylcholine metabolic process	biological_process	GO:0046470	2	67	15150	1800799	0.00013201320132	3.72057070223e-05	0.113367513923	0.480764320281	2181|57153	http://amigo.geneontology.org/cgi-bin/amigo/term_details?term=GO:0046470	hsa:2181,ACSL3,2181:down|hsa:57153,SLC44A2,57153:down
cholesterol homeostasis	biological_process	GO:0042632	2	67	15150	1800799	0.00013201320132	3.72057070223e-05	0.113367513923	0.480764320281	10802|7494	http://amigo.geneontology.org/cgi-bin/amigo/term_details?term=GO:0042632	hsa:10802,SEC24A,10802:down|hsa:7494,XBP1,7494:down
membrane budding	biological_process	GO:0006900	2	67	15150	1800799	0.00013201320132	3.72057070223e-05	0.113367513923	0.480764320281	6281|10802	http://amigo.geneontology.org/cgi-bin/amigo/term_details?term=GO:0006900	hsa:6281,S100A10,6281:up|hsa:10802,SEC24A,10802:down
single-organism membrane organization	biological_process	GO:0044802	10	758	15150	1800799	0.000660066006601	0.000420924267506	0.113853127455	0.480764320281	23673|5170|745|301|1289|6281|2181|1956|5205|10802	http://amigo.geneontology.org/cgi-bin/amigo/term_details?term=GO:0044802	hsa:23673,STX12,23673:down|hsa:5170,PDPK1,5170:down|hsa:745,MYRF,745:down|hsa:301,ANXA1,301:up|hsa:1289,COL5A1,1289:up|hsa:6281,S100A10,6281:up|hsa:2181,ACSL3,2181:down|hsa:1956,EGFR,1956:up|hsa:5205,ATP8B1,5205:down|hsa:10802,SEC24A,10802:down
axonogenesis	biological_process	GO:0007409	8	570	15150	1800799	0.000528052805281	0.000316526164219	0.114545604188	0.480764320281	6794|1281|2335|1289|64283|1956|9855|1293	http://amigo.geneontology.org/cgi-bin/amigo/term_details?term=GO:0007409	hsa:6794,STK11,6794:down|hsa:1281,COL3A1,1281:up|hsa:2335,FN1,2335:up|hsa:1289,COL5A1,1289:up|hsa:64283,ARHGEF28,64283:down|hsa:1956,EGFR,1956:up|hsa:9855,FARP2,9855:down|hsa:1293,COL6A3,1293:up
cellular response to organonitrogen compound	biological_process	GO:0071417	7	478	15150	1800799	0.00046204620462	0.000265437730696	0.114645013506	0.480764320281	1278|6794|5170|1281|7494|1277|1956	http://amigo.geneontology.org/cgi-bin/amigo/term_details?term=GO:0071417	hsa:1278,COL1A2,1278:up|hsa:6794,STK11,6794:down|hsa:5170,PDPK1,5170:down|hsa:1281,COL3A1,1281:up|hsa:7494,XBP1,7494:down|hsa:1277,COL1A1,1277:up|hsa:1956,EGFR,1956:up
negative regulation of cellular catabolic process	biological_process	GO:0031330	3	138	15150	1800799	0.00019801980198	7.66326502847e-05	0.114673922912	0.480764320281	57533|23256|7076	http://amigo.geneontology.org/cgi-bin/amigo/term_details?term=GO:0031330	hsa:57533,TBC1D14,57533:down|hsa:23256,SCFD1,23256:down|hsa:7076,TIMP1,7076:up
positive regulation of secretion	biological_process	GO:0051047	5	301	15150	1800799	0.0003300330033	0.00016714802707	0.115143982585	0.480764320281	164|2181|10802|7494|2243	http://amigo.geneontology.org/cgi-bin/amigo/term_details?term=GO:0051047	hsa:164,AP1G1,164:down|hsa:2181,ACSL3,2181:down|hsa:10802,SEC24A,10802:down|hsa:7494,XBP1,7494:down|hsa:2243,FGA,2243:down
response to inorganic substance	biological_process	GO:0010035	6	389	15150	1800799	0.00039603960396	0.000216015224353	0.115687899033	0.480764320281	1728|301|7057|1277|1956|2243	http://amigo.geneontology.org/cgi-bin/amigo/term_details?term=GO:0010035	hsa:1728,NQO1,1728:down|hsa:301,ANXA1,301:up|hsa:7057,THBS1,7057:up|hsa:1277,COL1A1,1277:up|hsa:1956,EGFR,1956:up|hsa:2243,FGA,2243:down
sterol homeostasis	biological_process	GO:0055092	2	68	15150	1800799	0.00013201320132	3.77610160823e-05	0.116084296776	0.480764320281	10802|7494	http://amigo.geneontology.org/cgi-bin/amigo/term_details?term=GO:0055092	hsa:10802,SEC24A,10802:down|hsa:7494,XBP1,7494:down
cellular response to mechanical stimulus	biological_process	GO:0071260	2	68	15150	1800799	0.00013201320132	3.77610160823e-05	0.116084296776	0.480764320281	1956|1277	http://amigo.geneontology.org/cgi-bin/amigo/term_details?term=GO:0071260	hsa:1956,EGFR,1956:up|hsa:1277,COL1A1,1277:up
nerve development	biological_process	GO:0021675	2	68	15150	1800799	0.00013201320132	3.77610160823e-05	0.116084296776	0.480764320281	23213|5205	http://amigo.geneontology.org/cgi-bin/amigo/term_details?term=GO:0021675	hsa:23213,SULF1,23213:up|hsa:5205,ATP8B1,5205:down
response to cytokine	biological_process	GO:0034097	9	668	15150	1800799	0.000594059405941	0.000370946452103	0.117694718976	0.480764320281	1281|54469|301|7076|7057|7494|1277|8491|3977	http://amigo.geneontology.org/cgi-bin/amigo/term_details?term=GO:0034097	hsa:1281,COL3A1,1281:up|hsa:54469,ZFAND6,54469:down|hsa:301,ANXA1,301:up|hsa:7076,TIMP1,7076:up|hsa:7057,THBS1,7057:up|hsa:7494,XBP1,7494:down|hsa:1277,COL1A1,1277:up|hsa:8491,MAP4K3,8491:down|hsa:3977,LIFR,3977:down
nucleic acid phosphodiester bond hydrolysis	biological_process	GO:0090305	4	219	15150	1800799	0.00026402640264	0.000121612684147	0.117799423379	0.480764320281	23019|80746|254528|2081	http://amigo.geneontology.org/cgi-bin/amigo/term_details?term=GO:0090305	hsa:23019,CNOT1,23019:down|hsa:80746,TSEN2,80746:down|hsa:254528,MEIOB,254528:down|hsa:2081,ERN1,2081:down
peptidyl-amino acid modification	biological_process	GO:0018193	13	1057	15150	1800799	0.000858085808581	0.000586961676456	0.117982093456	0.480764320281	6794|5170|51231|10847|55929|633|2081|58508|1956|29072|2530|1938|10802	http://amigo.geneontology.org/cgi-bin/amigo/term_details?term=GO:0018193	hsa:6794,STK11,6794:down|hsa:5170,PDPK1,5170:down|hsa:51231,VRK3,51231:down|hsa:10847,SRCAP,10847:down|hsa:55929,DMAP1,55929:down|hsa:633,BGN,633:up|hsa:2081,ERN1,2081:down|hsa:58508,KMT2C,58508:down|hsa:1956,EGFR,1956:up|hsa:29072,SETD2,29072:down|hsa:2530,FUT8,2530:down|hsa:1938,EEF2,1938:down|hsa:10802,SEC24A,10802:down
astrocyte development	biological_process	GO:0014002	1	14	15150	1800799	6.60066006601e-05	7.77432684047e-06	0.118091172226	0.480764320281	1956	http://amigo.geneontology.org/cgi-bin/amigo/term_details?term=GO:0014002	hsa:1956,EGFR,1956:up
MHC class II biosynthetic process	biological_process	GO:0045342	1	14	15150	1800799	6.60066006601e-05	7.77432684047e-06	0.118091172226	0.480764320281	7494	http://amigo.geneontology.org/cgi-bin/amigo/term_details?term=GO:0045342	hsa:7494,XBP1,7494:down
regulation of cofactor metabolic process	biological_process	GO:0051193	1	14	15150	1800799	6.60066006601e-05	7.77432684047e-06	0.118091172226	0.480764320281	5163	http://amigo.geneontology.org/cgi-bin/amigo/term_details?term=GO:0051193	hsa:5163,PDK1,5163:down
cellular response to antibiotic	biological_process	GO:0071236	1	14	15150	1800799	6.60066006601e-05	7.77432684047e-06	0.118091172226	0.480764320281	7494	http://amigo.geneontology.org/cgi-bin/amigo/term_details?term=GO:0071236	hsa:7494,XBP1,7494:down
mature B cell differentiation	biological_process	GO:0002335	1	14	15150	1800799	6.60066006601e-05	7.77432684047e-06	0.118091172226	0.480764320281	7494	http://amigo.geneontology.org/cgi-bin/amigo/term_details?term=GO:0002335	hsa:7494,XBP1,7494:down
mononuclear cell migration	biological_process	GO:0071674	1	14	15150	1800799	6.60066006601e-05	7.77432684047e-06	0.118091172226	0.480764320281	7057	http://amigo.geneontology.org/cgi-bin/amigo/term_details?term=GO:0071674	hsa:7057,THBS1,7057:up
regulation of immunoglobulin secretion	biological_process	GO:0051023	1	14	15150	1800799	6.60066006601e-05	7.77432684047e-06	0.118091172226	0.480764320281	7494	http://amigo.geneontology.org/cgi-bin/amigo/term_details?term=GO:0051023	hsa:7494,XBP1,7494:down
cellular response to fluid shear stress	biological_process	GO:0071498	1	14	15150	1800799	6.60066006601e-05	7.77432684047e-06	0.118091172226	0.480764320281	7494	http://amigo.geneontology.org/cgi-bin/amigo/term_details?term=GO:0071498	hsa:7494,XBP1,7494:down
regulation of coenzyme metabolic process	biological_process	GO:0051196	1	14	15150	1800799	6.60066006601e-05	7.77432684047e-06	0.118091172226	0.480764320281	5163	http://amigo.geneontology.org/cgi-bin/amigo/term_details?term=GO:0051196	hsa:5163,PDK1,5163:down
chondroitin sulfate catabolic process	biological_process	GO:0030207	1	14	15150	1800799	6.60066006601e-05	7.77432684047e-06	0.118091172226	0.480764320281	633	http://amigo.geneontology.org/cgi-bin/amigo/term_details?term=GO:0030207	hsa:633,BGN,633:up
negative regulation of interleukin-8 production	biological_process	GO:0032717	1	14	15150	1800799	6.60066006601e-05	7.77432684047e-06	0.118091172226	0.480764320281	301	http://amigo.geneontology.org/cgi-bin/amigo/term_details?term=GO:0032717	hsa:301,ANXA1,301:up
regulation of fibrinolysis	biological_process	GO:0051917	1	14	15150	1800799	6.60066006601e-05	7.77432684047e-06	0.118091172226	0.480764320281	7057	http://amigo.geneontology.org/cgi-bin/amigo/term_details?term=GO:0051917	hsa:7057,THBS1,7057:up
detection of mechanical stimulus involved in sensory perception of sound	biological_process	GO:0050910	1	14	15150	1800799	6.60066006601e-05	7.77432684047e-06	0.118091172226	0.480764320281	6558	http://amigo.geneontology.org/cgi-bin/amigo/term_details?term=GO:0050910	hsa:6558,SLC12A2,6558:down
alcohol biosynthetic process	biological_process	GO:0046165	3	140	15150	1800799	0.00019801980198	7.77432684047e-05	0.118261438005	0.480764320281	2181|57153|3156	http://amigo.geneontology.org/cgi-bin/amigo/term_details?term=GO:0046165	hsa:2181,ACSL3,2181:down|hsa:57153,SLC44A2,57153:down|hsa:3156,HMGCR,3156:down
negative regulation of response to wounding	biological_process	GO:1903035	3	141	15150	1800799	0.00019801980198	7.82985774648e-05	0.12007070239	0.480764320281	3156|7057|2243	http://amigo.geneontology.org/cgi-bin/amigo/term_details?term=GO:1903035	hsa:3156,HMGCR,3156:down|hsa:7057,THBS1,7057:up|hsa:2243,FGA,2243:down
protein kinase B signaling	biological_process	GO:0043491	3	141	15150	1800799	0.00019801980198	7.82985774648e-05	0.12007070239	0.480764320281	6794|1956|7057	http://amigo.geneontology.org/cgi-bin/amigo/term_details?term=GO:0043491	hsa:6794,STK11,6794:down|hsa:1956,EGFR,1956:up|hsa:7057,THBS1,7057:up
homophilic cell adhesion via plasma membrane adhesion molecules	biological_process	GO:0007156	3	141	15150	1800799	0.00019801980198	7.82985774648e-05	0.12007070239	0.480764320281	56125|9620|25945	http://amigo.geneontology.org/cgi-bin/amigo/term_details?term=GO:0007156	hsa:56125,PCDHB11,56125:down|hsa:9620,CELSR1,9620:down|hsa:25945,PVRL3,25945:down
negative regulation of vasculature development	biological_process	GO:1901343	2	70	15150	1800799	0.00013201320132	3.88716342024e-05	0.121566545804	0.480764320281	23213|7057	http://amigo.geneontology.org/cgi-bin/amigo/term_details?term=GO:1901343	hsa:23213,SULF1,23213:up|hsa:7057,THBS1,7057:up
ER to Golgi vesicle-mediated transport	biological_process	GO:0006888	2	70	15150	1800799	0.00013201320132	3.88716342024e-05	0.121566545804	0.480764320281	23256|10802	http://amigo.geneontology.org/cgi-bin/amigo/term_details?term=GO:0006888	hsa:23256,SCFD1,23256:down|hsa:10802,SEC24A,10802:down
protein activation cascade	biological_process	GO:0072376	2	70	15150	1800799	0.00013201320132	3.88716342024e-05	0.121566545804	0.480764320281	1604|2243	http://amigo.geneontology.org/cgi-bin/amigo/term_details?term=GO:0072376	hsa:1604,CD55,1604:up|hsa:2243,FGA,2243:down
digestive system development	biological_process	GO:0055123	3	142	15150	1800799	0.00019801980198	7.88538865248e-05	0.121890144361	0.480764320281	1956|1281|7494	http://amigo.geneontology.org/cgi-bin/amigo/term_details?term=GO:0055123	hsa:1956,EGFR,1956:up|hsa:1281,COL3A1,1281:up|hsa:7494,XBP1,7494:down
positive regulation of cell-cell adhesion	biological_process	GO:0022409	4	222	15150	1800799	0.00026402640264	0.000123278611328	0.122016494022	0.480764320281	5170|1604|7494|2243	http://amigo.geneontology.org/cgi-bin/amigo/term_details?term=GO:0022409	hsa:5170,PDPK1,5170:down|hsa:1604,CD55,1604:up|hsa:7494,XBP1,7494:down|hsa:2243,FGA,2243:down
cardiovascular system development	biological_process	GO:0072358	11	869	15150	1800799	0.000726072607261	0.000482563573169	0.123572328366	0.480764320281	2200|1278|6794|1281|2335|1289|7057|7494|1277|29072|23213	http://amigo.geneontology.org/cgi-bin/amigo/term_details?term=GO:0072358	hsa:2200,FBN1,2200:up|hsa:1278,COL1A2,1278:up|hsa:6794,STK11,6794:down|hsa:1281,COL3A1,1281:up|hsa:2335,FN1,2335:up|hsa:1289,COL5A1,1289:up|hsa:7057,THBS1,7057:up|hsa:7494,XBP1,7494:down|hsa:1277,COL1A1,1277:up|hsa:29072,SETD2,29072:down|hsa:23213,SULF1,23213:up
circulatory system development	biological_process	GO:0072359	11	869	15150	1800799	0.000726072607261	0.000482563573169	0.123572328366	0.480764320281	2200|1278|6794|1281|2335|1289|7057|7494|1277|29072|23213	http://amigo.geneontology.org/cgi-bin/amigo/term_details?term=GO:0072359	hsa:2200,FBN1,2200:up|hsa:1278,COL1A2,1278:up|hsa:6794,STK11,6794:down|hsa:1281,COL3A1,1281:up|hsa:2335,FN1,2335:up|hsa:1289,COL5A1,1289:up|hsa:7057,THBS1,7057:up|hsa:7494,XBP1,7494:down|hsa:1277,COL1A1,1277:up|hsa:29072,SETD2,29072:down|hsa:23213,SULF1,23213:up
positive regulation of immune effector process	biological_process	GO:0002699	3	143	15150	1800799	0.00019801980198	7.94091955848e-05	0.123719643456	0.480764320281	164|5170|7494	http://amigo.geneontology.org/cgi-bin/amigo/term_details?term=GO:0002699	hsa:164,AP1G1,164:down|hsa:5170,PDPK1,5170:down|hsa:7494,XBP1,7494:down
membrane docking	biological_process	GO:0022406	2	71	15150	1800799	0.00013201320132	3.94269432624e-05	0.124331093785	0.480764320281	23673|23256	http://amigo.geneontology.org/cgi-bin/amigo/term_details?term=GO:0022406	hsa:23673,STX12,23673:down|hsa:23256,SCFD1,23256:down
regulated secretory pathway	biological_process	GO:0045055	2	71	15150	1800799	0.00013201320132	3.94269432624e-05	0.124331093785	0.480764320281	164|5170	http://amigo.geneontology.org/cgi-bin/amigo/term_details?term=GO:0045055	hsa:164,AP1G1,164:down|hsa:5170,PDPK1,5170:down
glial cell development	biological_process	GO:0021782	2	71	15150	1800799	0.00013201320132	3.94269432624e-05	0.124331093785	0.480764320281	1956|745	http://amigo.geneontology.org/cgi-bin/amigo/term_details?term=GO:0021782	hsa:1956,EGFR,1956:up|hsa:745,MYRF,745:down
lipid localization	biological_process	GO:0010876	5	309	15150	1800799	0.0003300330033	0.00017159049955	0.124520584709	0.480764320281	301|23673|5205|7057|2181	http://amigo.geneontology.org/cgi-bin/amigo/term_details?term=GO:0010876	hsa:301,ANXA1,301:up|hsa:23673,STX12,23673:down|hsa:5205,ATP8B1,5205:down|hsa:7057,THBS1,7057:up|hsa:2181,ACSL3,2181:down
tissue morphogenesis	biological_process	GO:0048729	8	583	15150	1800799	0.000528052805281	0.000323745182	0.125305066353	0.480764320281	1281|1289|6558|1956|29072|23213|9620|25945	http://amigo.geneontology.org/cgi-bin/amigo/term_details?term=GO:0048729	hsa:1281,COL3A1,1281:up|hsa:1289,COL5A1,1289:up|hsa:6558,SLC12A2,6558:down|hsa:1956,EGFR,1956:up|hsa:29072,SETD2,29072:down|hsa:23213,SULF1,23213:up|hsa:9620,CELSR1,9620:down|hsa:25945,PVRL3,25945:down
vesicle targeting, rough ER to cis-Golgi	biological_process	GO:0048207	1	15	15150	1800799	6.60066006601e-05	8.32963590051e-06	0.125448773736	0.480764320281	10802	http://amigo.geneontology.org/cgi-bin/amigo/term_details?term=GO:0048207	hsa:10802,SEC24A,10802:down
extracellular regulation of signal transduction	biological_process	GO:1900115	1	15	15150	1800799	6.60066006601e-05	8.32963590051e-06	0.125448773736	0.480764320281	2200	http://amigo.geneontology.org/cgi-bin/amigo/term_details?term=GO:1900115	hsa:2200,FBN1,2200:up
acetyl-CoA biosynthetic process	biological_process	GO:0006085	1	15	15150	1800799	6.60066006601e-05	8.32963590051e-06	0.125448773736	0.480764320281	5163	http://amigo.geneontology.org/cgi-bin/amigo/term_details?term=GO:0006085	hsa:5163,PDK1,5163:down
regulation of interleukin-8 secretion	biological_process	GO:2000482	1	15	15150	1800799	6.60066006601e-05	8.32963590051e-06	0.125448773736	0.480764320281	301	http://amigo.geneontology.org/cgi-bin/amigo/term_details?term=GO:2000482	hsa:301,ANXA1,301:up
microvillus assembly	biological_process	GO:0030033	1	15	15150	1800799	6.60066006601e-05	8.32963590051e-06	0.125448773736	0.480764320281	5205	http://amigo.geneontology.org/cgi-bin/amigo/term_details?term=GO:0030033	hsa:5205,ATP8B1,5205:down
establishment of planar polarity involved in neural tube closure	biological_process	GO:0090177	1	15	15150	1800799	6.60066006601e-05	8.32963590051e-06	0.125448773736	0.480764320281	9620	http://amigo.geneontology.org/cgi-bin/amigo/term_details?term=GO:0090177	hsa:9620,CELSR1,9620:down
axon ensheathment in central nervous system	biological_process	GO:0032291	1	15	15150	1800799	6.60066006601e-05	8.32963590051e-06	0.125448773736	0.480764320281	745	http://amigo.geneontology.org/cgi-bin/amigo/term_details?term=GO:0032291	hsa:745,MYRF,745:down
regulation of endothelial cell chemotaxis	biological_process	GO:2001026	1	15	15150	1800799	6.60066006601e-05	8.32963590051e-06	0.125448773736	0.480764320281	7057	http://amigo.geneontology.org/cgi-bin/amigo/term_details?term=GO:2001026	hsa:7057,THBS1,7057:up
planar cell polarity pathway involved in neural tube closure	biological_process	GO:0090179	1	15	15150	1800799	6.60066006601e-05	8.32963590051e-06	0.125448773736	0.480764320281	9620	http://amigo.geneontology.org/cgi-bin/amigo/term_details?term=GO:0090179	hsa:9620,CELSR1,9620:down
central nervous system myelination	biological_process	GO:0022010	1	15	15150	1800799	6.60066006601e-05	8.32963590051e-06	0.125448773736	0.480764320281	745	http://amigo.geneontology.org/cgi-bin/amigo/term_details?term=GO:0022010	hsa:745,MYRF,745:down
regulation of antigen processing and presentation	biological_process	GO:0002577	1	15	15150	1800799	6.60066006601e-05	8.32963590051e-06	0.125448773736	0.480764320281	7057	http://amigo.geneontology.org/cgi-bin/amigo/term_details?term=GO:0002577	hsa:7057,THBS1,7057:up
organic cation transport	biological_process	GO:0015695	1	15	15150	1800799	6.60066006601e-05	8.32963590051e-06	0.125448773736	0.480764320281	23428	http://amigo.geneontology.org/cgi-bin/amigo/term_details?term=GO:0015695	hsa:23428,SLC7A8,23428:down
extracellular negative regulation of signal transduction	biological_process	GO:1900116	1	15	15150	1800799	6.60066006601e-05	8.32963590051e-06	0.125448773736	0.480764320281	2200	http://amigo.geneontology.org/cgi-bin/amigo/term_details?term=GO:1900116	hsa:2200,FBN1,2200:up
regulation of nuclear-transcribed mRNA catabolic process, deadenylation-dependent decay	biological_process	GO:1900151	1	15	15150	1800799	6.60066006601e-05	8.32963590051e-06	0.125448773736	0.480764320281	23019	http://amigo.geneontology.org/cgi-bin/amigo/term_details?term=GO:1900151	hsa:23019,CNOT1,23019:down
membrane raft organization	biological_process	GO:0031579	1	15	15150	1800799	6.60066006601e-05	8.32963590051e-06	0.125448773736	0.480764320281	6281	http://amigo.geneontology.org/cgi-bin/amigo/term_details?term=GO:0031579	hsa:6281,S100A10,6281:up
short-chain fatty acid metabolic process	biological_process	GO:0046459	1	15	15150	1800799	6.60066006601e-05	8.32963590051e-06	0.125448773736	0.480764320281	5095	http://amigo.geneontology.org/cgi-bin/amigo/term_details?term=GO:0046459	hsa:5095,PCCA,5095:down
dermatan sulfate proteoglycan biosynthetic process	biological_process	GO:0050651	1	15	15150	1800799	6.60066006601e-05	8.32963590051e-06	0.125448773736	0.480764320281	633	http://amigo.geneontology.org/cgi-bin/amigo/term_details?term=GO:0050651	hsa:633,BGN,633:up
response to magnesium ion	biological_process	GO:0032026	1	15	15150	1800799	6.60066006601e-05	8.32963590051e-06	0.125448773736	0.480764320281	7057	http://amigo.geneontology.org/cgi-bin/amigo/term_details?term=GO:0032026	hsa:7057,THBS1,7057:up
COPII vesicle coating	biological_process	GO:0048208	1	15	15150	1800799	6.60066006601e-05	8.32963590051e-06	0.125448773736	0.480764320281	10802	http://amigo.geneontology.org/cgi-bin/amigo/term_details?term=GO:0048208	hsa:10802,SEC24A,10802:down
negative regulation of interleukin-12 production	biological_process	GO:0032695	1	15	15150	1800799	6.60066006601e-05	8.32963590051e-06	0.125448773736	0.480764320281	7057	http://amigo.geneontology.org/cgi-bin/amigo/term_details?term=GO:0032695	hsa:7057,THBS1,7057:up
negative regulation of endoplasmic reticulum stress-induced intrinsic apoptotic signaling pathway	biological_process	GO:1902236	1	15	15150	1800799	6.60066006601e-05	8.32963590051e-06	0.125448773736	0.480764320281	7494	http://amigo.geneontology.org/cgi-bin/amigo/term_details?term=GO:1902236	hsa:7494,XBP1,7494:down
positive regulation of nuclear-transcribed mRNA catabolic process, deadenylation-dependent decay	biological_process	GO:1900153	1	15	15150	1800799	6.60066006601e-05	8.32963590051e-06	0.125448773736	0.480764320281	23019	http://amigo.geneontology.org/cgi-bin/amigo/term_details?term=GO:1900153	hsa:23019,CNOT1,23019:down
eye morphogenesis	biological_process	GO:0048592	3	144	15150	1800799	0.00019801980198	7.99645046449e-05	0.125559079049	0.480764320281	25945|5523|1289	http://amigo.geneontology.org/cgi-bin/amigo/term_details?term=GO:0048592	hsa:25945,PVRL3,25945:down|hsa:5523,PPP2R3A,5523:down|hsa:1289,COL5A1,1289:up
regulation of cell motility	biological_process	GO:2000145	8	584	15150	1800799	0.000528052805281	0.00032430049106	0.126153884057	0.480764320281	5170|1281|7076|7057|1277|1956|23213|5523	http://amigo.geneontology.org/cgi-bin/amigo/term_details?term=GO:2000145	hsa:5170,PDPK1,5170:down|hsa:1281,COL3A1,1281:up|hsa:7076,TIMP1,7076:up|hsa:7057,THBS1,7057:up|hsa:1277,COL1A1,1277:up|hsa:1956,EGFR,1956:up|hsa:23213,SULF1,23213:up|hsa:5523,PPP2R3A,5523:down
negative regulation of response to external stimulus	biological_process	GO:0032102	4	225	15150	1800799	0.00026402640264	0.000124944538508	0.126297128228	0.480764320281	3156|2243|23256|7057	http://amigo.geneontology.org/cgi-bin/amigo/term_details?term=GO:0032102	hsa:3156,HMGCR,3156:down|hsa:2243,FGA,2243:down|hsa:23256,SCFD1,23256:down|hsa:7057,THBS1,7057:up
activation of signaling protein activity involved in unfolded protein response	biological_process	GO:0006987	2	72	15150	1800799	0.00013201320132	3.99822523224e-05	0.127110656161	0.480764320281	2081|7494	http://amigo.geneontology.org/cgi-bin/amigo/term_details?term=GO:0006987	hsa:2081,ERN1,2081:down|hsa:7494,XBP1,7494:down
negative regulation of cellular response to transforming growth factor beta stimulus	biological_process	GO:1903845	2	72	15150	1800799	0.00013201320132	3.99822523224e-05	0.127110656161	0.480764320281	2200|5170	http://amigo.geneontology.org/cgi-bin/amigo/term_details?term=GO:1903845	hsa:2200,FBN1,2200:up|hsa:5170,PDPK1,5170:down
negative regulation of transforming growth factor beta receptor signaling pathway	biological_process	GO:0030512	2	72	15150	1800799	0.00013201320132	3.99822523224e-05	0.127110656161	0.480764320281	2200|5170	http://amigo.geneontology.org/cgi-bin/amigo/term_details?term=GO:0030512	hsa:2200,FBN1,2200:up|hsa:5170,PDPK1,5170:down
antigen receptor-mediated signaling pathway	biological_process	GO:0050851	3	145	15150	1800799	0.00019801980198	8.05198137049e-05	0.127408330378	0.480764320281	6794|5170|51324	http://amigo.geneontology.org/cgi-bin/amigo/term_details?term=GO:0050851	hsa:6794,STK11,6794:down|hsa:5170,PDPK1,5170:down|hsa:51324,SPG21,51324:down
macromolecular complex subunit organization	biological_process	GO:0043933	25	2308	15150	1800799	0.0016501650165	0.00128165331056	0.127417648161	0.480764320281	1303|23512|7818|9855|8527|9057|6281|7494|29072|23019|2243|1278|55929|1153|1277|2181|3156|6794|1281|2335|10847|1289|58508|9960|10802	http://amigo.geneontology.org/cgi-bin/amigo/term_details?term=GO:0043933	hsa:1303,COL12A1,1303:up|hsa:23512,SUZ12,23512:down|hsa:7818,DAP3,7818:down|hsa:9855,FARP2,9855:down|hsa:8527,DGKD,8527:down|hsa:9057,SLC7A6,9057:down|hsa:6281,S100A10,6281:up|hsa:7494,XBP1,7494:down|hsa:29072,SETD2,29072:down|hsa:23019,CNOT1,23019:down|hsa:2243,FGA,2243:down|hsa:1278,COL1A2,1278:up|hsa:55929,DMAP1,55929:down|hsa:1153,CIRBP,1153:down|hsa:1277,COL1A1,1277:up|hsa:2181,ACSL3,2181:do…
negative regulation of multicellular organismal process	biological_process	GO:0051241	11	877	15150	1800799	0.000726072607261	0.00048700604565	0.129060230852	0.480764320281	6794|23108|1281|55840|301|7076|1289|7057|3156|23213|2243	http://amigo.geneontology.org/cgi-bin/amigo/term_details?term=GO:0051241	hsa:6794,STK11,6794:down|hsa:23108,RAP1GAP2,23108:down|hsa:1281,COL3A1,1281:up|hsa:55840,EAF2,55840:down|hsa:301,ANXA1,301:up|hsa:7076,TIMP1,7076:up|hsa:1289,COL5A1,1289:up|hsa:7057,THBS1,7057:up|hsa:3156,HMGCR,3156:down|hsa:23213,SULF1,23213:up|hsa:2243,FGA,2243:down
regulation of cellular localization	biological_process	GO:0060341	12	976	15150	1800799	0.000792079207921	0.000541981642593	0.129261312303	0.480764320281	5170|301|2181|7494|3156|1956|23256|29072|164|55929|10802|2243	http://amigo.geneontology.org/cgi-bin/amigo/term_details?term=GO:0060341	hsa:5170,PDPK1,5170:down|hsa:301,ANXA1,301:up|hsa:2181,ACSL3,2181:down|hsa:7494,XBP1,7494:down|hsa:3156,HMGCR,3156:down|hsa:1956,EGFR,1956:up|hsa:23256,SCFD1,23256:down|hsa:29072,SETD2,29072:down|hsa:164,AP1G1,164:down|hsa:55929,DMAP1,55929:down|hsa:10802,SEC24A,10802:down|hsa:2243,FGA,2243:down
regulation of cellular catabolic process	biological_process	GO:0031329	7	494	15150	1800799	0.00046204620462	0.000274322675657	0.129332917175	0.480764320281	57533|2081|7494|9960|23256|23019|7076	http://amigo.geneontology.org/cgi-bin/amigo/term_details?term=GO:0031329	hsa:57533,TBC1D14,57533:down|hsa:2081,ERN1,2081:down|hsa:7494,XBP1,7494:down|hsa:9960,USP3,9960:down|hsa:23256,SCFD1,23256:down|hsa:23019,CNOT1,23019:down|hsa:7076,TIMP1,7076:up
regulation of secretion	biological_process	GO:0051046	8	588	15150	1800799	0.000528052805281	0.0003265217273	0.129579007751	0.480764320281	5170|301|7494|2181|3156|164|10802|2243	http://amigo.geneontology.org/cgi-bin/amigo/term_details?term=GO:0051046	hsa:5170,PDPK1,5170:down|hsa:301,ANXA1,301:up|hsa:7494,XBP1,7494:down|hsa:2181,ACSL3,2181:down|hsa:3156,HMGCR,3156:down|hsa:164,AP1G1,164:down|hsa:10802,SEC24A,10802:down|hsa:2243,FGA,2243:down
response to vitamin	biological_process	GO:0033273	2	73	15150	1800799	0.00013201320132	4.05375613825e-05	0.129904790039	0.480764320281	1956|1277	http://amigo.geneontology.org/cgi-bin/amigo/term_details?term=GO:0033273	hsa:1956,EGFR,1956:up|hsa:1277,COL1A1,1277:up
urogenital system development	biological_process	GO:0001655	5	314	15150	1800799	0.0003300330033	0.000174367044851	0.130554153493	0.480764320281	2200|301|6794|23213|55840	http://amigo.geneontology.org/cgi-bin/amigo/term_details?term=GO:0001655	hsa:2200,FBN1,2200:up|hsa:301,ANXA1,301:up|hsa:6794,STK11,6794:down|hsa:23213,SULF1,23213:up|hsa:55840,EAF2,55840:down
cell morphogenesis	biological_process	GO:0000902	14	1180	15150	1800799	0.000924092409241	0.00065526469084	0.131735726739	0.480764320281	6794|1281|51231|1289|6281|64283|1277|1956|23256|2335|1293|2243|121512|9855	http://amigo.geneontology.org/cgi-bin/amigo/term_details?term=GO:0000902	hsa:6794,STK11,6794:down|hsa:1281,COL3A1,1281:up|hsa:51231,VRK3,51231:down|hsa:1289,COL5A1,1289:up|hsa:6281,S100A10,6281:up|hsa:64283,ARHGEF28,64283:down|hsa:1277,COL1A1,1277:up|hsa:1956,EGFR,1956:up|hsa:23256,SCFD1,23256:down|hsa:2335,FN1,2335:up|hsa:1293,COL6A3,1293:up|hsa:2243,FGA,2243:down|hsa:121512,FGD4,121512:down|hsa:9855,FARP2,9855:down
vasoconstriction	biological_process	GO:0042310	2	74	15150	1800799	0.00013201320132	4.10928704425e-05	0.132713058868	0.480764320281	1956|2243	http://amigo.geneontology.org/cgi-bin/amigo/term_details?term=GO:0042310	hsa:1956,EGFR,1956:up|hsa:2243,FGA,2243:down
positive regulation of nuclease activity	biological_process	GO:0032075	2	74	15150	1800799	0.00013201320132	4.10928704425e-05	0.132713058868	0.480764320281	2081|7494	http://amigo.geneontology.org/cgi-bin/amigo/term_details?term=GO:0032075	hsa:2081,ERN1,2081:down|hsa:7494,XBP1,7494:down
nitric oxide metabolic process	biological_process	GO:0046209	2	74	15150	1800799	0.00013201320132	4.10928704425e-05	0.132713058868	0.480764320281	1956|1728	http://amigo.geneontology.org/cgi-bin/amigo/term_details?term=GO:0046209	hsa:1956,EGFR,1956:up|hsa:1728,NQO1,1728:down
dermatan sulfate proteoglycan metabolic process	biological_process	GO:0050655	1	16	15150	1800799	6.60066006601e-05	8.88494496054e-06	0.132744996162	0.480764320281	633	http://amigo.geneontology.org/cgi-bin/amigo/term_details?term=GO:0050655	hsa:633,BGN,633:up
positive regulation of leukocyte degranulation	biological_process	GO:0043302	1	16	15150	1800799	6.60066006601e-05	8.88494496054e-06	0.132744996162	0.480764320281	164	http://amigo.geneontology.org/cgi-bin/amigo/term_details?term=GO:0043302	hsa:164,AP1G1,164:down
cytoplasmic mRNA processing body assembly	biological_process	GO:0033962	1	16	15150	1800799	6.60066006601e-05	8.88494496054e-06	0.132744996162	0.480764320281	23019	http://amigo.geneontology.org/cgi-bin/amigo/term_details?term=GO:0033962	hsa:23019,CNOT1,23019:down
negative regulation of lipase activity	biological_process	GO:0060192	1	16	15150	1800799	6.60066006601e-05	8.88494496054e-06	0.132744996162	0.480764320281	301	http://amigo.geneontology.org/cgi-bin/amigo/term_details?term=GO:0060192	hsa:301,ANXA1,301:up
growth plate cartilage development	biological_process	GO:0003417	1	16	15150	1800799	6.60066006601e-05	8.88494496054e-06	0.132744996162	0.480764320281	7057	http://amigo.geneontology.org/cgi-bin/amigo/term_details?term=GO:0003417	hsa:7057,THBS1,7057:up
regulation of heterotypic cell-cell adhesion	biological_process	GO:0034114	1	16	15150	1800799	6.60066006601e-05	8.88494496054e-06	0.132744996162	0.480764320281	2243	http://amigo.geneontology.org/cgi-bin/amigo/term_details?term=GO:0034114	hsa:2243,FGA,2243:down
tooth mineralization	biological_process	GO:0034505	1	16	15150	1800799	6.60066006601e-05	8.88494496054e-06	0.132744996162	0.480764320281	1277	http://amigo.geneontology.org/cgi-bin/amigo/term_details?term=GO:0034505	hsa:1277,COL1A1,1277:up
positive regulation of alpha-beta T cell proliferation	biological_process	GO:0046641	1	16	15150	1800799	6.60066006601e-05	8.88494496054e-06	0.132744996162	0.480764320281	1604	http://amigo.geneontology.org/cgi-bin/amigo/term_details?term=GO:0046641	hsa:1604,CD55,1604:up
coronary vasculature development	biological_process	GO:0060976	1	16	15150	1800799	6.60066006601e-05	8.88494496054e-06	0.132744996162	0.480764320281	29072	http://amigo.geneontology.org/cgi-bin/amigo/term_details?term=GO:0060976	hsa:29072,SETD2,29072:down
positive regulation of extrinsic apoptotic signaling pathway via death domain receptors	biological_process	GO:1902043	1	16	15150	1800799	6.60066006601e-05	8.88494496054e-06	0.132744996162	0.480764320281	7057	http://amigo.geneontology.org/cgi-bin/amigo/term_details?term=GO:1902043	hsa:7057,THBS1,7057:up
serotonin transport	biological_process	GO:0006837	1	16	15150	1800799	6.60066006601e-05	8.88494496054e-06	0.132744996162	0.480764320281	7494	http://amigo.geneontology.org/cgi-bin/amigo/term_details?term=GO:0006837	hsa:7494,XBP1,7494:down
nucleotide-sugar biosynthetic process	biological_process	GO:0009226	1	16	15150	1800799	6.60066006601e-05	8.88494496054e-06	0.132744996162	0.480764320281	2762	http://amigo.geneontology.org/cgi-bin/amigo/term_details?term=GO:0009226	hsa:2762,GMDS,2762:down
fucose metabolic process	biological_process	GO:0006004	1	16	15150	1800799	6.60066006601e-05	8.88494496054e-06	0.132744996162	0.480764320281	2530	http://amigo.geneontology.org/cgi-bin/amigo/term_details?term=GO:0006004	hsa:2530,FUT8,2530:down
2-oxoglutarate metabolic process	biological_process	GO:0006103	1	16	15150	1800799	6.60066006601e-05	8.88494496054e-06	0.132744996162	0.480764320281	84706	http://amigo.geneontology.org/cgi-bin/amigo/term_details?term=GO:0006103	hsa:84706,GPT2,84706:down
response to laminar fluid shear stress	biological_process	GO:0034616	1	16	15150	1800799	6.60066006601e-05	8.88494496054e-06	0.132744996162	0.480764320281	7494	http://amigo.geneontology.org/cgi-bin/amigo/term_details?term=GO:0034616	hsa:7494,XBP1,7494:down
positive regulation of mRNA 3'-end processing	biological_process	GO:0031442	1	16	15150	1800799	6.60066006601e-05	8.88494496054e-06	0.132744996162	0.480764320281	23019	http://amigo.geneontology.org/cgi-bin/amigo/term_details?term=GO:0031442	hsa:23019,CNOT1,23019:down
fatty acid transmembrane transport	biological_process	GO:1902001	1	16	15150	1800799	6.60066006601e-05	8.88494496054e-06	0.132744996162	0.480764320281	7057	http://amigo.geneontology.org/cgi-bin/amigo/term_details?term=GO:1902001	hsa:7057,THBS1,7057:up
establishment of planar polarity of embryonic epithelium	biological_process	GO:0042249	1	16	15150	1800799	6.60066006601e-05	8.88494496054e-06	0.132744996162	0.480764320281	9620	http://amigo.geneontology.org/cgi-bin/amigo/term_details?term=GO:0042249	hsa:9620,CELSR1,9620:down
regulation of establishment of planar polarity involved in neural tube closure	biological_process	GO:0090178	1	16	15150	1800799	6.60066006601e-05	8.88494496054e-06	0.132744996162	0.480764320281	9620	http://amigo.geneontology.org/cgi-bin/amigo/term_details?term=GO:0090178	hsa:9620,CELSR1,9620:down
behavioral response to pain	biological_process	GO:0048266	1	16	15150	1800799	6.60066006601e-05	8.88494496054e-06	0.132744996162	0.480764320281	7057	http://amigo.geneontology.org/cgi-bin/amigo/term_details?term=GO:0048266	hsa:7057,THBS1,7057:up
cellular component biogenesis	biological_process	GO:0044085	24	2218	15150	1800799	0.00158415841584	0.00123167549516	0.133903293687	0.483814345832	5170|6281|9855|121512|9057|8527|7057|23019|25945|2243|1278|153562|57533|1153|1277|2181|5205|3156|6794|22984|2335|56125|10802|23256	http://amigo.geneontology.org/cgi-bin/amigo/term_details?term=GO:0044085	hsa:5170,PDPK1,5170:down|hsa:6281,S100A10,6281:up|hsa:9855,FARP2,9855:down|hsa:121512,FGD4,121512:down|hsa:9057,SLC7A6,9057:down|hsa:8527,DGKD,8527:down|hsa:7057,THBS1,7057:up|hsa:23019,CNOT1,23019:down|hsa:25945,PVRL3,25945:down|hsa:2243,FGA,2243:down|hsa:1278,COL1A2,1278:up|hsa:153562,MARVELD2,153562:down|hsa:57533,TBC1D14,57533:down|hsa:1153,CIRBP,1153:down|hsa:1277,COL1A1,1277:up|hsa:2181,ACS…
axon development	biological_process	GO:0061564	8	593	15150	1800799	0.000528052805281	0.0003292982726	0.133927062476	0.483814345832	6794|1281|2335|1289|64283|1956|9855|1293	http://amigo.geneontology.org/cgi-bin/amigo/term_details?term=GO:0061564	hsa:6794,STK11,6794:down|hsa:1281,COL3A1,1281:up|hsa:2335,FN1,2335:up|hsa:1289,COL5A1,1289:up|hsa:64283,ARHGEF28,64283:down|hsa:1956,EGFR,1956:up|hsa:9855,FARP2,9855:down|hsa:1293,COL6A3,1293:up
morphogenesis of embryonic epithelium	biological_process	GO:0016331	3	149	15150	1800799	0.00019801980198	8.27410499451e-05	0.13490107427	0.484521690696	9620|23213|29072	http://amigo.geneontology.org/cgi-bin/amigo/term_details?term=GO:0016331	hsa:9620,CELSR1,9620:down|hsa:23213,SULF1,23213:up|hsa:29072,SETD2,29072:down
reactive oxygen species biosynthetic process	biological_process	GO:1903409	2	75	15150	1800799	0.00013201320132	4.16481795025e-05	0.135535032369	0.484521690696	1956|1728	http://amigo.geneontology.org/cgi-bin/amigo/term_details?term=GO:1903409	hsa:1956,EGFR,1956:up|hsa:1728,NQO1,1728:down
vesicle fusion	biological_process	GO:0006906	2	75	15150	1800799	0.00013201320132	4.16481795025e-05	0.135535032369	0.484521690696	301|23673	http://amigo.geneontology.org/cgi-bin/amigo/term_details?term=GO:0006906	hsa:301,ANXA1,301:up|hsa:23673,STX12,23673:down
positive regulation of reactive oxygen species metabolic process	biological_process	GO:2000379	2	75	15150	1800799	0.00013201320132	4.16481795025e-05	0.135535032369	0.484521690696	1956|7057	http://amigo.geneontology.org/cgi-bin/amigo/term_details?term=GO:2000379	hsa:1956,EGFR,1956:up|hsa:7057,THBS1,7057:up
regulation of BMP signaling pathway	biological_process	GO:0030510	2	75	15150	1800799	0.00013201320132	4.16481795025e-05	0.135535032369	0.484521690696	2200|23213	http://amigo.geneontology.org/cgi-bin/amigo/term_details?term=GO:0030510	hsa:2200,FBN1,2200:up|hsa:23213,SULF1,23213:up
axon guidance	biological_process	GO:0007411	6	410	15150	1800799	0.00039603960396	0.000227676714614	0.137662066092	0.484521690696	1281|1289|64283|1956|9855|1293	http://amigo.geneontology.org/cgi-bin/amigo/term_details?term=GO:0007411	hsa:1281,COL3A1,1281:up|hsa:1289,COL5A1,1289:up|hsa:64283,ARHGEF28,64283:down|hsa:1956,EGFR,1956:up|hsa:9855,FARP2,9855:down|hsa:1293,COL6A3,1293:up
neuron projection guidance	biological_process	GO:0097485	6	410	15150	1800799	0.00039603960396	0.000227676714614	0.137662066092	0.484521690696	1281|1289|64283|1956|9855|1293	http://amigo.geneontology.org/cgi-bin/amigo/term_details?term=GO:0097485	hsa:1281,COL3A1,1281:up|hsa:1289,COL5A1,1289:up|hsa:64283,ARHGEF28,64283:down|hsa:1956,EGFR,1956:up|hsa:9855,FARP2,9855:down|hsa:1293,COL6A3,1293:up
positive regulation of cellular component organization	biological_process	GO:0051130	10	792	15150	1800799	0.000660066006601	0.000439804775547	0.138651696314	0.484521690696	6794|5170|2335|301|6281|7494|1277|2181|23019|2243	http://amigo.geneontology.org/cgi-bin/amigo/term_details?term=GO:0051130	hsa:6794,STK11,6794:down|hsa:5170,PDPK1,5170:down|hsa:2335,FN1,2335:up|hsa:301,ANXA1,301:up|hsa:6281,S100A10,6281:up|hsa:7494,XBP1,7494:down|hsa:1277,COL1A1,1277:up|hsa:2181,ACSL3,2181:down|hsa:23019,CNOT1,23019:down|hsa:2243,FGA,2243:down
regulation of protein stability	biological_process	GO:0031647	3	151	15150	1800799	0.00019801980198	8.38516680651e-05	0.138703194474	0.484521690696	23673|9960|7494	http://amigo.geneontology.org/cgi-bin/amigo/term_details?term=GO:0031647	hsa:23673,STX12,23673:down|hsa:9960,USP3,9960:down|hsa:7494,XBP1,7494:down
response to endogenous stimulus	biological_process	GO:0009719	16	1396	15150	1800799	0.00105610561056	0.000775211447807	0.139089829439	0.484521690696	2200|1278|6794|5170|1281|594|1728|301|7076|7057|7494|1277|1956|23213|2530|1604	http://amigo.geneontology.org/cgi-bin/amigo/term_details?term=GO:0009719	hsa:2200,FBN1,2200:up|hsa:1278,COL1A2,1278:up|hsa:6794,STK11,6794:down|hsa:5170,PDPK1,5170:down|hsa:1281,COL3A1,1281:up|hsa:594,BCKDHB,594:down|hsa:1728,NQO1,1728:down|hsa:301,ANXA1,301:up|hsa:7076,TIMP1,7076:up|hsa:7057,THBS1,7057:up|hsa:7494,XBP1,7494:down|hsa:1277,COL1A1,1277:up|hsa:1956,EGFR,1956:up|hsa:23213,SULF1,23213:up|hsa:2530,FUT8,2530:down|hsa:1604,CD55,1604:up
response to oxygen-containing compound	biological_process	GO:1901700	15	1295	15150	1800799	0.000990099009901	0.000719125232744	0.139842594867	0.484521690696	1278|6794|5170|1281|594|1728|301|7076|7057|7494|1277|7776|1956|3156|1604	http://amigo.geneontology.org/cgi-bin/amigo/term_details?term=GO:1901700	hsa:1278,COL1A2,1278:up|hsa:6794,STK11,6794:down|hsa:5170,PDPK1,5170:down|hsa:1281,COL3A1,1281:up|hsa:594,BCKDHB,594:down|hsa:1728,NQO1,1728:down|hsa:301,ANXA1,301:up|hsa:7076,TIMP1,7076:up|hsa:7057,THBS1,7057:up|hsa:7494,XBP1,7494:down|hsa:1277,COL1A1,1277:up|hsa:7776,ZNF236,7776:down|hsa:1956,EGFR,1956:up|hsa:3156,HMGCR,3156:down|hsa:1604,CD55,1604:up
male meiosis I	biological_process	GO:0007141	1	17	15150	1800799	6.60066006601e-05	9.44025402058e-06	0.13998035151	0.484521690696	254528	http://amigo.geneontology.org/cgi-bin/amigo/term_details?term=GO:0007141	hsa:254528,MEIOB,254528:down
inflammatory cell apoptotic process	biological_process	GO:0006925	1	17	15150	1800799	6.60066006601e-05	9.44025402058e-06	0.13998035151	0.484521690696	301	http://amigo.geneontology.org/cgi-bin/amigo/term_details?term=GO:0006925	hsa:301,ANXA1,301:up
plasminogen activation	biological_process	GO:0031639	1	17	15150	1800799	6.60066006601e-05	9.44025402058e-06	0.13998035151	0.484521690696	7057	http://amigo.geneontology.org/cgi-bin/amigo/term_details?term=GO:0031639	hsa:7057,THBS1,7057:up
protein localization to peroxisome	biological_process	GO:0072662	1	17	15150	1800799	6.60066006601e-05	9.44025402058e-06	0.13998035151	0.484521690696	54469	http://amigo.geneontology.org/cgi-bin/amigo/term_details?term=GO:0072662	hsa:54469,ZFAND6,54469:down
drug transmembrane transport	biological_process	GO:0006855	1	17	15150	1800799	6.60066006601e-05	9.44025402058e-06	0.13998035151	0.484521690696	5205	http://amigo.geneontology.org/cgi-bin/amigo/term_details?term=GO:0006855	hsa:5205,ATP8B1,5205:down
microvillus organization	biological_process	GO:0032528	1	17	15150	1800799	6.60066006601e-05	9.44025402058e-06	0.13998035151	0.484521690696	5205	http://amigo.geneontology.org/cgi-bin/amigo/term_details?term=GO:0032528	hsa:5205,ATP8B1,5205:down
removal of superoxide radicals	biological_process	GO:0019430	1	17	15150	1800799	6.60066006601e-05	9.44025402058e-06	0.13998035151	0.484521690696	1728	http://amigo.geneontology.org/cgi-bin/amigo/term_details?term=GO:0019430	hsa:1728,NQO1,1728:down
type B pancreatic cell development	biological_process	GO:0003323	1	17	15150	1800799	6.60066006601e-05	9.44025402058e-06	0.13998035151	0.484521690696	5170	http://amigo.geneontology.org/cgi-bin/amigo/term_details?term=GO:0003323	hsa:5170,PDPK1,5170:down
regulation of tumor necrosis factor biosynthetic process	biological_process	GO:0042534	1	17	15150	1800799	6.60066006601e-05	9.44025402058e-06	0.13998035151	0.484521690696	7057	http://amigo.geneontology.org/cgi-bin/amigo/term_details?term=GO:0042534	hsa:7057,THBS1,7057:up
response to UV-B	biological_process	GO:0010224	1	17	15150	1800799	6.60066006601e-05	9.44025402058e-06	0.13998035151	0.484521690696	6794	http://amigo.geneontology.org/cgi-bin/amigo/term_details?term=GO:0010224	hsa:6794,STK11,6794:down
pericardium development	biological_process	GO:0060039	1	17	15150	1800799	6.60066006601e-05	9.44025402058e-06	0.13998035151	0.484521690696	29072	http://amigo.geneontology.org/cgi-bin/amigo/term_details?term=GO:0060039	hsa:29072,SETD2,29072:down
epithelial cell maturation	biological_process	GO:0002070	1	17	15150	1800799	6.60066006601e-05	9.44025402058e-06	0.13998035151	0.484521690696	7494	http://amigo.geneontology.org/cgi-bin/amigo/term_details?term=GO:0002070	hsa:7494,XBP1,7494:down
protein targeting to peroxisome	biological_process	GO:0006625	1	17	15150	1800799	6.60066006601e-05	9.44025402058e-06	0.13998035151	0.484521690696	54469	http://amigo.geneontology.org/cgi-bin/amigo/term_details?term=GO:0006625	hsa:54469,ZFAND6,54469:down
regulation of stem cell maintenance	biological_process	GO:2000036	1	17	15150	1800799	6.60066006601e-05	9.44025402058e-06	0.13998035151	0.484521690696	23019	http://amigo.geneontology.org/cgi-bin/amigo/term_details?term=GO:2000036	hsa:23019,CNOT1,23019:down
interleukin-8 secretion	biological_process	GO:0072606	1	17	15150	1800799	6.60066006601e-05	9.44025402058e-06	0.13998035151	0.484521690696	301	http://amigo.geneontology.org/cgi-bin/amigo/term_details?term=GO:0072606	hsa:301,ANXA1,301:up
tumor necrosis factor biosynthetic process	biological_process	GO:0042533	1	17	15150	1800799	6.60066006601e-05	9.44025402058e-06	0.13998035151	0.484521690696	7057	http://amigo.geneontology.org/cgi-bin/amigo/term_details?term=GO:0042533	hsa:7057,THBS1,7057:up
establishment of protein localization to peroxisome	biological_process	GO:0072663	1	17	15150	1800799	6.60066006601e-05	9.44025402058e-06	0.13998035151	0.484521690696	54469	http://amigo.geneontology.org/cgi-bin/amigo/term_details?term=GO:0072663	hsa:54469,ZFAND6,54469:down
mRNA cleavage	biological_process	GO:0006379	1	17	15150	1800799	6.60066006601e-05	9.44025402058e-06	0.13998035151	0.484521690696	2081	http://amigo.geneontology.org/cgi-bin/amigo/term_details?term=GO:0006379	hsa:2081,ERN1,2081:down
negative regulation of organic acid transport	biological_process	GO:0032891	1	17	15150	1800799	6.60066006601e-05	9.44025402058e-06	0.13998035151	0.484521690696	7057	http://amigo.geneontology.org/cgi-bin/amigo/term_details?term=GO:0032891	hsa:7057,THBS1,7057:up
morphogenesis of an epithelial bud	biological_process	GO:0060572	1	17	15150	1800799	6.60066006601e-05	9.44025402058e-06	0.13998035151	0.484521690696	23213	http://amigo.geneontology.org/cgi-bin/amigo/term_details?term=GO:0060572	hsa:23213,SULF1,23213:up
positive regulation of natural killer cell mediated cytotoxicity	biological_process	GO:0045954	1	17	15150	1800799	6.60066006601e-05	9.44025402058e-06	0.13998035151	0.484521690696	164	http://amigo.geneontology.org/cgi-bin/amigo/term_details?term=GO:0045954	hsa:164,AP1G1,164:down
regulation of superoxide metabolic process	biological_process	GO:0090322	1	17	15150	1800799	6.60066006601e-05	9.44025402058e-06	0.13998035151	0.484521690696	1956	http://amigo.geneontology.org/cgi-bin/amigo/term_details?term=GO:0090322	hsa:1956,EGFR,1956:up
response to unfolded protein	biological_process	GO:0006986	3	152	15150	1800799	0.00019801980198	8.44069771252e-05	0.140617767749	0.484521690696	2081|7057|7494	http://amigo.geneontology.org/cgi-bin/amigo/term_details?term=GO:0006986	hsa:2081,ERN1,2081:down|hsa:7057,THBS1,7057:up|hsa:7494,XBP1,7494:down
vascular process in circulatory system	biological_process	GO:0003018	3	152	15150	1800799	0.00019801980198	8.44069771252e-05	0.140617767749	0.484521690696	1956|3156|2243	http://amigo.geneontology.org/cgi-bin/amigo/term_details?term=GO:0003018	hsa:1956,EGFR,1956:up|hsa:3156,HMGCR,3156:down|hsa:2243,FGA,2243:down
reactive nitrogen species metabolic process	biological_process	GO:2001057	2	77	15150	1800799	0.00013201320132	4.27587976226e-05	0.141218403161	0.484521690696	1956|1728	http://amigo.geneontology.org/cgi-bin/amigo/term_details?term=GO:2001057	hsa:1956,EGFR,1956:up|hsa:1728,NQO1,1728:down
positive regulation of blood circulation	biological_process	GO:1903524	2	77	15150	1800799	0.00013201320132	4.27587976226e-05	0.141218403161	0.484521690696	1956|2243	http://amigo.geneontology.org/cgi-bin/amigo/term_details?term=GO:1903524	hsa:1956,EGFR,1956:up|hsa:2243,FGA,2243:down
synaptic transmission, glutamatergic	biological_process	GO:0035249	2	77	15150	1800799	0.00013201320132	4.27587976226e-05	0.141218403161	0.484521690696	6509|1956	http://amigo.geneontology.org/cgi-bin/amigo/term_details?term=GO:0035249	hsa:6509,SLC1A4,6509:down|hsa:1956,EGFR,1956:up
extrinsic apoptotic signaling pathway via death domain receptors	biological_process	GO:0008625	2	77	15150	1800799	0.00013201320132	4.27587976226e-05	0.141218403161	0.484521690696	7057|2243	http://amigo.geneontology.org/cgi-bin/amigo/term_details?term=GO:0008625	hsa:7057,THBS1,7057:up|hsa:2243,FGA,2243:down
negative regulation of translation	biological_process	GO:0017148	2	77	15150	1800799	0.00013201320132	4.27587976226e-05	0.141218403161	0.484521690696	23019|1153	http://amigo.geneontology.org/cgi-bin/amigo/term_details?term=GO:0017148	hsa:23019,CNOT1,23019:down|hsa:1153,CIRBP,1153:down
negative regulation of cell communication	biological_process	GO:0010648	13	1097	15150	1800799	0.000858085808581	0.000609174038857	0.143017917303	0.48558990255	2200|5170|23213|51231|7057|7494|3156|1956|23256|23019|2243|5523|80114	http://amigo.geneontology.org/cgi-bin/amigo/term_details?term=GO:0010648	hsa:2200,FBN1,2200:up|hsa:5170,PDPK1,5170:down|hsa:23213,SULF1,23213:up|hsa:51231,VRK3,51231:down|hsa:7057,THBS1,7057:up|hsa:7494,XBP1,7494:down|hsa:3156,HMGCR,3156:down|hsa:1956,EGFR,1956:up|hsa:23256,SCFD1,23256:down|hsa:23019,CNOT1,23019:down|hsa:2243,FGA,2243:down|hsa:5523,PPP2R3A,5523:down|hsa:80114,BICC1,80114:up
protein import into nucleus	biological_process	GO:0006606	4	237	15150	1800799	0.00026402640264	0.000131608247228	0.14402816233	0.48558990255	55705|1956|7494|55929	http://amigo.geneontology.org/cgi-bin/amigo/term_details?term=GO:0006606	hsa:55705,IPO9,55705:down|hsa:1956,EGFR,1956:up|hsa:7494,XBP1,7494:down|hsa:55929,DMAP1,55929:down
single-organism nuclear import	biological_process	GO:1902593	4	237	15150	1800799	0.00026402640264	0.000131608247228	0.14402816233	0.48558990255	55705|1956|7494|55929	http://amigo.geneontology.org/cgi-bin/amigo/term_details?term=GO:1902593	hsa:55705,IPO9,55705:down|hsa:1956,EGFR,1956:up|hsa:7494,XBP1,7494:down|hsa:55929,DMAP1,55929:down
protein targeting to nucleus	biological_process	GO:0044744	4	237	15150	1800799	0.00026402640264	0.000131608247228	0.14402816233	0.48558990255	55705|1956|7494|55929	http://amigo.geneontology.org/cgi-bin/amigo/term_details?term=GO:0044744	hsa:55705,IPO9,55705:down|hsa:1956,EGFR,1956:up|hsa:7494,XBP1,7494:down|hsa:55929,DMAP1,55929:down
positive regulation of protein kinase B signaling	biological_process	GO:0051897	2	78	15150	1800799	0.00013201320132	4.33141066826e-05	0.144078970572	0.48558990255	1956|7057	http://amigo.geneontology.org/cgi-bin/amigo/term_details?term=GO:0051897	hsa:1956,EGFR,1956:up|hsa:7057,THBS1,7057:up
negative regulation of signal transduction	biological_process	GO:0009968	12	1000	15150	1800799	0.000792079207921	0.000555309060034	0.145545451818	0.48558990255	2200|5170|23213|51231|7057|7494|1956|3156|23019|80114|5523|2243	http://amigo.geneontology.org/cgi-bin/amigo/term_details?term=GO:0009968	hsa:2200,FBN1,2200:up|hsa:5170,PDPK1,5170:down|hsa:23213,SULF1,23213:up|hsa:51231,VRK3,51231:down|hsa:7057,THBS1,7057:up|hsa:7494,XBP1,7494:down|hsa:1956,EGFR,1956:up|hsa:3156,HMGCR,3156:down|hsa:23019,CNOT1,23019:down|hsa:80114,BICC1,80114:up|hsa:5523,PPP2R3A,5523:down|hsa:2243,FGA,2243:down
aging	biological_process	GO:0007568	4	238	15150	1800799	0.00026402640264	0.000132163556288	0.145547906455	0.48558990255	7076|1281|3156|1728	http://amigo.geneontology.org/cgi-bin/amigo/term_details?term=GO:0007568	hsa:7076,TIMP1,7076:up|hsa:1281,COL3A1,1281:up|hsa:3156,HMGCR,3156:down|hsa:1728,NQO1,1728:down
methylation	biological_process	GO:0032259	5	326	15150	1800799	0.0003300330033	0.000181030753571	0.145555961259	0.48558990255	55929|23512|58508|7494|29072	http://amigo.geneontology.org/cgi-bin/amigo/term_details?term=GO:0032259	hsa:55929,DMAP1,55929:down|hsa:23512,SUZ12,23512:down|hsa:58508,KMT2C,58508:down|hsa:7494,XBP1,7494:down|hsa:29072,SETD2,29072:down
regulation of protein import into nucleus	biological_process	GO:0042306	3	155	15150	1800799	0.00019801980198	8.60729043053e-05	0.146414087533	0.48558990255	55929|1956|7494	http://amigo.geneontology.org/cgi-bin/amigo/term_details?term=GO:0042306	hsa:55929,DMAP1,55929:down|hsa:1956,EGFR,1956:up|hsa:7494,XBP1,7494:down
reproductive structure development	biological_process	GO:0048608	6	418	15150	1800799	0.00039603960396	0.000232119187094	0.146511002357	0.48558990255	6794|23213|55840|301|1956|29072	http://amigo.geneontology.org/cgi-bin/amigo/term_details?term=GO:0048608	hsa:6794,STK11,6794:down|hsa:23213,SULF1,23213:up|hsa:55840,EAF2,55840:down|hsa:301,ANXA1,301:up|hsa:1956,EGFR,1956:up|hsa:29072,SETD2,29072:down
organelle membrane fusion	biological_process	GO:0090174	2	79	15150	1800799	0.00013201320132	4.38694157427e-05	0.146951582749	0.48558990255	301|23673	http://amigo.geneontology.org/cgi-bin/amigo/term_details?term=GO:0090174	hsa:301,ANXA1,301:up|hsa:23673,STX12,23673:down
positive regulation of lymphocyte activation	biological_process	GO:0051251	4	239	15150	1800799	0.00026402640264	0.000132718865348	0.147073890559	0.48558990255	164|5170|1604|7494	http://amigo.geneontology.org/cgi-bin/amigo/term_details?term=GO:0051251	hsa:164,AP1G1,164:down|hsa:5170,PDPK1,5170:down|hsa:1604,CD55,1604:up|hsa:7494,XBP1,7494:down
positive regulation of synaptic transmission, glutamatergic	biological_process	GO:0051968	1	18	15150	1800799	6.60066006601e-05	9.99556308061e-06	0.147155347517	0.48558990255	1956	http://amigo.geneontology.org/cgi-bin/amigo/term_details?term=GO:0051968	hsa:1956,EGFR,1956:up
regulation of sulfur metabolic process	biological_process	GO:0042762	1	18	15150	1800799	6.60066006601e-05	9.99556308061e-06	0.147155347517	0.48558990255	5163	http://amigo.geneontology.org/cgi-bin/amigo/term_details?term=GO:0042762	hsa:5163,PDK1,5163:down
peroxisomal transport	biological_process	GO:0043574	1	18	15150	1800799	6.60066006601e-05	9.99556308061e-06	0.147155347517	0.48558990255	54469	http://amigo.geneontology.org/cgi-bin/amigo/term_details?term=GO:0043574	hsa:54469,ZFAND6,54469:down
positive regulation of skeletal muscle tissue development	biological_process	GO:0048643	1	18	15150	1800799	6.60066006601e-05	9.99556308061e-06	0.147155347517	0.48558990255	3156	http://amigo.geneontology.org/cgi-bin/amigo/term_details?term=GO:0048643	hsa:3156,HMGCR,3156:down
parturition	biological_process	GO:0007567	1	18	15150	1800799	6.60066006601e-05	9.99556308061e-06	0.147155347517	0.48558990255	1604	http://amigo.geneontology.org/cgi-bin/amigo/term_details?term=GO:0007567	hsa:1604,CD55,1604:up
immunoglobulin secretion	biological_process	GO:0048305	1	18	15150	1800799	6.60066006601e-05	9.99556308061e-06	0.147155347517	0.48558990255	7494	http://amigo.geneontology.org/cgi-bin/amigo/term_details?term=GO:0048305	hsa:7494,XBP1,7494:down
coenzyme A metabolic process	biological_process	GO:0015936	1	18	15150	1800799	6.60066006601e-05	9.99556308061e-06	0.147155347517	0.48558990255	3156	http://amigo.geneontology.org/cgi-bin/amigo/term_details?term=GO:0015936	hsa:3156,HMGCR,3156:down
plasma lipoprotein particle assembly	biological_process	GO:0034377	1	18	15150	1800799	6.60066006601e-05	9.99556308061e-06	0.147155347517	0.48558990255	2181	http://amigo.geneontology.org/cgi-bin/amigo/term_details?term=GO:0034377	hsa:2181,ACSL3,2181:down
cellular response to vitamin	biological_process	GO:0071295	1	18	15150	1800799	6.60066006601e-05	9.99556308061e-06	0.147155347517	0.48558990255	1277	http://amigo.geneontology.org/cgi-bin/amigo/term_details?term=GO:0071295	hsa:1277,COL1A1,1277:up
negative regulation of response to endoplasmic reticulum stress	biological_process	GO:1903573	1	18	15150	1800799	6.60066006601e-05	9.99556308061e-06	0.147155347517	0.48558990255	7494	http://amigo.geneontology.org/cgi-bin/amigo/term_details?term=GO:1903573	hsa:7494,XBP1,7494:down
positive regulation of focal adhesion assembly	biological_process	GO:0051894	1	18	15150	1800799	6.60066006601e-05	9.99556308061e-06	0.147155347517	0.48558990255	6281	http://amigo.geneontology.org/cgi-bin/amigo/term_details?term=GO:0051894	hsa:6281,S100A10,6281:up
negative regulation of protein secretion	biological_process	GO:0050709	2	80	15150	1800799	0.00013201320132	4.44247248027e-05	0.14983583966	0.491364701082	301|3156	http://amigo.geneontology.org/cgi-bin/amigo/term_details?term=GO:0050709	hsa:301,ANXA1,301:up|hsa:3156,HMGCR,3156:down
regulation of blood coagulation	biological_process	GO:0030193	2	80	15150	1800799	0.00013201320132	4.44247248027e-05	0.14983583966	0.491364701082	7057|2243	http://amigo.geneontology.org/cgi-bin/amigo/term_details?term=GO:0030193	hsa:7057,THBS1,7057:up|hsa:2243,FGA,2243:down
Golgi organization	biological_process	GO:0007030	2	80	15150	1800799	0.00013201320132	4.44247248027e-05	0.14983583966	0.491364701082	57584|5205	http://amigo.geneontology.org/cgi-bin/amigo/term_details?term=GO:0007030	hsa:57584,ARHGAP21,57584:down|hsa:5205,ATP8B1,5205:down
regulation of hemostasis	biological_process	GO:1900046	2	80	15150	1800799	0.00013201320132	4.44247248027e-05	0.14983583966	0.491364701082	7057|2243	http://amigo.geneontology.org/cgi-bin/amigo/term_details?term=GO:1900046	hsa:7057,THBS1,7057:up|hsa:2243,FGA,2243:down
regulation of intracellular protein transport	biological_process	GO:0033157	4	241	15150	1800799	0.00026402640264	0.000133829483468	0.150144364373	0.491364701082	55929|2181|1956|7494	http://amigo.geneontology.org/cgi-bin/amigo/term_details?term=GO:0033157	hsa:55929,DMAP1,55929:down|hsa:2181,ACSL3,2181:down|hsa:1956,EGFR,1956:up|hsa:7494,XBP1,7494:down
nuclear import	biological_process	GO:0051170	4	241	15150	1800799	0.00026402640264	0.000133829483468	0.150144364373	0.491364701082	55705|1956|7494|55929	http://amigo.geneontology.org/cgi-bin/amigo/term_details?term=GO:0051170	hsa:55705,IPO9,55705:down|hsa:1956,EGFR,1956:up|hsa:7494,XBP1,7494:down|hsa:55929,DMAP1,55929:down
negative regulation of apoptotic process	biological_process	GO:0043066	10	807	15150	1800799	0.000660066006601	0.000448134411447	0.150422392276	0.49159327046	5170|79658|54469|301|7076|7057|7494|1956|3156|2243	http://amigo.geneontology.org/cgi-bin/amigo/term_details?term=GO:0043066	hsa:5170,PDPK1,5170:down|hsa:79658,ARHGAP10,79658:down|hsa:54469,ZFAND6,54469:down|hsa:301,ANXA1,301:up|hsa:7076,TIMP1,7076:up|hsa:7057,THBS1,7057:up|hsa:7494,XBP1,7494:down|hsa:1956,EGFR,1956:up|hsa:3156,HMGCR,3156:down|hsa:2243,FGA,2243:down
reproductive system development	biological_process	GO:0061458	6	422	15150	1800799	0.00039603960396	0.000234340423334	0.151029902994	0.49159327046	6794|23213|55840|301|1956|29072	http://amigo.geneontology.org/cgi-bin/amigo/term_details?term=GO:0061458	hsa:6794,STK11,6794:down|hsa:23213,SULF1,23213:up|hsa:55840,EAF2,55840:down|hsa:301,ANXA1,301:up|hsa:1956,EGFR,1956:up|hsa:29072,SETD2,29072:down
regulation of cell-matrix adhesion	biological_process	GO:0001952	2	81	15150	1800799	0.00013201320132	4.49800338627e-05	0.152731347106	0.49159327046	7057|6281	http://amigo.geneontology.org/cgi-bin/amigo/term_details?term=GO:0001952	hsa:7057,THBS1,7057:up|hsa:6281,S100A10,6281:up
positive regulation of phospholipase activity	biological_process	GO:0010518	2	81	15150	1800799	0.00013201320132	4.49800338627e-05	0.152731347106	0.49159327046	5170|1956	http://amigo.geneontology.org/cgi-bin/amigo/term_details?term=GO:0010518	hsa:5170,PDPK1,5170:down|hsa:1956,EGFR,1956:up
regulation of nuclease activity	biological_process	GO:0032069	2	81	15150	1800799	0.00013201320132	4.49800338627e-05	0.152731347106	0.49159327046	2081|7494	http://amigo.geneontology.org/cgi-bin/amigo/term_details?term=GO:0032069	hsa:2081,ERN1,2081:down|hsa:7494,XBP1,7494:down
regulation of smooth muscle cell proliferation	biological_process	GO:0048660	2	81	15150	1800799	0.00013201320132	4.49800338627e-05	0.152731347106	0.49159327046	1956|3156	http://amigo.geneontology.org/cgi-bin/amigo/term_details?term=GO:0048660	hsa:1956,EGFR,1956:up|hsa:3156,HMGCR,3156:down
protein oligomerization	biological_process	GO:0051259	6	424	15150	1800799	0.00039603960396	0.000235451041454	0.153312457212	0.49159327046	1278|6794|6281|1277|3156|8527	http://amigo.geneontology.org/cgi-bin/amigo/term_details?term=GO:0051259	hsa:1278,COL1A2,1278:up|hsa:6794,STK11,6794:down|hsa:6281,S100A10,6281:up|hsa:1277,COL1A1,1277:up|hsa:3156,HMGCR,3156:down|hsa:8527,DGKD,8527:down
positive regulation of adherens junction organization	biological_process	GO:1903393	1	19	15150	1800799	6.60066006601e-05	1.05508721406e-05	0.154270487685	0.49159327046	6281	http://amigo.geneontology.org/cgi-bin/amigo/term_details?term=GO:1903393	hsa:6281,S100A10,6281:up
positive regulation of mRNA catabolic process	biological_process	GO:0061014	1	19	15150	1800799	6.60066006601e-05	1.05508721406e-05	0.154270487685	0.49159327046	23019	http://amigo.geneontology.org/cgi-bin/amigo/term_details?term=GO:0061014	hsa:23019,CNOT1,23019:down
cellular response to toxic substance	biological_process	GO:0097237	1	19	15150	1800799	6.60066006601e-05	1.05508721406e-05	0.154270487685	0.49159327046	7494	http://amigo.geneontology.org/cgi-bin/amigo/term_details?term=GO:0097237	hsa:7494,XBP1,7494:down
branched-chain amino acid catabolic process	biological_process	GO:0009083	1	19	15150	1800799	6.60066006601e-05	1.05508721406e-05	0.154270487685	0.49159327046	594	http://amigo.geneontology.org/cgi-bin/amigo/term_details?term=GO:0009083	hsa:594,BCKDHB,594:down
cellular response to oxygen radical	biological_process	GO:0071450	1	19	15150	1800799	6.60066006601e-05	1.05508721406e-05	0.154270487685	0.49159327046	1728	http://amigo.geneontology.org/cgi-bin/amigo/term_details?term=GO:0071450	hsa:1728,NQO1,1728:down
positive regulation of natural killer cell mediated immunity	biological_process	GO:0002717	1	19	15150	1800799	6.60066006601e-05	1.05508721406e-05	0.154270487685	0.49159327046	164	http://amigo.geneontology.org/cgi-bin/amigo/term_details?term=GO:0002717	hsa:164,AP1G1,164:down
cellular response to superoxide	biological_process	GO:0071451	1	19	15150	1800799	6.60066006601e-05	1.05508721406e-05	0.154270487685	0.49159327046	1728	http://amigo.geneontology.org/cgi-bin/amigo/term_details?term=GO:0071451	hsa:1728,NQO1,1728:down
cellular response to dexamethasone stimulus	biological_process	GO:0071549	1	19	15150	1800799	6.60066006601e-05	1.05508721406e-05	0.154270487685	0.49159327046	1956	http://amigo.geneontology.org/cgi-bin/amigo/term_details?term=GO:0071549	hsa:1956,EGFR,1956:up
positive regulation of transcription from RNA polymerase II promoter in response to stress	biological_process	GO:0036003	1	19	15150	1800799	6.60066006601e-05	1.05508721406e-05	0.154270487685	0.49159327046	7494	http://amigo.geneontology.org/cgi-bin/amigo/term_details?term=GO:0036003	hsa:7494,XBP1,7494:down
wound healing, spreading of cells	biological_process	GO:0044319	1	19	15150	1800799	6.60066006601e-05	1.05508721406e-05	0.154270487685	0.49159327046	1289	http://amigo.geneontology.org/cgi-bin/amigo/term_details?term=GO:0044319	hsa:1289,COL5A1,1289:up
arachidonic acid secretion	biological_process	GO:0050482	1	19	15150	1800799	6.60066006601e-05	1.05508721406e-05	0.154270487685	0.49159327046	301	http://amigo.geneontology.org/cgi-bin/amigo/term_details?term=GO:0050482	hsa:301,ANXA1,301:up
T cell cytokine production	biological_process	GO:0002369	1	19	15150	1800799	6.60066006601e-05	1.05508721406e-05	0.154270487685	0.49159327046	1604	http://amigo.geneontology.org/cgi-bin/amigo/term_details?term=GO:0002369	hsa:1604,CD55,1604:up
epiboly involved in wound healing	biological_process	GO:0090505	1	19	15150	1800799	6.60066006601e-05	1.05508721406e-05	0.154270487685	0.49159327046	1289	http://amigo.geneontology.org/cgi-bin/amigo/term_details?term=GO:0090505	hsa:1289,COL5A1,1289:up
regulation of lipopolysaccharide-mediated signaling pathway	biological_process	GO:0031664	1	19	15150	1800799	6.60066006601e-05	1.05508721406e-05	0.154270487685	0.49159327046	1604	http://amigo.geneontology.org/cgi-bin/amigo/term_details?term=GO:0031664	hsa:1604,CD55,1604:up
phospholipid translocation	biological_process	GO:0045332	1	19	15150	1800799	6.60066006601e-05	1.05508721406e-05	0.154270487685	0.49159327046	5205	http://amigo.geneontology.org/cgi-bin/amigo/term_details?term=GO:0045332	hsa:5205,ATP8B1,5205:down
regulation of fibroblast migration	biological_process	GO:0010762	1	19	15150	1800799	6.60066006601e-05	1.05508721406e-05	0.154270487685	0.49159327046	7057	http://amigo.geneontology.org/cgi-bin/amigo/term_details?term=GO:0010762	hsa:7057,THBS1,7057:up
sulfur compound metabolic process	biological_process	GO:0006790	5	333	15150	1800799	0.0003300330033	0.000184917916991	0.154631984534	0.49237775836	633|1956|23213|5095|5163	http://amigo.geneontology.org/cgi-bin/amigo/term_details?term=GO:0006790	hsa:633,BGN,633:up|hsa:1956,EGFR,1956:up|hsa:23213,SULF1,23213:up|hsa:5095,PCCA,5095:down|hsa:5163,PDK1,5163:down
regulation of cellular amine metabolic process	biological_process	GO:0033238	2	82	15150	1800799	0.00013201320132	4.55353429228e-05	0.155637716657	0.494638505442	2181|1728	http://amigo.geneontology.org/cgi-bin/amigo/term_details?term=GO:0033238	hsa:2181,ACSL3,2181:down|hsa:1728,NQO1,1728:down
regulation of protein secretion	biological_process	GO:0050708	5	334	15150	1800799	0.0003300330033	0.000185473226051	0.155947329882	0.494638505442	301|3156|10802|7494|2243	http://amigo.geneontology.org/cgi-bin/amigo/term_details?term=GO:0050708	hsa:301,ANXA1,301:up|hsa:3156,HMGCR,3156:down|hsa:10802,SEC24A,10802:down|hsa:7494,XBP1,7494:down|hsa:2243,FGA,2243:down
response to lipid	biological_process	GO:0033993	9	716	15150	1800799	0.000594059405941	0.000397601286984	0.156909398893	0.494638505442	6794|594|1728|301|7057|7494|1277|1956|1604	http://amigo.geneontology.org/cgi-bin/amigo/term_details?term=GO:0033993	hsa:6794,STK11,6794:down|hsa:594,BCKDHB,594:down|hsa:1728,NQO1,1728:down|hsa:301,ANXA1,301:up|hsa:7057,THBS1,7057:up|hsa:7494,XBP1,7494:down|hsa:1277,COL1A1,1277:up|hsa:1956,EGFR,1956:up|hsa:1604,CD55,1604:up
small GTPase mediated signal transduction	biological_process	GO:0007264	7	522	15150	1800799	0.00046204620462	0.000289871329338	0.157148787189	0.494638505442	1278|84253|79658|9855|1281|9620|121512	http://amigo.geneontology.org/cgi-bin/amigo/term_details?term=GO:0007264	hsa:1278,COL1A2,1278:up|hsa:84253,GARNL3,84253:down|hsa:79658,ARHGAP10,79658:down|hsa:9855,FARP2,9855:down|hsa:1281,COL3A1,1281:up|hsa:9620,CELSR1,9620:down|hsa:121512,FGD4,121512:down
negative regulation of programmed cell death	biological_process	GO:0043069	10	816	15150	1800799	0.000660066006601	0.000453132192988	0.157719536679	0.494638505442	5170|79658|54469|301|7076|7057|7494|1956|3156|2243	http://amigo.geneontology.org/cgi-bin/amigo/term_details?term=GO:0043069	hsa:5170,PDPK1,5170:down|hsa:79658,ARHGAP10,79658:down|hsa:54469,ZFAND6,54469:down|hsa:301,ANXA1,301:up|hsa:7076,TIMP1,7076:up|hsa:7057,THBS1,7057:up|hsa:7494,XBP1,7494:down|hsa:1956,EGFR,1956:up|hsa:3156,HMGCR,3156:down|hsa:2243,FGA,2243:down
molting cycle process	biological_process	GO:0022404	2	83	15150	1800799	0.00013201320132	4.60906519828e-05	0.158554565578	0.494638505442	1956|9620	http://amigo.geneontology.org/cgi-bin/amigo/term_details?term=GO:0022404	hsa:1956,EGFR,1956:up|hsa:9620,CELSR1,9620:down
hair follicle development	biological_process	GO:0001942	2	83	15150	1800799	0.00013201320132	4.60906519828e-05	0.158554565578	0.494638505442	1956|9620	http://amigo.geneontology.org/cgi-bin/amigo/term_details?term=GO:0001942	hsa:1956,EGFR,1956:up|hsa:9620,CELSR1,9620:down
hair cycle process	biological_process	GO:0022405	2	83	15150	1800799	0.00013201320132	4.60906519828e-05	0.158554565578	0.494638505442	1956|9620	http://amigo.geneontology.org/cgi-bin/amigo/term_details?term=GO:0022405	hsa:1956,EGFR,1956:up|hsa:9620,CELSR1,9620:down
histone lysine methylation	biological_process	GO:0034968	2	83	15150	1800799	0.00013201320132	4.60906519828e-05	0.158554565578	0.494638505442	58508|29072	http://amigo.geneontology.org/cgi-bin/amigo/term_details?term=GO:0034968	hsa:58508,KMT2C,58508:down|hsa:29072,SETD2,29072:down
regulation of gene expression, epigenetic	biological_process	GO:0040029	4	247	15150	1800799	0.00026402640264	0.000137161337828	0.159499938224	0.494638505442	23019|55929|23512|23347	http://amigo.geneontology.org/cgi-bin/amigo/term_details?term=GO:0040029	hsa:23019,CNOT1,23019:down|hsa:55929,DMAP1,55929:down|hsa:23512,SUZ12,23512:down|hsa:23347,SMCHD1,23347:up
response to topologically incorrect protein	biological_process	GO:0035966	3	162	15150	1800799	0.00019801980198	8.99600677255e-05	0.160230165691	0.494638505442	2081|7057|7494	http://amigo.geneontology.org/cgi-bin/amigo/term_details?term=GO:0035966	hsa:2081,ERN1,2081:down|hsa:7057,THBS1,7057:up|hsa:7494,XBP1,7494:down
positive regulation of Wnt signaling pathway	biological_process	GO:0030177	3	162	15150	1800799	0.00019801980198	8.99600677255e-05	0.160230165691	0.494638505442	5523|23213|1277	http://amigo.geneontology.org/cgi-bin/amigo/term_details?term=GO:0030177	hsa:5523,PPP2R3A,5523:down|hsa:23213,SULF1,23213:up|hsa:1277,COL1A1,1277:up
positive regulation of transport	biological_process	GO:0051050	9	720	15150	1800799	0.000594059405941	0.000399822523224	0.160434864017	0.494638505442	5170|301|7494|2181|1956|55929|164|10802|2243	http://amigo.geneontology.org/cgi-bin/amigo/term_details?term=GO:0051050	hsa:5170,PDPK1,5170:down|hsa:301,ANXA1,301:up|hsa:7494,XBP1,7494:down|hsa:2181,ACSL3,2181:down|hsa:1956,EGFR,1956:up|hsa:55929,DMAP1,55929:down|hsa:164,AP1G1,164:down|hsa:10802,SEC24A,10802:down|hsa:2243,FGA,2243:down
hexose metabolic process	biological_process	GO:0019318	4	248	15150	1800799	0.00026402640264	0.000137716646888	0.161079650478	0.494638505442	2530|5163|6794|5257	http://amigo.geneontology.org/cgi-bin/amigo/term_details?term=GO:0019318	hsa:2530,FUT8,2530:down|hsa:5163,PDK1,5163:down|hsa:6794,STK11,6794:down|hsa:5257,PHKB,5257:down
response to light stimulus	biological_process	GO:0009416	5	338	15150	1800799	0.0003300330033	0.000187694462291	0.161254432247	0.494638505442	8491|6794|1956|3156|1153	http://amigo.geneontology.org/cgi-bin/amigo/term_details?term=GO:0009416	hsa:8491,MAP4K3,8491:down|hsa:6794,STK11,6794:down|hsa:1956,EGFR,1956:up|hsa:3156,HMGCR,3156:down|hsa:1153,CIRBP,1153:down
protein-lipid complex assembly	biological_process	GO:0065005	1	20	15150	1800799	6.60066006601e-05	1.11061812007e-05	0.161326271315	0.494638505442	2181	http://amigo.geneontology.org/cgi-bin/amigo/term_details?term=GO:0065005	hsa:2181,ACSL3,2181:down
lipid translocation	biological_process	GO:0034204	1	20	15150	1800799	6.60066006601e-05	1.11061812007e-05	0.161326271315	0.494638505442	5205	http://amigo.geneontology.org/cgi-bin/amigo/term_details?term=GO:0034204	hsa:5205,ATP8B1,5205:down
epiboly	biological_process	GO:0090504	1	20	15150	1800799	6.60066006601e-05	1.11061812007e-05	0.161326271315	0.494638505442	1289	http://amigo.geneontology.org/cgi-bin/amigo/term_details?term=GO:0090504	hsa:1289,COL5A1,1289:up
response to increased oxygen levels	biological_process	GO:0036296	1	20	15150	1800799	6.60066006601e-05	1.11061812007e-05	0.161326271315	0.494638505442	1277	http://amigo.geneontology.org/cgi-bin/amigo/term_details?term=GO:0036296	hsa:1277,COL1A1,1277:up
response to hyperoxia	biological_process	GO:0055093	1	20	15150	1800799	6.60066006601e-05	1.11061812007e-05	0.161326271315	0.494638505442	1277	http://amigo.geneontology.org/cgi-bin/amigo/term_details?term=GO:0055093	hsa:1277,COL1A1,1277:up
positive regulation of natural killer cell activation	biological_process	GO:0032816	1	20	15150	1800799	6.60066006601e-05	1.11061812007e-05	0.161326271315	0.494638505442	164	http://amigo.geneontology.org/cgi-bin/amigo/term_details?term=GO:0032816	hsa:164,AP1G1,164:down
glomerular filtration	biological_process	GO:0003094	1	20	15150	1800799	6.60066006601e-05	1.11061812007e-05	0.161326271315	0.494638505442	23213	http://amigo.geneontology.org/cgi-bin/amigo/term_details?term=GO:0003094	hsa:23213,SULF1,23213:up
female meiotic division	biological_process	GO:0007143	1	20	15150	1800799	6.60066006601e-05	1.11061812007e-05	0.161326271315	0.494638505442	254528	http://amigo.geneontology.org/cgi-bin/amigo/term_details?term=GO:0007143	hsa:254528,MEIOB,254528:down
regulation of receptor biosynthetic process	biological_process	GO:0010869	1	20	15150	1800799	6.60066006601e-05	1.11061812007e-05	0.161326271315	0.494638505442	10802	http://amigo.geneontology.org/cgi-bin/amigo/term_details?term=GO:0010869	hsa:10802,SEC24A,10802:down
thymic T cell selection	biological_process	GO:0045061	1	20	15150	1800799	6.60066006601e-05	1.11061812007e-05	0.161326271315	0.494638505442	6794	http://amigo.geneontology.org/cgi-bin/amigo/term_details?term=GO:0045061	hsa:6794,STK11,6794:down
membrane assembly	biological_process	GO:0071709	1	20	15150	1800799	6.60066006601e-05	1.11061812007e-05	0.161326271315	0.494638505442	6281	http://amigo.geneontology.org/cgi-bin/amigo/term_details?term=GO:0071709	hsa:6281,S100A10,6281:up
positive regulation of TOR signaling	biological_process	GO:0032008	1	20	15150	1800799	6.60066006601e-05	1.11061812007e-05	0.161326271315	0.494638505442	7494	http://amigo.geneontology.org/cgi-bin/amigo/term_details?term=GO:0032008	hsa:7494,XBP1,7494:down
positive regulation of alcohol biosynthetic process	biological_process	GO:1902932	1	20	15150	1800799	6.60066006601e-05	1.11061812007e-05	0.161326271315	0.494638505442	2181	http://amigo.geneontology.org/cgi-bin/amigo/term_details?term=GO:1902932	hsa:2181,ACSL3,2181:down
regulation of transcription factor import into nucleus	biological_process	GO:0042990	2	84	15150	1800799	0.00013201320132	4.66459610428e-05	0.161481516765	0.494638505442	55929|7494	http://amigo.geneontology.org/cgi-bin/amigo/term_details?term=GO:0042990	hsa:55929,DMAP1,55929:down|hsa:7494,XBP1,7494:down
skin epidermis development	biological_process	GO:0098773	2	84	15150	1800799	0.00013201320132	4.66459610428e-05	0.161481516765	0.494638505442	1956|9620	http://amigo.geneontology.org/cgi-bin/amigo/term_details?term=GO:0098773	hsa:1956,EGFR,1956:up|hsa:9620,CELSR1,9620:down
smooth muscle cell proliferation	biological_process	GO:0048659	2	84	15150	1800799	0.00013201320132	4.66459610428e-05	0.161481516765	0.494638505442	1956|3156	http://amigo.geneontology.org/cgi-bin/amigo/term_details?term=GO:0048659	hsa:1956,EGFR,1956:up|hsa:3156,HMGCR,3156:down
regulation of organ morphogenesis	biological_process	GO:2000027	3	163	15150	1800799	0.00019801980198	9.05153767855e-05	0.162235420555	0.494818032693	9620|23213|7494	http://amigo.geneontology.org/cgi-bin/amigo/term_details?term=GO:2000027	hsa:9620,CELSR1,9620:down|hsa:23213,SULF1,23213:up|hsa:7494,XBP1,7494:down
positive regulation of protein secretion	biological_process	GO:0050714	3	163	15150	1800799	0.00019801980198	9.05153767855e-05	0.162235420555	0.494818032693	10802|7494|2243	http://amigo.geneontology.org/cgi-bin/amigo/term_details?term=GO:0050714	hsa:10802,SEC24A,10802:down|hsa:7494,XBP1,7494:down|hsa:2243,FGA,2243:down
DNA repair	biological_process	GO:0006281	6	432	15150	1800799	0.00039603960396	0.000239893513935	0.1625932072	0.495555313878	254528|5378|55929|1956|9960|29072	http://amigo.geneontology.org/cgi-bin/amigo/term_details?term=GO:0006281	hsa:254528,MEIOB,254528:down|hsa:5378,PMS1,5378:down|hsa:55929,DMAP1,55929:down|hsa:1956,EGFR,1956:up|hsa:9960,USP3,9960:down|hsa:29072,SETD2,29072:down
regulation of developmental process	biological_process	GO:0050793	21	1963	15150	1800799	0.00138613861386	0.00109007168485	0.163760696769	0.496985199149	6794|23108|1281|51231|55840|2243|23512|1289|7057|7494|1277|5523|3156|6281|23019|23213|2335|9620|121512|7076|745	http://amigo.geneontology.org/cgi-bin/amigo/term_details?term=GO:0050793	hsa:6794,STK11,6794:down|hsa:23108,RAP1GAP2,23108:down|hsa:1281,COL3A1,1281:up|hsa:51231,VRK3,51231:down|hsa:55840,EAF2,55840:down|hsa:2243,FGA,2243:down|hsa:23512,SUZ12,23512:down|hsa:1289,COL5A1,1289:up|hsa:7057,THBS1,7057:up|hsa:7494,XBP1,7494:down|hsa:1277,COL1A1,1277:up|hsa:5523,PPP2R3A,5523:down|hsa:3156,HMGCR,3156:down|hsa:6281,S100A10,6281:up|hsa:23019,CNOT1,23019:down|hsa:23213,SULF1,232…
transcription factor import into nucleus	biological_process	GO:0042991	2	85	15150	1800799	0.00013201320132	4.72012701029e-05	0.164418198675	0.497918942086	55929|7494	http://amigo.geneontology.org/cgi-bin/amigo/term_details?term=GO:0042991	hsa:55929,DMAP1,55929:down|hsa:7494,XBP1,7494:down
regulation of coagulation	biological_process	GO:0050818	2	85	15150	1800799	0.00013201320132	4.72012701029e-05	0.164418198675	0.497918942086	7057|2243	http://amigo.geneontology.org/cgi-bin/amigo/term_details?term=GO:0050818	hsa:7057,THBS1,7057:up|hsa:2243,FGA,2243:down
neural tube closure	biological_process	GO:0001843	2	85	15150	1800799	0.00013201320132	4.72012701029e-05	0.164418198675	0.497918942086	9620|29072	http://amigo.geneontology.org/cgi-bin/amigo/term_details?term=GO:0001843	hsa:9620,CELSR1,9620:down|hsa:29072,SETD2,29072:down
cellular response to endogenous stimulus	biological_process	GO:0071495	12	1027	15150	1800799	0.000792079207921	0.000570302404655	0.165092809993	0.499125025302	2200|1278|6794|5170|1281|301|7057|7494|1277|1956|23213|2530	http://amigo.geneontology.org/cgi-bin/amigo/term_details?term=GO:0071495	hsa:2200,FBN1,2200:up|hsa:1278,COL1A2,1278:up|hsa:6794,STK11,6794:down|hsa:5170,PDPK1,5170:down|hsa:1281,COL3A1,1281:up|hsa:301,ANXA1,301:up|hsa:7057,THBS1,7057:up|hsa:7494,XBP1,7494:down|hsa:1277,COL1A1,1277:up|hsa:1956,EGFR,1956:up|hsa:23213,SULF1,23213:up|hsa:2530,FUT8,2530:down
tube closure	biological_process	GO:0060606	2	86	15150	1800799	0.00013201320132	4.77565791629e-05	0.167364245261	0.499125025302	9620|29072	http://amigo.geneontology.org/cgi-bin/amigo/term_details?term=GO:0060606	hsa:9620,CELSR1,9620:down|hsa:29072,SETD2,29072:down
sensory organ morphogenesis	biological_process	GO:0090596	4	252	15150	1800799	0.00026402640264	0.000139937883129	0.167454910766	0.499125025302	5523|25945|9620|1289	http://amigo.geneontology.org/cgi-bin/amigo/term_details?term=GO:0090596	hsa:5523,PPP2R3A,5523:down|hsa:25945,PVRL3,25945:down|hsa:9620,CELSR1,9620:down|hsa:1289,COL5A1,1289:up
cellular response to lipid	biological_process	GO:0071396	5	343	15150	1800799	0.0003300330033	0.000190471007592	0.167988873496	0.499125025302	301|1956|1604|7494|1277	http://amigo.geneontology.org/cgi-bin/amigo/term_details?term=GO:0071396	hsa:301,ANXA1,301:up|hsa:1956,EGFR,1956:up|hsa:1604,CD55,1604:up|hsa:7494,XBP1,7494:down|hsa:1277,COL1A1,1277:up
response to dexamethasone	biological_process	GO:0071548	1	21	15150	1800799	6.60066006601e-05	1.16614902607e-05	0.168323193544	0.499125025302	1956	http://amigo.geneontology.org/cgi-bin/amigo/term_details?term=GO:0071548	hsa:1956,EGFR,1956:up
type B pancreatic cell differentiation	biological_process	GO:0003309	1	21	15150	1800799	6.60066006601e-05	1.16614902607e-05	0.168323193544	0.499125025302	5170	http://amigo.geneontology.org/cgi-bin/amigo/term_details?term=GO:0003309	hsa:5170,PDPK1,5170:down
hexose catabolic process	biological_process	GO:0019320	1	21	15150	1800799	6.60066006601e-05	1.16614902607e-05	0.168323193544	0.499125025302	2530	http://amigo.geneontology.org/cgi-bin/amigo/term_details?term=GO:0019320	hsa:2530,FUT8,2530:down
histone deubiquitination	biological_process	GO:0016578	1	21	15150	1800799	6.60066006601e-05	1.16614902607e-05	0.168323193544	0.499125025302	9960	http://amigo.geneontology.org/cgi-bin/amigo/term_details?term=GO:0016578	hsa:9960,USP3,9960:down
smooth muscle tissue development	biological_process	GO:0048745	1	21	15150	1800799	6.60066006601e-05	1.16614902607e-05	0.168323193544	0.499125025302	1281	http://amigo.geneontology.org/cgi-bin/amigo/term_details?term=GO:0048745	hsa:1281,COL3A1,1281:up
endothelial cell chemotaxis	biological_process	GO:0035767	1	21	15150	1800799	6.60066006601e-05	1.16614902607e-05	0.168323193544	0.499125025302	7057	http://amigo.geneontology.org/cgi-bin/amigo/term_details?term=GO:0035767	hsa:7057,THBS1,7057:up
activation of protein kinase B activity	biological_process	GO:0032148	1	21	15150	1800799	6.60066006601e-05	1.16614902607e-05	0.168323193544	0.499125025302	5170	http://amigo.geneontology.org/cgi-bin/amigo/term_details?term=GO:0032148	hsa:5170,PDPK1,5170:down
regulation of membrane protein ectodomain proteolysis	biological_process	GO:0051043	1	21	15150	1800799	6.60066006601e-05	1.16614902607e-05	0.168323193544	0.499125025302	7076	http://amigo.geneontology.org/cgi-bin/amigo/term_details?term=GO:0051043	hsa:7076,TIMP1,7076:up
cellular response to estradiol stimulus	biological_process	GO:0071392	1	21	15150	1800799	6.60066006601e-05	1.16614902607e-05	0.168323193544	0.499125025302	1956	http://amigo.geneontology.org/cgi-bin/amigo/term_details?term=GO:0071392	hsa:1956,EGFR,1956:up
COPII-coated vesicle budding	biological_process	GO:0090114	1	21	15150	1800799	6.60066006601e-05	1.16614902607e-05	0.168323193544	0.499125025302	10802	http://amigo.geneontology.org/cgi-bin/amigo/term_details?term=GO:0090114	hsa:10802,SEC24A,10802:down
negative regulation of blood vessel endothelial cell migration	biological_process	GO:0043537	1	21	15150	1800799	6.60066006601e-05	1.16614902607e-05	0.168323193544	0.499125025302	7057	http://amigo.geneontology.org/cgi-bin/amigo/term_details?term=GO:0043537	hsa:7057,THBS1,7057:up
positive regulation of cell junction assembly	biological_process	GO:1901890	1	21	15150	1800799	6.60066006601e-05	1.16614902607e-05	0.168323193544	0.499125025302	6281	http://amigo.geneontology.org/cgi-bin/amigo/term_details?term=GO:1901890	hsa:6281,S100A10,6281:up
positive regulation of cyclin-dependent protein serine/threonine kinase activity	biological_process	GO:0045737	1	21	15150	1800799	6.60066006601e-05	1.16614902607e-05	0.168323193544	0.499125025302	1956	http://amigo.geneontology.org/cgi-bin/amigo/term_details?term=GO:0045737	hsa:1956,EGFR,1956:up
positive regulation of G1/S transition of mitotic cell cycle	biological_process	GO:1900087	1	21	15150	1800799	6.60066006601e-05	1.16614902607e-05	0.168323193544	0.499125025302	301	http://amigo.geneontology.org/cgi-bin/amigo/term_details?term=GO:1900087	hsa:301,ANXA1,301:up
positive regulation of regulated secretory pathway	biological_process	GO:1903307	1	21	15150	1800799	6.60066006601e-05	1.16614902607e-05	0.168323193544	0.499125025302	164	http://amigo.geneontology.org/cgi-bin/amigo/term_details?term=GO:1903307	hsa:164,AP1G1,164:down
semaphorin-plexin signaling pathway	biological_process	GO:0071526	1	21	15150	1800799	6.60066006601e-05	1.16614902607e-05	0.168323193544	0.499125025302	9855	http://amigo.geneontology.org/cgi-bin/amigo/term_details?term=GO:0071526	hsa:9855,FARP2,9855:down
phagocytosis, engulfment	biological_process	GO:0006911	1	21	15150	1800799	6.60066006601e-05	1.16614902607e-05	0.168323193544	0.499125025302	7057	http://amigo.geneontology.org/cgi-bin/amigo/term_details?term=GO:0006911	hsa:7057,THBS1,7057:up
renal filtration	biological_process	GO:0097205	1	21	15150	1800799	6.60066006601e-05	1.16614902607e-05	0.168323193544	0.499125025302	23213	http://amigo.geneontology.org/cgi-bin/amigo/term_details?term=GO:0097205	hsa:23213,SULF1,23213:up
response to stress	biological_process	GO:0006950	35	3484	15150	1800799	0.0023102310231	0.00193469676516	0.169102523195	0.500466455998	5170|23428|8527|9057|5378|7076|6558|7057|7494|8491|29072|55929|51061|2243|1278|254528|5163|301|57533|1153|1277|1956|23256|164|9620|6794|1281|2335|1728|2081|1289|1604|9960|2162|3156	http://amigo.geneontology.org/cgi-bin/amigo/term_details?term=GO:0006950	hsa:5170,PDPK1,5170:down|hsa:23428,SLC7A8,23428:down|hsa:8527,DGKD,8527:down|hsa:9057,SLC7A6,9057:down|hsa:5378,PMS1,5378:down|hsa:7076,TIMP1,7076:up|hsa:6558,SLC12A2,6558:down|hsa:7057,THBS1,7057:up|hsa:7494,XBP1,7494:down|hsa:8491,MAP4K3,8491:down|hsa:29072,SETD2,29072:down|hsa:55929,DMAP1,55929:down|hsa:51061,TXNDC11,51061:down|hsa:2243,FGA,2243:down|hsa:1278,COL1A2,1278:up|hsa:254528,MEIOB,25…
ethanolamine-containing compound metabolic process	biological_process	GO:0042439	2	87	15150	1800799	0.00013201320132	4.83118882229e-05	0.170319295905	0.501215295323	2181|57153	http://amigo.geneontology.org/cgi-bin/amigo/term_details?term=GO:0042439	hsa:2181,ACSL3,2181:down|hsa:57153,SLC44A2,57153:down
post-translational protein modification	biological_process	GO:0043687	4	254	15150	1800799	0.00026402640264	0.000141048501249	0.170675611276	0.501917947759	2530|1938|7057|10802	http://amigo.geneontology.org/cgi-bin/amigo/term_details?term=GO:0043687	hsa:2530,FUT8,2530:down|hsa:1938,EEF2,1938:down|hsa:7057,THBS1,7057:up|hsa:10802,SEC24A,10802:down
regulation of secretion by cell	biological_process	GO:1903530	7	538	15150	1800799	0.00046204620462	0.000298756274298	0.174168768158	0.50633806006	5170|301|7494|3156|164|10802|2243	http://amigo.geneontology.org/cgi-bin/amigo/term_details?term=GO:1903530	hsa:5170,PDPK1,5170:down|hsa:301,ANXA1,301:up|hsa:7494,XBP1,7494:down|hsa:3156,HMGCR,3156:down|hsa:164,AP1G1,164:down|hsa:10802,SEC24A,10802:down|hsa:2243,FGA,2243:down
nitric oxide mediated signal transduction	biological_process	GO:0007263	1	22	15150	1800799	6.60066006601e-05	1.22167993207e-05	0.175261745379	0.50633806006	7057	http://amigo.geneontology.org/cgi-bin/amigo/term_details?term=GO:0007263	hsa:7057,THBS1,7057:up
tongue development	biological_process	GO:0043586	1	22	15150	1800799	6.60066006601e-05	1.22167993207e-05	0.175261745379	0.50633806006	1956	http://amigo.geneontology.org/cgi-bin/amigo/term_details?term=GO:0043586	hsa:1956,EGFR,1956:up
peptidyl-lysine trimethylation	biological_process	GO:0018023	1	22	15150	1800799	6.60066006601e-05	1.22167993207e-05	0.175261745379	0.50633806006	29072	http://amigo.geneontology.org/cgi-bin/amigo/term_details?term=GO:0018023	hsa:29072,SETD2,29072:down
negative regulation of toll-like receptor signaling pathway	biological_process	GO:0034122	1	22	15150	1800799	6.60066006601e-05	1.22167993207e-05	0.175261745379	0.50633806006	5170	http://amigo.geneontology.org/cgi-bin/amigo/term_details?term=GO:0034122	hsa:5170,PDPK1,5170:down
asymmetric protein localization	biological_process	GO:0008105	1	22	15150	1800799	6.60066006601e-05	1.22167993207e-05	0.175261745379	0.50633806006	9620	http://amigo.geneontology.org/cgi-bin/amigo/term_details?term=GO:0008105	hsa:9620,CELSR1,9620:down
cellular response to glucose starvation	biological_process	GO:0042149	1	22	15150	1800799	6.60066006601e-05	1.22167993207e-05	0.175261745379	0.50633806006	7494	http://amigo.geneontology.org/cgi-bin/amigo/term_details?term=GO:0042149	hsa:7494,XBP1,7494:down
regulation of mRNA catabolic process	biological_process	GO:0061013	1	22	15150	1800799	6.60066006601e-05	1.22167993207e-05	0.175261745379	0.50633806006	23019	http://amigo.geneontology.org/cgi-bin/amigo/term_details?term=GO:0061013	hsa:23019,CNOT1,23019:down
modified amino acid transport	biological_process	GO:0072337	1	22	15150	1800799	6.60066006601e-05	1.22167993207e-05	0.175261745379	0.50633806006	6509	http://amigo.geneontology.org/cgi-bin/amigo/term_details?term=GO:0072337	hsa:6509,SLC1A4,6509:down
negative regulation of striated muscle cell differentiation	biological_process	GO:0051154	1	22	15150	1800799	6.60066006601e-05	1.22167993207e-05	0.175261745379	0.50633806006	7494	http://amigo.geneontology.org/cgi-bin/amigo/term_details?term=GO:0051154	hsa:7494,XBP1,7494:down
innervation	biological_process	GO:0060384	1	22	15150	1800799	6.60066006601e-05	1.22167993207e-05	0.175261745379	0.50633806006	23213	http://amigo.geneontology.org/cgi-bin/amigo/term_details?term=GO:0060384	hsa:23213,SULF1,23213:up
endochondral bone growth	biological_process	GO:0003416	1	22	15150	1800799	6.60066006601e-05	1.22167993207e-05	0.175261745379	0.50633806006	7057	http://amigo.geneontology.org/cgi-bin/amigo/term_details?term=GO:0003416	hsa:7057,THBS1,7057:up
positive regulation of blood vessel endothelial cell migration	biological_process	GO:0043536	1	22	15150	1800799	6.60066006601e-05	1.22167993207e-05	0.175261745379	0.50633806006	7057	http://amigo.geneontology.org/cgi-bin/amigo/term_details?term=GO:0043536	hsa:7057,THBS1,7057:up
regulation of alpha-beta T cell proliferation	biological_process	GO:0046640	1	22	15150	1800799	6.60066006601e-05	1.22167993207e-05	0.175261745379	0.50633806006	1604	http://amigo.geneontology.org/cgi-bin/amigo/term_details?term=GO:0046640	hsa:1604,CD55,1604:up
chronic inflammatory response	biological_process	GO:0002544	1	22	15150	1800799	6.60066006601e-05	1.22167993207e-05	0.175261745379	0.50633806006	7057	http://amigo.geneontology.org/cgi-bin/amigo/term_details?term=GO:0002544	hsa:7057,THBS1,7057:up
response to superoxide	biological_process	GO:0000303	1	22	15150	1800799	6.60066006601e-05	1.22167993207e-05	0.175261745379	0.50633806006	1728	http://amigo.geneontology.org/cgi-bin/amigo/term_details?term=GO:0000303	hsa:1728,NQO1,1728:down
regulation of vesicle fusion	biological_process	GO:0031338	1	22	15150	1800799	6.60066006601e-05	1.22167993207e-05	0.175261745379	0.50633806006	301	http://amigo.geneontology.org/cgi-bin/amigo/term_details?term=GO:0031338	hsa:301,ANXA1,301:up
glandular epithelial cell development	biological_process	GO:0002068	1	22	15150	1800799	6.60066006601e-05	1.22167993207e-05	0.175261745379	0.50633806006	5170	http://amigo.geneontology.org/cgi-bin/amigo/term_details?term=GO:0002068	hsa:5170,PDPK1,5170:down
regulation of transforming growth factor beta production	biological_process	GO:0071634	1	22	15150	1800799	6.60066006601e-05	1.22167993207e-05	0.175261745379	0.50633806006	7057	http://amigo.geneontology.org/cgi-bin/amigo/term_details?term=GO:0071634	hsa:7057,THBS1,7057:up
embryonic placenta development	biological_process	GO:0001892	2	89	15150	1800799	0.00013201320132	4.9422506343e-05	0.176254993656	0.507186395179	1956|29072	http://amigo.geneontology.org/cgi-bin/amigo/term_details?term=GO:0001892	hsa:1956,EGFR,1956:up|hsa:29072,SETD2,29072:down
regulation of locomotion	biological_process	GO:0040012	8	639	15150	1800799	0.000528052805281	0.000354842489362	0.177231002131	0.507186395179	5170|1281|7076|7057|1277|1956|23213|5523	http://amigo.geneontology.org/cgi-bin/amigo/term_details?term=GO:0040012	hsa:5170,PDPK1,5170:down|hsa:1281,COL3A1,1281:up|hsa:7076,TIMP1,7076:up|hsa:7057,THBS1,7057:up|hsa:1277,COL1A1,1277:up|hsa:1956,EGFR,1956:up|hsa:23213,SULF1,23213:up|hsa:5523,PPP2R3A,5523:down
negative regulation of protein metabolic process	biological_process	GO:0051248	10	840	15150	1800799	0.000660066006601	0.000466459610428	0.178005168744	0.507186395179	5170|7076|7057|1153|1604|1956|3156|23019|1293|2243	http://amigo.geneontology.org/cgi-bin/amigo/term_details?term=GO:0051248	hsa:5170,PDPK1,5170:down|hsa:7076,TIMP1,7076:up|hsa:7057,THBS1,7057:up|hsa:1153,CIRBP,1153:down|hsa:1604,CD55,1604:up|hsa:1956,EGFR,1956:up|hsa:3156,HMGCR,3156:down|hsa:23019,CNOT1,23019:down|hsa:1293,COL6A3,1293:up|hsa:2243,FGA,2243:down
cell morphogenesis involved in neuron differentiation	biological_process	GO:0048667	8	640	15150	1800799	0.000528052805281	0.000355397798422	0.178234842439	0.507186395179	6794|1281|2335|1289|64283|1956|9855|1293	http://amigo.geneontology.org/cgi-bin/amigo/term_details?term=GO:0048667	hsa:6794,STK11,6794:down|hsa:1281,COL3A1,1281:up|hsa:2335,FN1,2335:up|hsa:1289,COL5A1,1289:up|hsa:64283,ARHGEF28,64283:down|hsa:1956,EGFR,1956:up|hsa:9855,FARP2,9855:down|hsa:1293,COL6A3,1293:up
gastrulation	biological_process	GO:0007369	3	171	15150	1800799	0.00019801980198	9.49578492658e-05	0.178538291087	0.507186395179	1289|2335|1303	http://amigo.geneontology.org/cgi-bin/amigo/term_details?term=GO:0007369	hsa:1289,COL5A1,1289:up|hsa:2335,FN1,2335:up|hsa:1303,COL12A1,1303:up
dicarboxylic acid metabolic process	biological_process	GO:0043648	2	90	15150	1800799	0.00013201320132	4.99778154031e-05	0.179234946094	0.507186395179	84706|4200	http://amigo.geneontology.org/cgi-bin/amigo/term_details?term=GO:0043648	hsa:84706,GPT2,84706:down|hsa:4200,ME2,4200:down
transcription elongation from RNA polymerase II promoter	biological_process	GO:0006368	2	90	15150	1800799	0.00013201320132	4.99778154031e-05	0.179234946094	0.507186395179	22936|29072	http://amigo.geneontology.org/cgi-bin/amigo/term_details?term=GO:0006368	hsa:22936,ELL2,22936:down|hsa:29072,SETD2,29072:down
primary neural tube formation	biological_process	GO:0014020	2	90	15150	1800799	0.00013201320132	4.99778154031e-05	0.179234946094	0.507186395179	9620|29072	http://amigo.geneontology.org/cgi-bin/amigo/term_details?term=GO:0014020	hsa:9620,CELSR1,9620:down|hsa:29072,SETD2,29072:down
positive regulation of lipase activity	biological_process	GO:0060193	2	90	15150	1800799	0.00013201320132	4.99778154031e-05	0.179234946094	0.507186395179	5170|1956	http://amigo.geneontology.org/cgi-bin/amigo/term_details?term=GO:0060193	hsa:5170,PDPK1,5170:down|hsa:1956,EGFR,1956:up
peptidyl-lysine methylation	biological_process	GO:0018022	2	90	15150	1800799	0.00013201320132	4.99778154031e-05	0.179234946094	0.507186395179	58508|29072	http://amigo.geneontology.org/cgi-bin/amigo/term_details?term=GO:0018022	hsa:58508,KMT2C,58508:down|hsa:29072,SETD2,29072:down
regulation of protein localization to nucleus	biological_process	GO:1900180	3	172	15150	1800799	0.00019801980198	9.55131583258e-05	0.18060697869	0.507186395179	55929|1956|7494	http://amigo.geneontology.org/cgi-bin/amigo/term_details?term=GO:1900180	hsa:55929,DMAP1,55929:down|hsa:1956,EGFR,1956:up|hsa:7494,XBP1,7494:down
lens morphogenesis in camera-type eye	biological_process	GO:0002089	1	23	15150	1800799	6.60066006601e-05	1.27721083808e-05	0.182142413731	0.507186395179	25945	http://amigo.geneontology.org/cgi-bin/amigo/term_details?term=GO:0002089	hsa:25945,PVRL3,25945:down
L-alpha-amino acid transmembrane transport	biological_process	GO:1902475	1	23	15150	1800799	6.60066006601e-05	1.27721083808e-05	0.182142413731	0.507186395179	23428	http://amigo.geneontology.org/cgi-bin/amigo/term_details?term=GO:1902475	hsa:23428,SLC7A8,23428:down
branched-chain amino acid metabolic process	biological_process	GO:0009081	1	23	15150	1800799	6.60066006601e-05	1.27721083808e-05	0.182142413731	0.507186395179	594	http://amigo.geneontology.org/cgi-bin/amigo/term_details?term=GO:0009081	hsa:594,BCKDHB,594:down
regulation of B cell differentiation	biological_process	GO:0045577	1	23	15150	1800799	6.60066006601e-05	1.27721083808e-05	0.182142413731	0.507186395179	7494	http://amigo.geneontology.org/cgi-bin/amigo/term_details?term=GO:0045577	hsa:7494,XBP1,7494:down
enteroendocrine cell differentiation	biological_process	GO:0035883	1	23	15150	1800799	6.60066006601e-05	1.27721083808e-05	0.182142413731	0.507186395179	5170	http://amigo.geneontology.org/cgi-bin/amigo/term_details?term=GO:0035883	hsa:5170,PDPK1,5170:down
ammonium transmembrane transport	biological_process	GO:0072488	1	23	15150	1800799	6.60066006601e-05	1.27721083808e-05	0.182142413731	0.507186395179	6558	http://amigo.geneontology.org/cgi-bin/amigo/term_details?term=GO:0072488	hsa:6558,SLC12A2,6558:down
regulation of mast cell degranulation	biological_process	GO:0043304	1	23	15150	1800799	6.60066006601e-05	1.27721083808e-05	0.182142413731	0.507186395179	5170	http://amigo.geneontology.org/cgi-bin/amigo/term_details?term=GO:0043304	hsa:5170,PDPK1,5170:down
positive regulation of cell cycle G1/S phase transition	biological_process	GO:1902808	1	23	15150	1800799	6.60066006601e-05	1.27721083808e-05	0.182142413731	0.507186395179	301	http://amigo.geneontology.org/cgi-bin/amigo/term_details?term=GO:1902808	hsa:301,ANXA1,301:up
regulation of catenin import into nucleus	biological_process	GO:0035412	1	23	15150	1800799	6.60066006601e-05	1.27721083808e-05	0.182142413731	0.507186395179	1956	http://amigo.geneontology.org/cgi-bin/amigo/term_details?term=GO:0035412	hsa:1956,EGFR,1956:up
cranial nerve morphogenesis	biological_process	GO:0021602	1	23	15150	1800799	6.60066006601e-05	1.27721083808e-05	0.182142413731	0.507186395179	5205	http://amigo.geneontology.org/cgi-bin/amigo/term_details?term=GO:0021602	hsa:5205,ATP8B1,5205:down
regulation of endoplasmic reticulum stress-induced intrinsic apoptotic signaling pathway	biological_process	GO:1902235	1	23	15150	1800799	6.60066006601e-05	1.27721083808e-05	0.182142413731	0.507186395179	7494	http://amigo.geneontology.org/cgi-bin/amigo/term_details?term=GO:1902235	hsa:7494,XBP1,7494:down
blood coagulation, fibrin clot formation	biological_process	GO:0072378	1	23	15150	1800799	6.60066006601e-05	1.27721083808e-05	0.182142413731	0.507186395179	2243	http://amigo.geneontology.org/cgi-bin/amigo/term_details?term=GO:0072378	hsa:2243,FGA,2243:down
aorta morphogenesis	biological_process	GO:0035909	1	23	15150	1800799	6.60066006601e-05	1.27721083808e-05	0.182142413731	0.507186395179	1281	http://amigo.geneontology.org/cgi-bin/amigo/term_details?term=GO:0035909	hsa:1281,COL3A1,1281:up
positive regulation of transcription from RNA polymerase II promoter involved in cellular response to chemical stimulus	biological_process	GO:1901522	1	23	15150	1800799	6.60066006601e-05	1.27721083808e-05	0.182142413731	0.507186395179	7494	http://amigo.geneontology.org/cgi-bin/amigo/term_details?term=GO:1901522	hsa:7494,XBP1,7494:down
macrophage chemotaxis	biological_process	GO:0048246	1	23	15150	1800799	6.60066006601e-05	1.27721083808e-05	0.182142413731	0.507186395179	7057	http://amigo.geneontology.org/cgi-bin/amigo/term_details?term=GO:0048246	hsa:7057,THBS1,7057:up
response to oxygen radical	biological_process	GO:0000305	1	23	15150	1800799	6.60066006601e-05	1.27721083808e-05	0.182142413731	0.507186395179	1728	http://amigo.geneontology.org/cgi-bin/amigo/term_details?term=GO:0000305	hsa:1728,NQO1,1728:down
regulation of mast cell activation involved in immune response	biological_process	GO:0033006	1	23	15150	1800799	6.60066006601e-05	1.27721083808e-05	0.182142413731	0.507186395179	5170	http://amigo.geneontology.org/cgi-bin/amigo/term_details?term=GO:0033006	hsa:5170,PDPK1,5170:down
melanosome organization	biological_process	GO:0032438	1	23	15150	1800799	6.60066006601e-05	1.27721083808e-05	0.182142413731	0.507186395179	164	http://amigo.geneontology.org/cgi-bin/amigo/term_details?term=GO:0032438	hsa:164,AP1G1,164:down
transforming growth factor beta production	biological_process	GO:0071604	1	23	15150	1800799	6.60066006601e-05	1.27721083808e-05	0.182142413731	0.507186395179	7057	http://amigo.geneontology.org/cgi-bin/amigo/term_details?term=GO:0071604	hsa:7057,THBS1,7057:up
embryonic placenta morphogenesis	biological_process	GO:0060669	1	23	15150	1800799	6.60066006601e-05	1.27721083808e-05	0.182142413731	0.507186395179	29072	http://amigo.geneontology.org/cgi-bin/amigo/term_details?term=GO:0060669	hsa:29072,SETD2,29072:down
positive regulation of CD4-positive, alpha-beta T cell activation	biological_process	GO:2000516	1	23	15150	1800799	6.60066006601e-05	1.27721083808e-05	0.182142413731	0.507186395179	1604	http://amigo.geneontology.org/cgi-bin/amigo/term_details?term=GO:2000516	hsa:1604,CD55,1604:up
protein acetylation	biological_process	GO:0006473	3	173	15150	1800799	0.00019801980198	9.60684673859e-05	0.182682125476	0.507186395179	55929|7494|10847	http://amigo.geneontology.org/cgi-bin/amigo/term_details?term=GO:0006473	hsa:55929,DMAP1,55929:down|hsa:7494,XBP1,7494:down|hsa:10847,SRCAP,10847:down
protein localization to plasma membrane	biological_process	GO:0072659	3	174	15150	1800799	0.00019801980198	9.66237764459e-05	0.184763614881	0.510040113647	2181|5170|6281	http://amigo.geneontology.org/cgi-bin/amigo/term_details?term=GO:0072659	hsa:2181,ACSL3,2181:down|hsa:5170,PDPK1,5170:down|hsa:6281,S100A10,6281:up
bone morphogenesis	biological_process	GO:0060349	2	92	15150	1800799	0.00013201320132	5.10884335231e-05	0.185217360317	0.510040113647	7057|1277	http://amigo.geneontology.org/cgi-bin/amigo/term_details?term=GO:0060349	hsa:7057,THBS1,7057:up|hsa:1277,COL1A1,1277:up
regulation of endothelial cell proliferation	biological_process	GO:0001936	2	92	15150	1800799	0.00013201320132	5.10884335231e-05	0.185217360317	0.510040113647	23213|7057	http://amigo.geneontology.org/cgi-bin/amigo/term_details?term=GO:0001936	hsa:23213,SULF1,23213:up|hsa:7057,THBS1,7057:up
response to cAMP	biological_process	GO:0051591	2	92	15150	1800799	0.00013201320132	5.10884335231e-05	0.185217360317	0.510040113647	594|1277	http://amigo.geneontology.org/cgi-bin/amigo/term_details?term=GO:0051591	hsa:594,BCKDHB,594:down|hsa:1277,COL1A1,1277:up
regulation of response to wounding	biological_process	GO:1903034	5	356	15150	1800799	0.0003300330033	0.000197690025372	0.1859942747	0.510040113647	2243|3156|1956|7057|1604	http://amigo.geneontology.org/cgi-bin/amigo/term_details?term=GO:1903034	hsa:2243,FGA,2243:down|hsa:3156,HMGCR,3156:down|hsa:1956,EGFR,1956:up|hsa:7057,THBS1,7057:up|hsa:1604,CD55,1604:up
cellular component morphogenesis	biological_process	GO:0032989	14	1263	15150	1800799	0.000924092409241	0.000701355342823	0.186775199681	0.510040113647	6794|1281|51231|1289|6281|64283|1277|1956|23256|2335|1293|2243|121512|9855	http://amigo.geneontology.org/cgi-bin/amigo/term_details?term=GO:0032989	hsa:6794,STK11,6794:down|hsa:1281,COL3A1,1281:up|hsa:51231,VRK3,51231:down|hsa:1289,COL5A1,1289:up|hsa:6281,S100A10,6281:up|hsa:64283,ARHGEF28,64283:down|hsa:1277,COL1A1,1277:up|hsa:1956,EGFR,1956:up|hsa:23256,SCFD1,23256:down|hsa:2335,FN1,2335:up|hsa:1293,COL6A3,1293:up|hsa:2243,FGA,2243:down|hsa:121512,FGD4,121512:down|hsa:9855,FARP2,9855:down
bone development	biological_process	GO:0060348	3	175	15150	1800799	0.00019801980198	9.71790855059e-05	0.186851330705	0.510040113647	23213|7057|1277	http://amigo.geneontology.org/cgi-bin/amigo/term_details?term=GO:0060348	hsa:23213,SULF1,23213:up|hsa:7057,THBS1,7057:up|hsa:1277,COL1A1,1277:up
regulation of cellular protein localization	biological_process	GO:1903827	5	357	15150	1800799	0.0003300330033	0.000198245334432	0.187407542532	0.510040113647	5170|55929|2181|1956|7494	http://amigo.geneontology.org/cgi-bin/amigo/term_details?term=GO:1903827	hsa:5170,PDPK1,5170:down|hsa:55929,DMAP1,55929:down|hsa:2181,ACSL3,2181:down|hsa:1956,EGFR,1956:up|hsa:7494,XBP1,7494:down
antigen processing and presentation of exogenous peptide antigen via MHC class II	biological_process	GO:0019886	2	93	15150	1800799	0.00013201320132	5.16437425832e-05	0.188219158288	0.510040113647	164|10802	http://amigo.geneontology.org/cgi-bin/amigo/term_details?term=GO:0019886	hsa:164,AP1G1,164:down|hsa:10802,SEC24A,10802:down
negative regulation of response to extracellular stimulus	biological_process	GO:0032105	1	24	15150	1800799	6.60066006601e-05	1.33274174408e-05	0.18896568145	0.510040113647	23256	http://amigo.geneontology.org/cgi-bin/amigo/term_details?term=GO:0032105	hsa:23256,SCFD1,23256:down
fibrinolysis	biological_process	GO:0042730	1	24	15150	1800799	6.60066006601e-05	1.33274174408e-05	0.18896568145	0.510040113647	7057	http://amigo.geneontology.org/cgi-bin/amigo/term_details?term=GO:0042730	hsa:7057,THBS1,7057:up
negative regulation of response to nutrient levels	biological_process	GO:0032108	1	24	15150	1800799	6.60066006601e-05	1.33274174408e-05	0.18896568145	0.510040113647	23256	http://amigo.geneontology.org/cgi-bin/amigo/term_details?term=GO:0032108	hsa:23256,SCFD1,23256:down
synaptic transmission, cholinergic	biological_process	GO:0007271	1	24	15150	1800799	6.60066006601e-05	1.33274174408e-05	0.18896568145	0.510040113647	1728	http://amigo.geneontology.org/cgi-bin/amigo/term_details?term=GO:0007271	hsa:1728,NQO1,1728:down
receptor biosynthetic process	biological_process	GO:0032800	1	24	15150	1800799	6.60066006601e-05	1.33274174408e-05	0.18896568145	0.510040113647	10802	http://amigo.geneontology.org/cgi-bin/amigo/term_details?term=GO:0032800	hsa:10802,SEC24A,10802:down
positive T cell selection	biological_process	GO:0043368	1	24	15150	1800799	6.60066006601e-05	1.33274174408e-05	0.18896568145	0.510040113647	6794	http://amigo.geneontology.org/cgi-bin/amigo/term_details?term=GO:0043368	hsa:6794,STK11,6794:down
regulation of myeloid cell apoptotic process	biological_process	GO:0033032	1	24	15150	1800799	6.60066006601e-05	1.33274174408e-05	0.18896568145	0.510040113647	301	http://amigo.geneontology.org/cgi-bin/amigo/term_details?term=GO:0033032	hsa:301,ANXA1,301:up
pigment granule organization	biological_process	GO:0048753	1	24	15150	1800799	6.60066006601e-05	1.33274174408e-05	0.18896568145	0.510040113647	164	http://amigo.geneontology.org/cgi-bin/amigo/term_details?term=GO:0048753	hsa:164,AP1G1,164:down
chondrocyte development	biological_process	GO:0002063	1	24	15150	1800799	6.60066006601e-05	1.33274174408e-05	0.18896568145	0.510040113647	23213	http://amigo.geneontology.org/cgi-bin/amigo/term_details?term=GO:0002063	hsa:23213,SULF1,23213:up
positive regulation of phosphatase activity	biological_process	GO:0010922	1	24	15150	1800799	6.60066006601e-05	1.33274174408e-05	0.18896568145	0.510040113647	51231	http://amigo.geneontology.org/cgi-bin/amigo/term_details?term=GO:0010922	hsa:51231,VRK3,51231:down
gamma-aminobutyric acid signaling pathway	biological_process	GO:0007214	1	24	15150	1800799	6.60066006601e-05	1.33274174408e-05	0.18896568145	0.510040113647	6558	http://amigo.geneontology.org/cgi-bin/amigo/term_details?term=GO:0007214	hsa:6558,SLC12A2,6558:down
regulation of macrophage activation	biological_process	GO:0043030	1	24	15150	1800799	6.60066006601e-05	1.33274174408e-05	0.18896568145	0.510040113647	7057	http://amigo.geneontology.org/cgi-bin/amigo/term_details?term=GO:0043030	hsa:7057,THBS1,7057:up
drug transport	biological_process	GO:0015893	1	24	15150	1800799	6.60066006601e-05	1.33274174408e-05	0.18896568145	0.510040113647	5205	http://amigo.geneontology.org/cgi-bin/amigo/term_details?term=GO:0015893	hsa:5205,ATP8B1,5205:down
regulation of natural killer cell mediated cytotoxicity	biological_process	GO:0042269	1	24	15150	1800799	6.60066006601e-05	1.33274174408e-05	0.18896568145	0.510040113647	164	http://amigo.geneontology.org/cgi-bin/amigo/term_details?term=GO:0042269	hsa:164,AP1G1,164:down
superoxide anion generation	biological_process	GO:0042554	1	24	15150	1800799	6.60066006601e-05	1.33274174408e-05	0.18896568145	0.510040113647	1956	http://amigo.geneontology.org/cgi-bin/amigo/term_details?term=GO:0042554	hsa:1956,EGFR,1956:up
protein destabilization	biological_process	GO:0031648	1	24	15150	1800799	6.60066006601e-05	1.33274174408e-05	0.18896568145	0.510040113647	7494	http://amigo.geneontology.org/cgi-bin/amigo/term_details?term=GO:0031648	hsa:7494,XBP1,7494:down
negative regulation of endothelial cell apoptotic process	biological_process	GO:2000352	1	24	15150	1800799	6.60066006601e-05	1.33274174408e-05	0.18896568145	0.510040113647	2243	http://amigo.geneontology.org/cgi-bin/amigo/term_details?term=GO:2000352	hsa:2243,FGA,2243:down
isoprenoid biosynthetic process	biological_process	GO:0008299	1	24	15150	1800799	6.60066006601e-05	1.33274174408e-05	0.18896568145	0.510040113647	3156	http://amigo.geneontology.org/cgi-bin/amigo/term_details?term=GO:0008299	hsa:3156,HMGCR,3156:down
anatomical structure morphogenesis	biological_process	GO:0009653	25	2442	15150	1800799	0.0016501650165	0.0013560647246	0.189994299125	0.512168975545	1303|64283|6281|5523|9855|121512|6558|7057|7494|29072|1293|25945|2243|1278|23213|1277|1956|5205|23256|9620|2335|6794|1281|51231|1289	http://amigo.geneontology.org/cgi-bin/amigo/term_details?term=GO:0009653	hsa:1303,COL12A1,1303:up|hsa:64283,ARHGEF28,64283:down|hsa:6281,S100A10,6281:up|hsa:5523,PPP2R3A,5523:down|hsa:9855,FARP2,9855:down|hsa:121512,FGD4,121512:down|hsa:6558,SLC12A2,6558:down|hsa:7057,THBS1,7057:up|hsa:7494,XBP1,7494:down|hsa:29072,SETD2,29072:down|hsa:1293,COL6A3,1293:up|hsa:25945,PVRL3,25945:down|hsa:2243,FGA,2243:down|hsa:1278,COL1A2,1278:up|hsa:23213,SULF1,23213:up|hsa:1277,COL1A1…
regulation of cellular component movement	biological_process	GO:0051270	8	652	15150	1800799	0.000528052805281	0.000362061507142	0.190472618141	0.513134434991	5170|1281|7076|7057|1277|1956|23213|5523	http://amigo.geneontology.org/cgi-bin/amigo/term_details?term=GO:0051270	hsa:5170,PDPK1,5170:down|hsa:1281,COL3A1,1281:up|hsa:7076,TIMP1,7076:up|hsa:7057,THBS1,7057:up|hsa:1277,COL1A1,1277:up|hsa:1956,EGFR,1956:up|hsa:23213,SULF1,23213:up|hsa:5523,PPP2R3A,5523:down
neuron projection morphogenesis	biological_process	GO:0048812	8	653	15150	1800799	0.000528052805281	0.000362616816202	0.191508071193	0.515273764332	6794|1281|2335|1289|64283|1956|9855|1293	http://amigo.geneontology.org/cgi-bin/amigo/term_details?term=GO:0048812	hsa:6794,STK11,6794:down|hsa:1281,COL3A1,1281:up|hsa:2335,FN1,2335:up|hsa:1289,COL5A1,1289:up|hsa:64283,ARHGEF28,64283:down|hsa:1956,EGFR,1956:up|hsa:9855,FARP2,9855:down|hsa:1293,COL6A3,1293:up
regulation of cellular component biogenesis	biological_process	GO:0044087	7	554	15150	1800799	0.00046204620462	0.000307641219259	0.191938497928	0.515592693903	57533|7057|6281|5205|23256|23019|9855	http://amigo.geneontology.org/cgi-bin/amigo/term_details?term=GO:0044087	hsa:57533,TBC1D14,57533:down|hsa:7057,THBS1,7057:up|hsa:6281,S100A10,6281:up|hsa:5205,ATP8B1,5205:down|hsa:23256,SCFD1,23256:down|hsa:23019,CNOT1,23019:down|hsa:9855,FARP2,9855:down
morphogenesis of an epithelium	biological_process	GO:0002009	6	457	15150	1800799	0.00039603960396	0.000253776240435	0.193052555228	0.515592693903	23213|6558|1289|1956|29072|9620	http://amigo.geneontology.org/cgi-bin/amigo/term_details?term=GO:0002009	hsa:23213,SULF1,23213:up|hsa:6558,SLC12A2,6558:down|hsa:1289,COL5A1,1289:up|hsa:1956,EGFR,1956:up|hsa:29072,SETD2,29072:down|hsa:9620,CELSR1,9620:down
regulation of cell migration	biological_process	GO:0030334	7	556	15150	1800799	0.00046204620462	0.000308751837379	0.194209442781	0.515592693903	5170|1281|7076|7057|1277|1956|23213	http://amigo.geneontology.org/cgi-bin/amigo/term_details?term=GO:0030334	hsa:5170,PDPK1,5170:down|hsa:1281,COL3A1,1281:up|hsa:7076,TIMP1,7076:up|hsa:7057,THBS1,7057:up|hsa:1277,COL1A1,1277:up|hsa:1956,EGFR,1956:up|hsa:23213,SULF1,23213:up
cerebral cortex development	biological_process	GO:0021987	2	95	15150	1800799	0.00013201320132	5.27543607032e-05	0.194242313918	0.515592693903	1956|1281	http://amigo.geneontology.org/cgi-bin/amigo/term_details?term=GO:0021987	hsa:1956,EGFR,1956:up|hsa:1281,COL3A1,1281:up
activation of protein kinase activity	biological_process	GO:0032147	4	269	15150	1800799	0.00026402640264	0.000149378137149	0.195483621618	0.515592693903	5170|6794|1956|7057	http://amigo.geneontology.org/cgi-bin/amigo/term_details?term=GO:0032147	hsa:5170,PDPK1,5170:down|hsa:6794,STK11,6794:down|hsa:1956,EGFR,1956:up|hsa:7057,THBS1,7057:up
respiratory burst	biological_process	GO:0045730	1	25	15150	1800799	6.60066006601e-05	1.38827265008e-05	0.195732027357	0.515592693903	1604	http://amigo.geneontology.org/cgi-bin/amigo/term_details?term=GO:0045730	hsa:1604,CD55,1604:up
chondroitin sulfate biosynthetic process	biological_process	GO:0030206	1	25	15150	1800799	6.60066006601e-05	1.38827265008e-05	0.195732027357	0.515592693903	633	http://amigo.geneontology.org/cgi-bin/amigo/term_details?term=GO:0030206	hsa:633,BGN,633:up
regulation of mRNA 3'-end processing	biological_process	GO:0031440	1	25	15150	1800799	6.60066006601e-05	1.38827265008e-05	0.195732027357	0.515592693903	23019	http://amigo.geneontology.org/cgi-bin/amigo/term_details?term=GO:0031440	hsa:23019,CNOT1,23019:down
DNA catabolic process, exonucleolytic	biological_process	GO:0000738	1	25	15150	1800799	6.60066006601e-05	1.38827265008e-05	0.195732027357	0.515592693903	254528	http://amigo.geneontology.org/cgi-bin/amigo/term_details?term=GO:0000738	hsa:254528,MEIOB,254528:down
positive regulation of blood coagulation	biological_process	GO:0030194	1	25	15150	1800799	6.60066006601e-05	1.38827265008e-05	0.195732027357	0.515592693903	7057	http://amigo.geneontology.org/cgi-bin/amigo/term_details?term=GO:0030194	hsa:7057,THBS1,7057:up
alpha-beta T cell proliferation	biological_process	GO:0046633	1	25	15150	1800799	6.60066006601e-05	1.38827265008e-05	0.195732027357	0.515592693903	1604	http://amigo.geneontology.org/cgi-bin/amigo/term_details?term=GO:0046633	hsa:1604,CD55,1604:up
negative regulation of extrinsic apoptotic signaling pathway via death domain receptors	biological_process	GO:1902042	1	25	15150	1800799	6.60066006601e-05	1.38827265008e-05	0.195732027357	0.515592693903	2243	http://amigo.geneontology.org/cgi-bin/amigo/term_details?term=GO:1902042	hsa:2243,FGA,2243:down
membrane biogenesis	biological_process	GO:0044091	1	25	15150	1800799	6.60066006601e-05	1.38827265008e-05	0.195732027357	0.515592693903	6281	http://amigo.geneontology.org/cgi-bin/amigo/term_details?term=GO:0044091	hsa:6281,S100A10,6281:up
positive regulation vascular endothelial growth factor production	biological_process	GO:0010575	1	25	15150	1800799	6.60066006601e-05	1.38827265008e-05	0.195732027357	0.515592693903	23213	http://amigo.geneontology.org/cgi-bin/amigo/term_details?term=GO:0010575	hsa:23213,SULF1,23213:up
positive regulation of hemostasis	biological_process	GO:1900048	1	25	15150	1800799	6.60066006601e-05	1.38827265008e-05	0.195732027357	0.515592693903	7057	http://amigo.geneontology.org/cgi-bin/amigo/term_details?term=GO:1900048	hsa:7057,THBS1,7057:up
positive regulation of RNA splicing	biological_process	GO:0033120	1	25	15150	1800799	6.60066006601e-05	1.38827265008e-05	0.195732027357	0.515592693903	2081	http://amigo.geneontology.org/cgi-bin/amigo/term_details?term=GO:0033120	hsa:2081,ERN1,2081:down
regulation of natural killer cell mediated immunity	biological_process	GO:0002715	1	25	15150	1800799	6.60066006601e-05	1.38827265008e-05	0.195732027357	0.515592693903	164	http://amigo.geneontology.org/cgi-bin/amigo/term_details?term=GO:0002715	hsa:164,AP1G1,164:down
catenin import into nucleus	biological_process	GO:0035411	1	25	15150	1800799	6.60066006601e-05	1.38827265008e-05	0.195732027357	0.515592693903	1956	http://amigo.geneontology.org/cgi-bin/amigo/term_details?term=GO:0035411	hsa:1956,EGFR,1956:up
small molecule metabolic process	biological_process	GO:0044281	24	2347	15150	1800799	0.00158415841584	0.0013033103639	0.197072631336	0.516744001934	594|7057|633|23428|4200|9057|5257|5095|7494|2762|5163|23213|301|9377|2181|5205|3156|6794|1728|50|84706|2530|57153|10802	http://amigo.geneontology.org/cgi-bin/amigo/term_details?term=GO:0044281	hsa:594,BCKDHB,594:down|hsa:7057,THBS1,7057:up|hsa:633,BGN,633:up|hsa:23428,SLC7A8,23428:down|hsa:4200,ME2,4200:down|hsa:9057,SLC7A6,9057:down|hsa:5257,PHKB,5257:down|hsa:5095,PCCA,5095:down|hsa:7494,XBP1,7494:down|hsa:2762,GMDS,2762:down|hsa:5163,PDK1,5163:down|hsa:23213,SULF1,23213:up|hsa:301,ANXA1,301:up|hsa:9377,COX5A,9377:down|hsa:2181,ACSL3,2181:down|hsa:5205,ATP8B1,5205:down|hsa:3156,HMGCR…
regulation of translation	biological_process	GO:0006417	4	270	15150	1800799	0.00026402640264	0.000149933446209	0.197175738708	0.516744001934	23019|1938|7057|1153	http://amigo.geneontology.org/cgi-bin/amigo/term_details?term=GO:0006417	hsa:23019,CNOT1,23019:down|hsa:1938,EEF2,1938:down|hsa:7057,THBS1,7057:up|hsa:1153,CIRBP,1153:down
canonical Wnt signaling pathway	biological_process	GO:0060070	4	270	15150	1800799	0.00026402640264	0.000149933446209	0.197175738708	0.516744001934	6794|1277|5523|80114	http://amigo.geneontology.org/cgi-bin/amigo/term_details?term=GO:0060070	hsa:6794,STK11,6794:down|hsa:1277,COL1A1,1277:up|hsa:5523,PPP2R3A,5523:down|hsa:80114,BICC1,80114:up
positive regulation of secretion by cell	biological_process	GO:1903532	4	270	15150	1800799	0.00026402640264	0.000149933446209	0.197175738708	0.516744001934	164|10802|7494|2243	http://amigo.geneontology.org/cgi-bin/amigo/term_details?term=GO:1903532	hsa:164,AP1G1,164:down|hsa:10802,SEC24A,10802:down|hsa:7494,XBP1,7494:down|hsa:2243,FGA,2243:down
response to hydrogen peroxide	biological_process	GO:0042542	2	96	15150	1800799	0.00013201320132	5.33096697633e-05	0.197263037515	0.516744001934	301|1277	http://amigo.geneontology.org/cgi-bin/amigo/term_details?term=GO:0042542	hsa:301,ANXA1,301:up|hsa:1277,COL1A1,1277:up
negative regulation of extrinsic apoptotic signaling pathway	biological_process	GO:2001237	2	96	15150	1800799	0.00013201320132	5.33096697633e-05	0.197263037515	0.516744001934	7057|2243	http://amigo.geneontology.org/cgi-bin/amigo/term_details?term=GO:2001237	hsa:7057,THBS1,7057:up|hsa:2243,FGA,2243:down
cartilage development	biological_process	GO:0051216	3	180	15150	1800799	0.00019801980198	9.99556308061e-05	0.197379266312	0.516744001934	23213|7057|1277	http://amigo.geneontology.org/cgi-bin/amigo/term_details?term=GO:0051216	hsa:23213,SULF1,23213:up|hsa:7057,THBS1,7057:up|hsa:1277,COL1A1,1277:up
protein import	biological_process	GO:0017038	4	271	15150	1800799	0.00026402640264	0.000150488755269	0.198872316158	0.517001809346	55705|1956|7494|55929	http://amigo.geneontology.org/cgi-bin/amigo/term_details?term=GO:0017038	hsa:55705,IPO9,55705:down|hsa:1956,EGFR,1956:up|hsa:7494,XBP1,7494:down|hsa:55929,DMAP1,55929:down
neuron development	biological_process	GO:0048666	11	968	15150	1800799	0.000726072607261	0.000537539170113	0.200240075743	0.517001809346	6794|23108|1281|2335|1289|7494|1956|5205|9855|1293|64283	http://amigo.geneontology.org/cgi-bin/amigo/term_details?term=GO:0048666	hsa:6794,STK11,6794:down|hsa:23108,RAP1GAP2,23108:down|hsa:1281,COL3A1,1281:up|hsa:2335,FN1,2335:up|hsa:1289,COL5A1,1289:up|hsa:7494,XBP1,7494:down|hsa:1956,EGFR,1956:up|hsa:5205,ATP8B1,5205:down|hsa:9855,FARP2,9855:down|hsa:1293,COL6A3,1293:up|hsa:64283,ARHGEF28,64283:down
antigen processing and presentation of peptide antigen via MHC class II	biological_process	GO:0002495	2	97	15150	1800799	0.00013201320132	5.38649788233e-05	0.200289443647	0.517001809346	164|10802	http://amigo.geneontology.org/cgi-bin/amigo/term_details?term=GO:0002495	hsa:164,AP1G1,164:down|hsa:10802,SEC24A,10802:down
regulation of glucose metabolic process	biological_process	GO:0010906	2	97	15150	1800799	0.00013201320132	5.38649788233e-05	0.200289443647	0.517001809346	6794|5163	http://amigo.geneontology.org/cgi-bin/amigo/term_details?term=GO:0010906	hsa:6794,STK11,6794:down|hsa:5163,PDK1,5163:down
neurogenesis	biological_process	GO:0022008	15	1387	15150	1800799	0.000990099009901	0.000770213666267	0.200332989396	0.517001809346	6794|23108|1281|745|301|1289|7494|1956|5205|9855|1293|9620|5523|64283|2335	http://amigo.geneontology.org/cgi-bin/amigo/term_details?term=GO:0022008	hsa:6794,STK11,6794:down|hsa:23108,RAP1GAP2,23108:down|hsa:1281,COL3A1,1281:up|hsa:745,MYRF,745:down|hsa:301,ANXA1,301:up|hsa:1289,COL5A1,1289:up|hsa:7494,XBP1,7494:down|hsa:1956,EGFR,1956:up|hsa:5205,ATP8B1,5205:down|hsa:9855,FARP2,9855:down|hsa:1293,COL6A3,1293:up|hsa:9620,CELSR1,9620:down|hsa:5523,PPP2R3A,5523:down|hsa:64283,ARHGEF28,64283:down|hsa:2335,FN1,2335:up
negative regulation of cell death	biological_process	GO:0060548	10	865	15150	1800799	0.000660066006601	0.000480342336929	0.200341708258	0.517001809346	5170|79658|54469|301|7076|7057|7494|1956|3156|2243	http://amigo.geneontology.org/cgi-bin/amigo/term_details?term=GO:0060548	hsa:5170,PDPK1,5170:down|hsa:79658,ARHGAP10,79658:down|hsa:54469,ZFAND6,54469:down|hsa:301,ANXA1,301:up|hsa:7076,TIMP1,7076:up|hsa:7057,THBS1,7057:up|hsa:7494,XBP1,7494:down|hsa:1956,EGFR,1956:up|hsa:3156,HMGCR,3156:down|hsa:2243,FGA,2243:down
response to oxygen levels	biological_process	GO:0070482	4	272	15150	1800799	0.00026402640264	0.000151044064329	0.200573297246	0.517001809346	5163|23256|7057|1277	http://amigo.geneontology.org/cgi-bin/amigo/term_details?term=GO:0070482	hsa:5163,PDK1,5163:down|hsa:23256,SCFD1,23256:down|hsa:7057,THBS1,7057:up|hsa:1277,COL1A1,1277:up
regulation of cellular response to stress	biological_process	GO:0080135	6	463	15150	1800799	0.00039603960396	0.000257108094796	0.200666096573	0.517001809346	57533|2081|7494|1956|3156|23256	http://amigo.geneontology.org/cgi-bin/amigo/term_details?term=GO:0080135	hsa:57533,TBC1D14,57533:down|hsa:2081,ERN1,2081:down|hsa:7494,XBP1,7494:down|hsa:1956,EGFR,1956:up|hsa:3156,HMGCR,3156:down|hsa:23256,SCFD1,23256:down
tissue development	biological_process	GO:0009888	18	1708	15150	1800799	0.00118811881188	0.000948467874538	0.201530930691	0.517001809346	5170|1281|2335|1303|153562|1289|301|6558|7057|7494|1277|1956|3156|29072|23213|9620|25945|5523	http://amigo.geneontology.org/cgi-bin/amigo/term_details?term=GO:0009888	hsa:5170,PDPK1,5170:down|hsa:1281,COL3A1,1281:up|hsa:2335,FN1,2335:up|hsa:1303,COL12A1,1303:up|hsa:153562,MARVELD2,153562:down|hsa:1289,COL5A1,1289:up|hsa:301,ANXA1,301:up|hsa:6558,SLC12A2,6558:down|hsa:7057,THBS1,7057:up|hsa:7494,XBP1,7494:down|hsa:1277,COL1A1,1277:up|hsa:1956,EGFR,1956:up|hsa:3156,HMGCR,3156:down|hsa:29072,SETD2,29072:down|hsa:23213,SULF1,23213:up|hsa:9620,CELSR1,9620:down|hsa:…
cell activation involved in immune response	biological_process	GO:0002263	3	182	15150	1800799	0.00019801980198	0.000101066248926	0.201630002863	0.517001809346	164|5170|7494	http://amigo.geneontology.org/cgi-bin/amigo/term_details?term=GO:0002263	hsa:164,AP1G1,164:down|hsa:5170,PDPK1,5170:down|hsa:7494,XBP1,7494:down
leukocyte activation involved in immune response	biological_process	GO:0002366	3	182	15150	1800799	0.00019801980198	0.000101066248926	0.201630002863	0.517001809346	164|5170|7494	http://amigo.geneontology.org/cgi-bin/amigo/term_details?term=GO:0002366	hsa:164,AP1G1,164:down|hsa:5170,PDPK1,5170:down|hsa:7494,XBP1,7494:down
anoikis	biological_process	GO:0043276	1	26	15150	1800799	6.60066006601e-05	1.44380355609e-05	0.202441926282	0.517001809346	6794	http://amigo.geneontology.org/cgi-bin/amigo/term_details?term=GO:0043276	hsa:6794,STK11,6794:down
negative regulation of lipid transport	biological_process	GO:0032369	1	26	15150	1800799	6.60066006601e-05	1.44380355609e-05	0.202441926282	0.517001809346	7057	http://amigo.geneontology.org/cgi-bin/amigo/term_details?term=GO:0032369	hsa:7057,THBS1,7057:up
regulation of intracellular estrogen receptor signaling pathway	biological_process	GO:0033146	1	26	15150	1800799	6.60066006601e-05	1.44380355609e-05	0.202441926282	0.517001809346	23019	http://amigo.geneontology.org/cgi-bin/amigo/term_details?term=GO:0033146	hsa:23019,CNOT1,23019:down
regulation of fatty acid transport	biological_process	GO:2000191	1	26	15150	1800799	6.60066006601e-05	1.44380355609e-05	0.202441926282	0.517001809346	7057	http://amigo.geneontology.org/cgi-bin/amigo/term_details?term=GO:2000191	hsa:7057,THBS1,7057:up
branching involved in mammary gland duct morphogenesis	biological_process	GO:0060444	1	26	15150	1800799	6.60066006601e-05	1.44380355609e-05	0.202441926282	0.517001809346	6558	http://amigo.geneontology.org/cgi-bin/amigo/term_details?term=GO:0060444	hsa:6558,SLC12A2,6558:down
prostaglandin biosynthetic process	biological_process	GO:0001516	1	26	15150	1800799	6.60066006601e-05	1.44380355609e-05	0.202441926282	0.517001809346	301	http://amigo.geneontology.org/cgi-bin/amigo/term_details?term=GO:0001516	hsa:301,ANXA1,301:up
trabecula formation	biological_process	GO:0060343	1	26	15150	1800799	6.60066006601e-05	1.44380355609e-05	0.202441926282	0.517001809346	1277	http://amigo.geneontology.org/cgi-bin/amigo/term_details?term=GO:0060343	hsa:1277,COL1A1,1277:up
bile acid and bile salt transport	biological_process	GO:0015721	1	26	15150	1800799	6.60066006601e-05	1.44380355609e-05	0.202441926282	0.517001809346	5205	http://amigo.geneontology.org/cgi-bin/amigo/term_details?term=GO:0015721	hsa:5205,ATP8B1,5205:down
positive regulation of protein acetylation	biological_process	GO:1901985	1	26	15150	1800799	6.60066006601e-05	1.44380355609e-05	0.202441926282	0.517001809346	7494	http://amigo.geneontology.org/cgi-bin/amigo/term_details?term=GO:1901985	hsa:7494,XBP1,7494:down
negative regulation of cell-matrix adhesion	biological_process	GO:0001953	1	26	15150	1800799	6.60066006601e-05	1.44380355609e-05	0.202441926282	0.517001809346	7057	http://amigo.geneontology.org/cgi-bin/amigo/term_details?term=GO:0001953	hsa:7057,THBS1,7057:up
glycogen catabolic process	biological_process	GO:0005980	1	26	15150	1800799	6.60066006601e-05	1.44380355609e-05	0.202441926282	0.517001809346	5257	http://amigo.geneontology.org/cgi-bin/amigo/term_details?term=GO:0005980	hsa:5257,PHKB,5257:down
regulation of neuron migration	biological_process	GO:2001222	1	26	15150	1800799	6.60066006601e-05	1.44380355609e-05	0.202441926282	0.517001809346	1281	http://amigo.geneontology.org/cgi-bin/amigo/term_details?term=GO:2001222	hsa:1281,COL3A1,1281:up
prostanoid biosynthetic process	biological_process	GO:0046457	1	26	15150	1800799	6.60066006601e-05	1.44380355609e-05	0.202441926282	0.517001809346	301	http://amigo.geneontology.org/cgi-bin/amigo/term_details?term=GO:0046457	hsa:301,ANXA1,301:up
regulation of natural killer cell activation	biological_process	GO:0032814	1	26	15150	1800799	6.60066006601e-05	1.44380355609e-05	0.202441926282	0.517001809346	164	http://amigo.geneontology.org/cgi-bin/amigo/term_details?term=GO:0032814	hsa:164,AP1G1,164:down
detection of mechanical stimulus involved in sensory perception	biological_process	GO:0050974	1	26	15150	1800799	6.60066006601e-05	1.44380355609e-05	0.202441926282	0.517001809346	6558	http://amigo.geneontology.org/cgi-bin/amigo/term_details?term=GO:0050974	hsa:6558,SLC12A2,6558:down
aorta development	biological_process	GO:0035904	1	26	15150	1800799	6.60066006601e-05	1.44380355609e-05	0.202441926282	0.517001809346	1281	http://amigo.geneontology.org/cgi-bin/amigo/term_details?term=GO:0035904	hsa:1281,COL3A1,1281:up
regulation of stem cell differentiation	biological_process	GO:2000736	2	98	15150	1800799	0.00013201320132	5.44202878833e-05	0.203321227277	0.518186923123	23019|1277	http://amigo.geneontology.org/cgi-bin/amigo/term_details?term=GO:2000736	hsa:23019,CNOT1,23019:down|hsa:1277,COL1A1,1277:up
cell development	biological_process	GO:0048468	20	1926	15150	1800799	0.0013201320132	0.00106952524963	0.203577847505	0.518186923123	6794|23108|1281|745|153562|1289|6281|7494|1277|5170|1956|5205|9855|29072|23019|1293|2335|23213|64283|2243	http://amigo.geneontology.org/cgi-bin/amigo/term_details?term=GO:0048468	hsa:6794,STK11,6794:down|hsa:23108,RAP1GAP2,23108:down|hsa:1281,COL3A1,1281:up|hsa:745,MYRF,745:down|hsa:153562,MARVELD2,153562:down|hsa:1289,COL5A1,1289:up|hsa:6281,S100A10,6281:up|hsa:7494,XBP1,7494:down|hsa:1277,COL1A1,1277:up|hsa:5170,PDPK1,5170:down|hsa:1956,EGFR,1956:up|hsa:5205,ATP8B1,5205:down|hsa:9855,FARP2,9855:down|hsa:29072,SETD2,29072:down|hsa:23019,CNOT1,23019:down|hsa:1293,COL6A3,1…
response to organic substance	biological_process	GO:0010033	25	2469	15150	1800799	0.0016501650165	0.00137105806922	0.204246191464	0.519125736637	5170|594|121512|2200|8527|7076|7057|7494|7776|8491|3977|1278|23213|54469|301|1277|2181|1956|3156|6794|1281|1728|2081|1604|2530	http://amigo.geneontology.org/cgi-bin/amigo/term_details?term=GO:0010033	hsa:5170,PDPK1,5170:down|hsa:594,BCKDHB,594:down|hsa:121512,FGD4,121512:down|hsa:2200,FBN1,2200:up|hsa:8527,DGKD,8527:down|hsa:7076,TIMP1,7076:up|hsa:7057,THBS1,7057:up|hsa:7494,XBP1,7494:down|hsa:7776,ZNF236,7776:down|hsa:8491,MAP4K3,8491:down|hsa:3977,LIFR,3977:down|hsa:1278,COL1A2,1278:up|hsa:23213,SULF1,23213:up|hsa:54469,ZFAND6,54469:down|hsa:301,ANXA1,301:up|hsa:1277,COL1A1,1277:up|hsa:2181…
cellular amino acid metabolic process	biological_process	GO:0006520	5	370	15150	1800799	0.0003300330033	0.000205464352213	0.206120049241	0.519999578115	84706|23428|594|1728|9057	http://amigo.geneontology.org/cgi-bin/amigo/term_details?term=GO:0006520	hsa:84706,GPT2,84706:down|hsa:23428,SLC7A8,23428:down|hsa:594,BCKDHB,594:down|hsa:1728,NQO1,1728:down|hsa:9057,SLC7A6,9057:down
organelle fusion	biological_process	GO:0048284	2	99	15150	1800799	0.00013201320132	5.49755969434e-05	0.206358088062	0.519999578115	301|23673	http://amigo.geneontology.org/cgi-bin/amigo/term_details?term=GO:0048284	hsa:301,ANXA1,301:up|hsa:23673,STX12,23673:down
proteoglycan metabolic process	biological_process	GO:0006029	2	99	15150	1800799	0.00013201320132	5.49755969434e-05	0.206358088062	0.519999578115	633|23213	http://amigo.geneontology.org/cgi-bin/amigo/term_details?term=GO:0006029	hsa:633,BGN,633:up|hsa:23213,SULF1,23213:up
endocytosis	biological_process	GO:0006897	7	567	15150	1800799	0.00046204620462	0.000314860237039	0.206886519734	0.519999578115	1278|1281|51231|7057|1277|23256|8527	http://amigo.geneontology.org/cgi-bin/amigo/term_details?term=GO:0006897	hsa:1278,COL1A2,1278:up|hsa:1281,COL3A1,1281:up|hsa:51231,VRK3,51231:down|hsa:7057,THBS1,7057:up|hsa:1277,COL1A1,1277:up|hsa:23256,SCFD1,23256:down|hsa:8527,DGKD,8527:down
single organismal cell-cell adhesion	biological_process	GO:0016337	8	668	15150	1800799	0.000528052805281	0.000370946452103	0.207315745722	0.519999578115	6794|5170|301|1604|7494|1956|25945|2243	http://amigo.geneontology.org/cgi-bin/amigo/term_details?term=GO:0016337	hsa:6794,STK11,6794:down|hsa:5170,PDPK1,5170:down|hsa:301,ANXA1,301:up|hsa:1604,CD55,1604:up|hsa:7494,XBP1,7494:down|hsa:1956,EGFR,1956:up|hsa:25945,PVRL3,25945:down|hsa:2243,FGA,2243:down
regulation of protein targeting	biological_process	GO:1903533	3	185	15150	1800799	0.00019801980198	0.000102732176106	0.208045663085	0.519999578115	55929|1956|7494	http://amigo.geneontology.org/cgi-bin/amigo/term_details?term=GO:1903533	hsa:55929,DMAP1,55929:down|hsa:1956,EGFR,1956:up|hsa:7494,XBP1,7494:down
homotypic cell-cell adhesion	biological_process	GO:0034109	6	469	15150	1800799	0.00039603960396	0.000260439949156	0.208387367734	0.519999578115	6794|5170|301|1604|7494|2243	http://amigo.geneontology.org/cgi-bin/amigo/term_details?term=GO:0034109	hsa:6794,STK11,6794:down|hsa:5170,PDPK1,5170:down|hsa:301,ANXA1,301:up|hsa:1604,CD55,1604:up|hsa:7494,XBP1,7494:down|hsa:2243,FGA,2243:down
positive regulation of coagulation	biological_process	GO:0050820	1	27	15150	1800799	6.60066006601e-05	1.49933446209e-05	0.209095849092	0.519999578115	7057	http://amigo.geneontology.org/cgi-bin/amigo/term_details?term=GO:0050820	hsa:7057,THBS1,7057:up
cellular response to interleukin-4	biological_process	GO:0071353	1	27	15150	1800799	6.60066006601e-05	1.49933446209e-05	0.209095849092	0.519999578115	7494	http://amigo.geneontology.org/cgi-bin/amigo/term_details?term=GO:0071353	hsa:7494,XBP1,7494:down
endocardial cushion development	biological_process	GO:0003197	1	27	15150	1800799	6.60066006601e-05	1.49933446209e-05	0.209095849092	0.519999578115	7057	http://amigo.geneontology.org/cgi-bin/amigo/term_details?term=GO:0003197	hsa:7057,THBS1,7057:up
snRNA metabolic process	biological_process	GO:0016073	1	27	15150	1800799	6.60066006601e-05	1.49933446209e-05	0.209095849092	0.519999578115	22936	http://amigo.geneontology.org/cgi-bin/amigo/term_details?term=GO:0016073	hsa:22936,ELL2,22936:down
positive regulation of histone methylation	biological_process	GO:0031062	1	27	15150	1800799	6.60066006601e-05	1.49933446209e-05	0.209095849092	0.519999578115	7494	http://amigo.geneontology.org/cgi-bin/amigo/term_details?term=GO:0031062	hsa:7494,XBP1,7494:down
fibroblast migration	biological_process	GO:0010761	1	27	15150	1800799	6.60066006601e-05	1.49933446209e-05	0.209095849092	0.519999578115	7057	http://amigo.geneontology.org/cgi-bin/amigo/term_details?term=GO:0010761	hsa:7057,THBS1,7057:up
positive regulation of organelle assembly	biological_process	GO:1902117	1	27	15150	1800799	6.60066006601e-05	1.49933446209e-05	0.209095849092	0.519999578115	23019	http://amigo.geneontology.org/cgi-bin/amigo/term_details?term=GO:1902117	hsa:23019,CNOT1,23019:down
establishment of endothelial barrier	biological_process	GO:0061028	1	27	15150	1800799	6.60066006601e-05	1.49933446209e-05	0.209095849092	0.519999578115	153562	http://amigo.geneontology.org/cgi-bin/amigo/term_details?term=GO:0061028	hsa:153562,MARVELD2,153562:down
negative regulation of retinoic acid receptor signaling pathway	biological_process	GO:0048387	1	27	15150	1800799	6.60066006601e-05	1.49933446209e-05	0.209095849092	0.519999578115	23019	http://amigo.geneontology.org/cgi-bin/amigo/term_details?term=GO:0048387	hsa:23019,CNOT1,23019:down
cell volume homeostasis	biological_process	GO:0006884	1	27	15150	1800799	6.60066006601e-05	1.49933446209e-05	0.209095849092	0.519999578115	6558	http://amigo.geneontology.org/cgi-bin/amigo/term_details?term=GO:0006884	hsa:6558,SLC12A2,6558:down
glucan catabolic process	biological_process	GO:0009251	1	27	15150	1800799	6.60066006601e-05	1.49933446209e-05	0.209095849092	0.519999578115	5257	http://amigo.geneontology.org/cgi-bin/amigo/term_details?term=GO:0009251	hsa:5257,PHKB,5257:down
monosaccharide catabolic process	biological_process	GO:0046365	1	27	15150	1800799	6.60066006601e-05	1.49933446209e-05	0.209095849092	0.519999578115	2530	http://amigo.geneontology.org/cgi-bin/amigo/term_details?term=GO:0046365	hsa:2530,FUT8,2530:down
regulation of cGMP metabolic process	biological_process	GO:0030823	1	27	15150	1800799	6.60066006601e-05	1.49933446209e-05	0.209095849092	0.519999578115	7057	http://amigo.geneontology.org/cgi-bin/amigo/term_details?term=GO:0030823	hsa:7057,THBS1,7057:up
alpha-beta T cell activation	biological_process	GO:0046631	2	100	15150	1800799	0.00013201320132	5.55309060034e-05	0.209399730297	0.520149417317	301|1604	http://amigo.geneontology.org/cgi-bin/amigo/term_details?term=GO:0046631	hsa:301,ANXA1,301:up|hsa:1604,CD55,1604:up
regulation of endothelial cell migration	biological_process	GO:0010594	2	100	15150	1800799	0.00013201320132	5.55309060034e-05	0.209399730297	0.520149417317	5170|7057	http://amigo.geneontology.org/cgi-bin/amigo/term_details?term=GO:0010594	hsa:5170,PDPK1,5170:down|hsa:7057,THBS1,7057:up
positive regulation of T cell activation	biological_process	GO:0050870	3	187	15150	1800799	0.00019801980198	0.000103842794226	0.212347834212	0.526859530556	5170|1604|7494	http://amigo.geneontology.org/cgi-bin/amigo/term_details?term=GO:0050870	hsa:5170,PDPK1,5170:down|hsa:1604,CD55,1604:up|hsa:7494,XBP1,7494:down
intracellular signal transduction	biological_process	GO:0035556	23	2271	15150	1800799	0.00151815181518	0.00126110687534	0.215358603623	0.526896168104	5170|79658|64283|9855|121512|8527|7057|7494|8491|2243|1278|5163|54469|1956|3156|9620|6794|84253|1281|51231|2081|58508|57153	http://amigo.geneontology.org/cgi-bin/amigo/term_details?term=GO:0035556	hsa:5170,PDPK1,5170:down|hsa:79658,ARHGAP10,79658:down|hsa:64283,ARHGEF28,64283:down|hsa:9855,FARP2,9855:down|hsa:121512,FGD4,121512:down|hsa:8527,DGKD,8527:down|hsa:7057,THBS1,7057:up|hsa:7494,XBP1,7494:down|hsa:8491,MAP4K3,8491:down|hsa:2243,FGA,2243:down|hsa:1278,COL1A2,1278:up|hsa:5163,PDK1,5163:down|hsa:54469,ZFAND6,54469:down|hsa:1956,EGFR,1956:up|hsa:3156,HMGCR,3156:down|hsa:9620,CELSR1,96…
neural tube formation	biological_process	GO:0001841	2	102	15150	1800799	0.00013201320132	5.66415241235e-05	0.215496199133	0.526896168104	9620|29072	http://amigo.geneontology.org/cgi-bin/amigo/term_details?term=GO:0001841	hsa:9620,CELSR1,9620:down|hsa:29072,SETD2,29072:down
lipid homeostasis	biological_process	GO:0055088	2	102	15150	1800799	0.00013201320132	5.66415241235e-05	0.215496199133	0.526896168104	10802|7494	http://amigo.geneontology.org/cgi-bin/amigo/term_details?term=GO:0055088	hsa:10802,SEC24A,10802:down|hsa:7494,XBP1,7494:down
positive regulation of epithelial to mesenchymal transition	biological_process	GO:0010718	1	28	15150	1800799	6.60066006601e-05	1.55486536809e-05	0.215694262727	0.526896168104	1277	http://amigo.geneontology.org/cgi-bin/amigo/term_details?term=GO:0010718	hsa:1277,COL1A1,1277:up
positive regulation of BMP signaling pathway	biological_process	GO:0030513	1	28	15150	1800799	6.60066006601e-05	1.55486536809e-05	0.215694262727	0.526896168104	23213	http://amigo.geneontology.org/cgi-bin/amigo/term_details?term=GO:0030513	hsa:23213,SULF1,23213:up
cellular polysaccharide catabolic process	biological_process	GO:0044247	1	28	15150	1800799	6.60066006601e-05	1.55486536809e-05	0.215694262727	0.526896168104	5257	http://amigo.geneontology.org/cgi-bin/amigo/term_details?term=GO:0044247	hsa:5257,PHKB,5257:down
positive regulation of leukocyte apoptotic process	biological_process	GO:2000108	1	28	15150	1800799	6.60066006601e-05	1.55486536809e-05	0.215694262727	0.526896168104	301	http://amigo.geneontology.org/cgi-bin/amigo/term_details?term=GO:2000108	hsa:301,ANXA1,301:up
positive regulation of fatty acid metabolic process	biological_process	GO:0045923	1	28	15150	1800799	6.60066006601e-05	1.55486536809e-05	0.215694262727	0.526896168104	301	http://amigo.geneontology.org/cgi-bin/amigo/term_details?term=GO:0045923	hsa:301,ANXA1,301:up
natural killer cell activation involved in immune response	biological_process	GO:0002323	1	28	15150	1800799	6.60066006601e-05	1.55486536809e-05	0.215694262727	0.526896168104	164	http://amigo.geneontology.org/cgi-bin/amigo/term_details?term=GO:0002323	hsa:164,AP1G1,164:down
establishment of planar polarity	biological_process	GO:0001736	1	28	15150	1800799	6.60066006601e-05	1.55486536809e-05	0.215694262727	0.526896168104	9620	http://amigo.geneontology.org/cgi-bin/amigo/term_details?term=GO:0001736	hsa:9620,CELSR1,9620:down
positive regulation of immunoglobulin production	biological_process	GO:0002639	1	28	15150	1800799	6.60066006601e-05	1.55486536809e-05	0.215694262727	0.526896168104	7494	http://amigo.geneontology.org/cgi-bin/amigo/term_details?term=GO:0002639	hsa:7494,XBP1,7494:down
vesicle targeting, to, from or within Golgi	biological_process	GO:0048199	1	28	15150	1800799	6.60066006601e-05	1.55486536809e-05	0.215694262727	0.526896168104	10802	http://amigo.geneontology.org/cgi-bin/amigo/term_details?term=GO:0048199	hsa:10802,SEC24A,10802:down
positive regulation of vasodilation	biological_process	GO:0045909	1	28	15150	1800799	6.60066006601e-05	1.55486536809e-05	0.215694262727	0.526896168104	1956	http://amigo.geneontology.org/cgi-bin/amigo/term_details?term=GO:0045909	hsa:1956,EGFR,1956:up
establishment of tissue polarity	biological_process	GO:0007164	1	28	15150	1800799	6.60066006601e-05	1.55486536809e-05	0.215694262727	0.526896168104	9620	http://amigo.geneontology.org/cgi-bin/amigo/term_details?term=GO:0007164	hsa:9620,CELSR1,9620:down
positive regulation of release of sequestered calcium ion into cytosol	biological_process	GO:0051281	1	28	15150	1800799	6.60066006601e-05	1.55486536809e-05	0.215694262727	0.526896168104	5170	http://amigo.geneontology.org/cgi-bin/amigo/term_details?term=GO:0051281	hsa:5170,PDPK1,5170:down
regulation of immune effector process	biological_process	GO:0002697	4	281	15150	1800799	0.00026402640264	0.00015604184587	0.216070934391	0.52691198735	164|5170|1604|7494	http://amigo.geneontology.org/cgi-bin/amigo/term_details?term=GO:0002697	hsa:164,AP1G1,164:down|hsa:5170,PDPK1,5170:down|hsa:1604,CD55,1604:up|hsa:7494,XBP1,7494:down
negative regulation of signaling	biological_process	GO:0023057	12	1091	15150	1800799	0.000792079207921	0.000605842184497	0.216202902398	0.526932872852	2200|5170|23213|51231|7057|7494|1956|3156|23019|80114|5523|2243	http://amigo.geneontology.org/cgi-bin/amigo/term_details?term=GO:0023057	hsa:2200,FBN1,2200:up|hsa:5170,PDPK1,5170:down|hsa:23213,SULF1,23213:up|hsa:51231,VRK3,51231:down|hsa:7057,THBS1,7057:up|hsa:7494,XBP1,7494:down|hsa:1956,EGFR,1956:up|hsa:3156,HMGCR,3156:down|hsa:23019,CNOT1,23019:down|hsa:80114,BICC1,80114:up|hsa:5523,PPP2R3A,5523:down|hsa:2243,FGA,2243:down
positive regulation of leukocyte cell-cell adhesion	biological_process	GO:1903039	3	189	15150	1800799	0.00019801980198	0.000104953412346	0.216669022158	0.527717047298	5170|1604|7494	http://amigo.geneontology.org/cgi-bin/amigo/term_details?term=GO:1903039	hsa:5170,PDPK1,5170:down|hsa:1604,CD55,1604:up|hsa:7494,XBP1,7494:down
intrinsic apoptotic signaling pathway	biological_process	GO:0097193	4	282	15150	1800799	0.00026402640264	0.00015659715493	0.217812834132	0.52837120328	6794|2081|7494|5163	http://amigo.geneontology.org/cgi-bin/amigo/term_details?term=GO:0097193	hsa:6794,STK11,6794:down|hsa:2081,ERN1,2081:down|hsa:7494,XBP1,7494:down|hsa:5163,PDK1,5163:down
molting cycle	biological_process	GO:0042303	2	103	15150	1800799	0.00013201320132	5.71968331835e-05	0.218550456999	0.52837120328	1956|9620	http://amigo.geneontology.org/cgi-bin/amigo/term_details?term=GO:0042303	hsa:1956,EGFR,1956:up|hsa:9620,CELSR1,9620:down
hair cycle	biological_process	GO:0042633	2	103	15150	1800799	0.00013201320132	5.71968331835e-05	0.218550456999	0.52837120328	1956|9620	http://amigo.geneontology.org/cgi-bin/amigo/term_details?term=GO:0042633	hsa:1956,EGFR,1956:up|hsa:9620,CELSR1,9620:down
regulation of multicellular organismal development	biological_process	GO:2000026	15	1412	15150	1800799	0.000990099009901	0.000784096392768	0.218599894856	0.52837120328	6794|23108|1281|745|55840|7076|1289|7057|7494|1277|5523|3156|23213|9620|2335	http://amigo.geneontology.org/cgi-bin/amigo/term_details?term=GO:2000026	hsa:6794,STK11,6794:down|hsa:23108,RAP1GAP2,23108:down|hsa:1281,COL3A1,1281:up|hsa:745,MYRF,745:down|hsa:55840,EAF2,55840:down|hsa:7076,TIMP1,7076:up|hsa:1289,COL5A1,1289:up|hsa:7057,THBS1,7057:up|hsa:7494,XBP1,7494:down|hsa:1277,COL1A1,1277:up|hsa:5523,PPP2R3A,5523:down|hsa:3156,HMGCR,3156:down|hsa:23213,SULF1,23213:up|hsa:9620,CELSR1,9620:down|hsa:2335,FN1,2335:up
positive regulation of homotypic cell-cell adhesion	biological_process	GO:0034112	3	191	15150	1800799	0.00019801980198	0.000106064030466	0.221008349096	0.52837120328	5170|1604|7494	http://amigo.geneontology.org/cgi-bin/amigo/term_details?term=GO:0034112	hsa:5170,PDPK1,5170:down|hsa:1604,CD55,1604:up|hsa:7494,XBP1,7494:down
negative regulation of chemotaxis	biological_process	GO:0050922	1	29	15150	1800799	6.60066006601e-05	1.6103962741e-05	0.222237630232	0.52837120328	7057	http://amigo.geneontology.org/cgi-bin/amigo/term_details?term=GO:0050922	hsa:7057,THBS1,7057:up
myeloid cell apoptotic process	biological_process	GO:0033028	1	29	15150	1800799	6.60066006601e-05	1.6103962741e-05	0.222237630232	0.52837120328	301	http://amigo.geneontology.org/cgi-bin/amigo/term_details?term=GO:0033028	hsa:301,ANXA1,301:up
acetyl-CoA metabolic process	biological_process	GO:0006084	1	29	15150	1800799	6.60066006601e-05	1.6103962741e-05	0.222237630232	0.52837120328	5163	http://amigo.geneontology.org/cgi-bin/amigo/term_details?term=GO:0006084	hsa:5163,PDK1,5163:down
tricarboxylic acid cycle	biological_process	GO:0006099	1	29	15150	1800799	6.60066006601e-05	1.6103962741e-05	0.222237630232	0.52837120328	50	http://amigo.geneontology.org/cgi-bin/amigo/term_details?term=GO:0006099	hsa:50,ACO2,50:down
negative regulation of blood circulation	biological_process	GO:1903523	1	29	15150	1800799	6.60066006601e-05	1.6103962741e-05	0.222237630232	0.52837120328	3156	http://amigo.geneontology.org/cgi-bin/amigo/term_details?term=GO:1903523	hsa:3156,HMGCR,3156:down
endochondral ossification	biological_process	GO:0001958	1	29	15150	1800799	6.60066006601e-05	1.6103962741e-05	0.222237630232	0.52837120328	1277	http://amigo.geneontology.org/cgi-bin/amigo/term_details?term=GO:0001958	hsa:1277,COL1A1,1277:up
regulation of vascular endothelial growth factor production	biological_process	GO:0010574	1	29	15150	1800799	6.60066006601e-05	1.6103962741e-05	0.222237630232	0.52837120328	23213	http://amigo.geneontology.org/cgi-bin/amigo/term_details?term=GO:0010574	hsa:23213,SULF1,23213:up
RNA stabilization	biological_process	GO:0043489	1	29	15150	1800799	6.60066006601e-05	1.6103962741e-05	0.222237630232	0.52837120328	1153	http://amigo.geneontology.org/cgi-bin/amigo/term_details?term=GO:0043489	hsa:1153,CIRBP,1153:down
adipose tissue development	biological_process	GO:0060612	1	29	15150	1800799	6.60066006601e-05	1.6103962741e-05	0.222237630232	0.52837120328	7494	http://amigo.geneontology.org/cgi-bin/amigo/term_details?term=GO:0060612	hsa:7494,XBP1,7494:down
replacement ossification	biological_process	GO:0036075	1	29	15150	1800799	6.60066006601e-05	1.6103962741e-05	0.222237630232	0.52837120328	1277	http://amigo.geneontology.org/cgi-bin/amigo/term_details?term=GO:0036075	hsa:1277,COL1A1,1277:up
membrane invagination	biological_process	GO:0010324	1	29	15150	1800799	6.60066006601e-05	1.6103962741e-05	0.222237630232	0.52837120328	7057	http://amigo.geneontology.org/cgi-bin/amigo/term_details?term=GO:0010324	hsa:7057,THBS1,7057:up
acylglycerol homeostasis	biological_process	GO:0055090	1	29	15150	1800799	6.60066006601e-05	1.6103962741e-05	0.222237630232	0.52837120328	7494	http://amigo.geneontology.org/cgi-bin/amigo/term_details?term=GO:0055090	hsa:7494,XBP1,7494:down
heparan sulfate proteoglycan metabolic process	biological_process	GO:0030201	1	29	15150	1800799	6.60066006601e-05	1.6103962741e-05	0.222237630232	0.52837120328	23213	http://amigo.geneontology.org/cgi-bin/amigo/term_details?term=GO:0030201	hsa:23213,SULF1,23213:up
triglyceride homeostasis	biological_process	GO:0070328	1	29	15150	1800799	6.60066006601e-05	1.6103962741e-05	0.222237630232	0.52837120328	7494	http://amigo.geneontology.org/cgi-bin/amigo/term_details?term=GO:0070328	hsa:7494,XBP1,7494:down
regulation of myeloid leukocyte mediated immunity	biological_process	GO:0002886	1	29	15150	1800799	6.60066006601e-05	1.6103962741e-05	0.222237630232	0.52837120328	5170	http://amigo.geneontology.org/cgi-bin/amigo/term_details?term=GO:0002886	hsa:5170,PDPK1,5170:down
regulation of defense response to virus by virus	biological_process	GO:0050690	1	29	15150	1800799	6.60066006601e-05	1.6103962741e-05	0.222237630232	0.52837120328	164	http://amigo.geneontology.org/cgi-bin/amigo/term_details?term=GO:0050690	hsa:164,AP1G1,164:down
regulation of myelination	biological_process	GO:0031641	1	29	15150	1800799	6.60066006601e-05	1.6103962741e-05	0.222237630232	0.52837120328	745	http://amigo.geneontology.org/cgi-bin/amigo/term_details?term=GO:0031641	hsa:745,MYRF,745:down
chondroitin sulfate proteoglycan biosynthetic process	biological_process	GO:0050650	1	29	15150	1800799	6.60066006601e-05	1.6103962741e-05	0.222237630232	0.52837120328	633	http://amigo.geneontology.org/cgi-bin/amigo/term_details?term=GO:0050650	hsa:633,BGN,633:up
response to testosterone	biological_process	GO:0033574	1	29	15150	1800799	6.60066006601e-05	1.6103962741e-05	0.222237630232	0.52837120328	7057	http://amigo.geneontology.org/cgi-bin/amigo/term_details?term=GO:0033574	hsa:7057,THBS1,7057:up
positive regulation of DNA repair	biological_process	GO:0045739	1	29	15150	1800799	6.60066006601e-05	1.6103962741e-05	0.222237630232	0.52837120328	1956	http://amigo.geneontology.org/cgi-bin/amigo/term_details?term=GO:0045739	hsa:1956,EGFR,1956:up
regulation of complement activation	biological_process	GO:0030449	1	29	15150	1800799	6.60066006601e-05	1.6103962741e-05	0.222237630232	0.52837120328	1604	http://amigo.geneontology.org/cgi-bin/amigo/term_details?term=GO:0030449	hsa:1604,CD55,1604:up
mRNA stabilization	biological_process	GO:0048255	1	29	15150	1800799	6.60066006601e-05	1.6103962741e-05	0.222237630232	0.52837120328	1153	http://amigo.geneontology.org/cgi-bin/amigo/term_details?term=GO:0048255	hsa:1153,CIRBP,1153:down
regulation of cell development	biological_process	GO:0060284	8	683	15150	1800799	0.000528052805281	0.000379276088003	0.223612865946	0.530754273258	6794|23108|1281|2335|6281|1277|23019|2243	http://amigo.geneontology.org/cgi-bin/amigo/term_details?term=GO:0060284	hsa:6794,STK11,6794:down|hsa:23108,RAP1GAP2,23108:down|hsa:1281,COL3A1,1281:up|hsa:2335,FN1,2335:up|hsa:6281,S100A10,6281:up|hsa:1277,COL1A1,1277:up|hsa:23019,CNOT1,23019:down|hsa:2243,FGA,2243:down
response to ethanol	biological_process	GO:0045471	2	105	15150	1800799	0.00013201320132	5.83074513036e-05	0.224669630978	0.532079492112	3156|1728	http://amigo.geneontology.org/cgi-bin/amigo/term_details?term=GO:0045471	hsa:3156,HMGCR,3156:down|hsa:1728,NQO1,1728:down
peptidyl-lysine modification	biological_process	GO:0018205	4	287	15150	1800799	0.00026402640264	0.00015937370023	0.226577915159	0.534278869843	55929|10847|58508|29072	http://amigo.geneontology.org/cgi-bin/amigo/term_details?term=GO:0018205	hsa:55929,DMAP1,55929:down|hsa:10847,SRCAP,10847:down|hsa:58508,KMT2C,58508:down|hsa:29072,SETD2,29072:down
blood vessel morphogenesis	biological_process	GO:0048514	6	483	15150	1800799	0.00039603960396	0.000268214275996	0.22679513307	0.534278869843	23213|2335|7057|7494|29072|1281	http://amigo.geneontology.org/cgi-bin/amigo/term_details?term=GO:0048514	hsa:23213,SULF1,23213:up|hsa:2335,FN1,2335:up|hsa:7057,THBS1,7057:up|hsa:7494,XBP1,7494:down|hsa:29072,SETD2,29072:down|hsa:1281,COL3A1,1281:up
positive regulation of protein kinase activity	biological_process	GO:0045860	6	483	15150	1800799	0.00039603960396	0.000268214275996	0.22679513307	0.534278869843	6794|5170|2081|7057|7494|1956	http://amigo.geneontology.org/cgi-bin/amigo/term_details?term=GO:0045860	hsa:6794,STK11,6794:down|hsa:5170,PDPK1,5170:down|hsa:2081,ERN1,2081:down|hsa:7057,THBS1,7057:up|hsa:7494,XBP1,7494:down|hsa:1956,EGFR,1956:up
regulation of protein catabolic process	biological_process	GO:0042176	5	384	15150	1800799	0.0003300330033	0.000213238679053	0.226918586844	0.534278869843	5523|7076|1956|9960|7494	http://amigo.geneontology.org/cgi-bin/amigo/term_details?term=GO:0042176	hsa:5523,PPP2R3A,5523:down|hsa:7076,TIMP1,7076:up|hsa:1956,EGFR,1956:up|hsa:9960,USP3,9960:down|hsa:7494,XBP1,7494:down
T cell differentiation	biological_process	GO:0030217	3	194	15150	1800799	0.00019801980198	0.000107729957647	0.227549450279	0.534278869843	301|6794|7494	http://amigo.geneontology.org/cgi-bin/amigo/term_details?term=GO:0030217	hsa:301,ANXA1,301:up|hsa:6794,STK11,6794:down|hsa:7494,XBP1,7494:down
negative regulation of immune response	biological_process	GO:0050777	2	106	15150	1800799	0.00013201320132	5.88627603636e-05	0.227734004682	0.534278869843	1281|1604	http://amigo.geneontology.org/cgi-bin/amigo/term_details?term=GO:0050777	hsa:1281,COL3A1,1281:up|hsa:1604,CD55,1604:up
regulation of biological quality	biological_process	GO:0065008	31	3174	15150	1800799	0.00204620462046	0.00176255095655	0.227762917475	0.534278869843	23673|5170|23428|8527|9057|2200|121512|7076|6558|7057|7494|7776|51061|2243|1278|301|1153|1277|6522|5205|3156|2335|6794|1281|51231|57584|1604|1956|9960|10802|2162	http://amigo.geneontology.org/cgi-bin/amigo/term_details?term=GO:0065008	hsa:23673,STX12,23673:down|hsa:5170,PDPK1,5170:down|hsa:23428,SLC7A8,23428:down|hsa:8527,DGKD,8527:down|hsa:9057,SLC7A6,9057:down|hsa:2200,FBN1,2200:up|hsa:121512,FGD4,121512:down|hsa:7076,TIMP1,7076:up|hsa:6558,SLC12A2,6558:down|hsa:7057,THBS1,7057:up|hsa:7494,XBP1,7494:down|hsa:7776,ZNF236,7776:down|hsa:51061,TXNDC11,51061:down|hsa:2243,FGA,2243:down|hsa:1278,COL1A2,1278:up|hsa:301,ANXA1,301:up…
prostate gland epithelium morphogenesis	biological_process	GO:0060740	1	30	15150	1800799	6.60066006601e-05	1.6659271801e-05	0.22872641079	0.534278869843	23213	http://amigo.geneontology.org/cgi-bin/amigo/term_details?term=GO:0060740	hsa:23213,SULF1,23213:up
polysaccharide catabolic process	biological_process	GO:0000272	1	30	15150	1800799	6.60066006601e-05	1.6659271801e-05	0.22872641079	0.534278869843	5257	http://amigo.geneontology.org/cgi-bin/amigo/term_details?term=GO:0000272	hsa:5257,PHKB,5257:down
RNA phosphodiester bond hydrolysis, exonucleolytic	biological_process	GO:0090503	1	30	15150	1800799	6.60066006601e-05	1.6659271801e-05	0.22872641079	0.534278869843	23019	http://amigo.geneontology.org/cgi-bin/amigo/term_details?term=GO:0090503	hsa:23019,CNOT1,23019:down
quinone metabolic process	biological_process	GO:1901661	1	30	15150	1800799	6.60066006601e-05	1.6659271801e-05	0.22872641079	0.534278869843	3156	http://amigo.geneontology.org/cgi-bin/amigo/term_details?term=GO:1901661	hsa:3156,HMGCR,3156:down
negative regulation of anion transport	biological_process	GO:1903792	1	30	15150	1800799	6.60066006601e-05	1.6659271801e-05	0.22872641079	0.534278869843	7057	http://amigo.geneontology.org/cgi-bin/amigo/term_details?term=GO:1903792	hsa:7057,THBS1,7057:up
cellular response to estrogen stimulus	biological_process	GO:0071391	1	30	15150	1800799	6.60066006601e-05	1.6659271801e-05	0.22872641079	0.534278869843	1956	http://amigo.geneontology.org/cgi-bin/amigo/term_details?term=GO:0071391	hsa:1956,EGFR,1956:up
positive regulation of Ras protein signal transduction	biological_process	GO:0046579	1	30	15150	1800799	6.60066006601e-05	1.6659271801e-05	0.22872641079	0.534278869843	1281	http://amigo.geneontology.org/cgi-bin/amigo/term_details?term=GO:0046579	hsa:1281,COL3A1,1281:up
regulation of mast cell activation	biological_process	GO:0033003	1	30	15150	1800799	6.60066006601e-05	1.6659271801e-05	0.22872641079	0.534278869843	5170	http://amigo.geneontology.org/cgi-bin/amigo/term_details?term=GO:0033003	hsa:5170,PDPK1,5170:down
calcium-dependent cell-cell adhesion via plasma membrane cell adhesion molecules	biological_process	GO:0016339	1	30	15150	1800799	6.60066006601e-05	1.6659271801e-05	0.22872641079	0.534278869843	56125	http://amigo.geneontology.org/cgi-bin/amigo/term_details?term=GO:0016339	hsa:56125,PCDHB11,56125:down
phosphatidylinositol-mediated signaling	biological_process	GO:0048015	3	195	15150	1800799	0.00019801980198	0.000108285266707	0.229737950225	0.535470004073	5170|1956|7494	http://amigo.geneontology.org/cgi-bin/amigo/term_details?term=GO:0048015	hsa:5170,PDPK1,5170:down|hsa:1956,EGFR,1956:up|hsa:7494,XBP1,7494:down
inositol lipid-mediated signaling	biological_process	GO:0048017	3	195	15150	1800799	0.00019801980198	0.000108285266707	0.229737950225	0.535470004073	5170|1956|7494	http://amigo.geneontology.org/cgi-bin/amigo/term_details?term=GO:0048017	hsa:5170,PDPK1,5170:down|hsa:1956,EGFR,1956:up|hsa:7494,XBP1,7494:down
positive regulation of cell development	biological_process	GO:0010720	5	387	15150	1800799	0.0003300330033	0.000214904606233	0.231453942897	0.537631405335	6794|2243|6281|2335|1277	http://amigo.geneontology.org/cgi-bin/amigo/term_details?term=GO:0010720	hsa:6794,STK11,6794:down|hsa:2243,FGA,2243:down|hsa:6281,S100A10,6281:up|hsa:2335,FN1,2335:up|hsa:1277,COL1A1,1277:up
cell-cell adhesion via plasma-membrane adhesion molecules	biological_process	GO:0098742	3	196	15150	1800799	0.00019801980198	0.000108840575767	0.23193033904	0.537631405335	56125|9620|25945	http://amigo.geneontology.org/cgi-bin/amigo/term_details?term=GO:0098742	hsa:56125,PCDHB11,56125:down|hsa:9620,CELSR1,9620:down|hsa:25945,PVRL3,25945:down
endoplasmic reticulum unfolded protein response	biological_process	GO:0030968	2	108	15150	1800799	0.00013201320132	5.99733784837e-05	0.233871001478	0.537631405335	2081|7494	http://amigo.geneontology.org/cgi-bin/amigo/term_details?term=GO:0030968	hsa:2081,ERN1,2081:down|hsa:7494,XBP1,7494:down
cell-cell adhesion	biological_process	GO:0098609	3	197	15150	1800799	0.00019801980198	0.000109395884827	0.234126511012	0.537631405335	56125|9620|25945	http://amigo.geneontology.org/cgi-bin/amigo/term_details?term=GO:0098609	hsa:56125,PCDHB11,56125:down|hsa:9620,CELSR1,9620:down|hsa:25945,PVRL3,25945:down
Wnt signaling pathway, planar cell polarity pathway	biological_process	GO:0060071	1	31	15150	1800799	6.60066006601e-05	1.72145808611e-05	0.235161059754	0.537631405335	9620	http://amigo.geneontology.org/cgi-bin/amigo/term_details?term=GO:0060071	hsa:9620,CELSR1,9620:down
Rac protein signal transduction	biological_process	GO:0016601	1	31	15150	1800799	6.60066006601e-05	1.72145808611e-05	0.235161059754	0.537631405335	9855	http://amigo.geneontology.org/cgi-bin/amigo/term_details?term=GO:0016601	hsa:9855,FARP2,9855:down
vascular endothelial growth factor production	biological_process	GO:0010573	1	31	15150	1800799	6.60066006601e-05	1.72145808611e-05	0.235161059754	0.537631405335	23213	http://amigo.geneontology.org/cgi-bin/amigo/term_details?term=GO:0010573	hsa:23213,SULF1,23213:up
regulation of CD4-positive, alpha-beta T cell activation	biological_process	GO:2000514	1	31	15150	1800799	6.60066006601e-05	1.72145808611e-05	0.235161059754	0.537631405335	1604	http://amigo.geneontology.org/cgi-bin/amigo/term_details?term=GO:2000514	hsa:1604,CD55,1604:up
sulfur compound transport	biological_process	GO:0072348	1	31	15150	1800799	6.60066006601e-05	1.72145808611e-05	0.235161059754	0.537631405335	6509	http://amigo.geneontology.org/cgi-bin/amigo/term_details?term=GO:0072348	hsa:6509,SLC1A4,6509:down
DNA replication initiation	biological_process	GO:0006270	1	31	15150	1800799	6.60066006601e-05	1.72145808611e-05	0.235161059754	0.537631405335	5000	http://amigo.geneontology.org/cgi-bin/amigo/term_details?term=GO:0006270	hsa:5000,ORC4,5000:down
negative regulation of insulin secretion	biological_process	GO:0046676	1	31	15150	1800799	6.60066006601e-05	1.72145808611e-05	0.235161059754	0.537631405335	3156	http://amigo.geneontology.org/cgi-bin/amigo/term_details?term=GO:0046676	hsa:3156,HMGCR,3156:down
regulation of phosphoprotein phosphatase activity	biological_process	GO:0043666	1	31	15150	1800799	6.60066006601e-05	1.72145808611e-05	0.235161059754	0.537631405335	51231	http://amigo.geneontology.org/cgi-bin/amigo/term_details?term=GO:0043666	hsa:51231,VRK3,51231:down
central nervous system neuron axonogenesis	biological_process	GO:0021955	1	31	15150	1800799	6.60066006601e-05	1.72145808611e-05	0.235161059754	0.537631405335	64283	http://amigo.geneontology.org/cgi-bin/amigo/term_details?term=GO:0021955	hsa:64283,ARHGEF28,64283:down
response to fluid shear stress	biological_process	GO:0034405	1	31	15150	1800799	6.60066006601e-05	1.72145808611e-05	0.235161059754	0.537631405335	7494	http://amigo.geneontology.org/cgi-bin/amigo/term_details?term=GO:0034405	hsa:7494,XBP1,7494:down
positive regulation of axon extension	biological_process	GO:0045773	1	31	15150	1800799	6.60066006601e-05	1.72145808611e-05	0.235161059754	0.537631405335	2335	http://amigo.geneontology.org/cgi-bin/amigo/term_details?term=GO:0045773	hsa:2335,FN1,2335:up
transmembrane receptor protein tyrosine kinase signaling pathway	biological_process	GO:0007169	9	798	15150	1800799	0.000594059405941	0.000443136629907	0.236070087417	0.537631405335	6794|5170|23213|8527|7057|7494|1956|64283|121512	http://amigo.geneontology.org/cgi-bin/amigo/term_details?term=GO:0007169	hsa:6794,STK11,6794:down|hsa:5170,PDPK1,5170:down|hsa:23213,SULF1,23213:up|hsa:8527,DGKD,8527:down|hsa:7057,THBS1,7057:up|hsa:7494,XBP1,7494:down|hsa:1956,EGFR,1956:up|hsa:64283,ARHGEF28,64283:down|hsa:121512,FGD4,121512:down
regulation of leukocyte activation	biological_process	GO:0002694	5	391	15150	1800799	0.0003300330033	0.000217125842473	0.237540821024	0.538405349114	164|5170|7057|7494|1604	http://amigo.geneontology.org/cgi-bin/amigo/term_details?term=GO:0002694	hsa:164,AP1G1,164:down|hsa:5170,PDPK1,5170:down|hsa:7057,THBS1,7057:up|hsa:7494,XBP1,7494:down|hsa:1604,CD55,1604:up
chromatin modification	biological_process	GO:0016568	7	593	15150	1800799	0.00046204620462	0.0003292982726	0.238006560274	0.53893765397	10847|55929|23512|58508|7494|9960|29072	http://amigo.geneontology.org/cgi-bin/amigo/term_details?term=GO:0016568	hsa:10847,SRCAP,10847:down|hsa:55929,DMAP1,55929:down|hsa:23512,SUZ12,23512:down|hsa:58508,KMT2C,58508:down|hsa:7494,XBP1,7494:down|hsa:9960,USP3,9960:down|hsa:29072,SETD2,29072:down
epithelial cell development	biological_process	GO:0002064	3	199	15150	1800799	0.00019801980198	0.000110506502947	0.238529784394	0.53893765397	153562|5170|7494	http://amigo.geneontology.org/cgi-bin/amigo/term_details?term=GO:0002064	hsa:153562,MARVELD2,153562:down|hsa:5170,PDPK1,5170:down|hsa:7494,XBP1,7494:down
negative regulation of apoptotic signaling pathway	biological_process	GO:2001234	3	199	15150	1800799	0.00019801980198	0.000110506502947	0.238529784394	0.53893765397	7057|7494|2243	http://amigo.geneontology.org/cgi-bin/amigo/term_details?term=GO:2001234	hsa:7057,THBS1,7057:up|hsa:7494,XBP1,7494:down|hsa:2243,FGA,2243:down
monosaccharide metabolic process	biological_process	GO:0005996	4	294	15150	1800799	0.00026402640264	0.00016326086365	0.238994432162	0.53893765397	2530|5163|6794|5257	http://amigo.geneontology.org/cgi-bin/amigo/term_details?term=GO:0005996	hsa:2530,FUT8,2530:down|hsa:5163,PDK1,5163:down|hsa:6794,STK11,6794:down|hsa:5257,PHKB,5257:down
negative regulation of transmembrane receptor protein serine/threonine kinase signaling pathway	biological_process	GO:0090101	2	110	15150	1800799	0.00013201320132	6.10839966037e-05	0.240017280853	0.53893765397	2200|5170	http://amigo.geneontology.org/cgi-bin/amigo/term_details?term=GO:0090101	hsa:2200,FBN1,2200:up|hsa:5170,PDPK1,5170:down
cellular amino acid catabolic process	biological_process	GO:0009063	2	110	15150	1800799	0.00013201320132	6.10839966037e-05	0.240017280853	0.53893765397	84706|594	http://amigo.geneontology.org/cgi-bin/amigo/term_details?term=GO:0009063	hsa:84706,GPT2,84706:down|hsa:594,BCKDHB,594:down
icosanoid secretion	biological_process	GO:0032309	1	32	15150	1800799	6.60066006601e-05	1.77698899211e-05	0.241542028677	0.53893765397	301	http://amigo.geneontology.org/cgi-bin/amigo/term_details?term=GO:0032309	hsa:301,ANXA1,301:up
prostate gland morphogenesis	biological_process	GO:0060512	1	32	15150	1800799	6.60066006601e-05	1.77698899211e-05	0.241542028677	0.53893765397	23213	http://amigo.geneontology.org/cgi-bin/amigo/term_details?term=GO:0060512	hsa:23213,SULF1,23213:up
regulation of establishment of planar polarity	biological_process	GO:0090175	1	32	15150	1800799	6.60066006601e-05	1.77698899211e-05	0.241542028677	0.53893765397	9620	http://amigo.geneontology.org/cgi-bin/amigo/term_details?term=GO:0090175	hsa:9620,CELSR1,9620:down
regulation of gastrulation	biological_process	GO:0010470	1	32	15150	1800799	6.60066006601e-05	1.77698899211e-05	0.241542028677	0.53893765397	1289	http://amigo.geneontology.org/cgi-bin/amigo/term_details?term=GO:0010470	hsa:1289,COL5A1,1289:up
complement activation, classical pathway	biological_process	GO:0006958	1	32	15150	1800799	6.60066006601e-05	1.77698899211e-05	0.241542028677	0.53893765397	1604	http://amigo.geneontology.org/cgi-bin/amigo/term_details?term=GO:0006958	hsa:1604,CD55,1604:up
positive regulation of mRNA processing	biological_process	GO:0050685	1	32	15150	1800799	6.60066006601e-05	1.77698899211e-05	0.241542028677	0.53893765397	23019	http://amigo.geneontology.org/cgi-bin/amigo/term_details?term=GO:0050685	hsa:23019,CNOT1,23019:down
negative regulation of intracellular steroid hormone receptor signaling pathway	biological_process	GO:0033144	1	32	15150	1800799	6.60066006601e-05	1.77698899211e-05	0.241542028677	0.53893765397	23019	http://amigo.geneontology.org/cgi-bin/amigo/term_details?term=GO:0033144	hsa:23019,CNOT1,23019:down
plasma lipoprotein particle organization	biological_process	GO:0071827	1	32	15150	1800799	6.60066006601e-05	1.77698899211e-05	0.241542028677	0.53893765397	2181	http://amigo.geneontology.org/cgi-bin/amigo/term_details?term=GO:0071827	hsa:2181,ACSL3,2181:down
nuclear-transcribed mRNA poly(A) tail shortening	biological_process	GO:0000289	1	32	15150	1800799	6.60066006601e-05	1.77698899211e-05	0.241542028677	0.53893765397	23019	http://amigo.geneontology.org/cgi-bin/amigo/term_details?term=GO:0000289	hsa:23019,CNOT1,23019:down
prostaglandin metabolic process	biological_process	GO:0006693	1	32	15150	1800799	6.60066006601e-05	1.77698899211e-05	0.241542028677	0.53893765397	301	http://amigo.geneontology.org/cgi-bin/amigo/term_details?term=GO:0006693	hsa:301,ANXA1,301:up
prostanoid metabolic process	biological_process	GO:0006692	1	32	15150	1800799	6.60066006601e-05	1.77698899211e-05	0.241542028677	0.53893765397	301	http://amigo.geneontology.org/cgi-bin/amigo/term_details?term=GO:0006692	hsa:301,ANXA1,301:up
inner ear receptor cell development	biological_process	GO:0060119	1	32	15150	1800799	6.60066006601e-05	1.77698899211e-05	0.241542028677	0.53893765397	5205	http://amigo.geneontology.org/cgi-bin/amigo/term_details?term=GO:0060119	hsa:5205,ATP8B1,5205:down
response to pain	biological_process	GO:0048265	1	32	15150	1800799	6.60066006601e-05	1.77698899211e-05	0.241542028677	0.53893765397	7057	http://amigo.geneontology.org/cgi-bin/amigo/term_details?term=GO:0048265	hsa:7057,THBS1,7057:up
response to interleukin-4	biological_process	GO:0070670	1	32	15150	1800799	6.60066006601e-05	1.77698899211e-05	0.241542028677	0.53893765397	7494	http://amigo.geneontology.org/cgi-bin/amigo/term_details?term=GO:0070670	hsa:7494,XBP1,7494:down
cellular amine metabolic process	biological_process	GO:0044106	3	201	15150	1800799	0.00019801980198	0.000111617121067	0.242946936032	0.539665736007	2181|57153|1728	http://amigo.geneontology.org/cgi-bin/amigo/term_details?term=GO:0044106	hsa:2181,ACSL3,2181:down|hsa:57153,SLC44A2,57153:down|hsa:1728,NQO1,1728:down
morphogenesis of a branching epithelium	biological_process	GO:0061138	3	201	15150	1800799	0.00019801980198	0.000111617121067	0.242946936032	0.539665736007	23213|9620|6558	http://amigo.geneontology.org/cgi-bin/amigo/term_details?term=GO:0061138	hsa:23213,SULF1,23213:up|hsa:9620,CELSR1,9620:down|hsa:6558,SLC12A2,6558:down
cellular response to unfolded protein	biological_process	GO:0034620	2	111	15150	1800799	0.00013201320132	6.16393056638e-05	0.243093273153	0.539665736007	2081|7494	http://amigo.geneontology.org/cgi-bin/amigo/term_details?term=GO:0034620	hsa:2081,ERN1,2081:down|hsa:7494,XBP1,7494:down
organic substance transport	biological_process	GO:0071702	23	2318	15150	1800799	0.00151815181518	0.00128720640116	0.243300687314	0.539665736007	23673|23428|8527|9057|7057|7494|55705|29072|55929|2243|54469|301|1277|2181|6522|5205|3156|164|6509|1956|57153|10802|23256	http://amigo.geneontology.org/cgi-bin/amigo/term_details?term=GO:0071702	hsa:23673,STX12,23673:down|hsa:23428,SLC7A8,23428:down|hsa:8527,DGKD,8527:down|hsa:9057,SLC7A6,9057:down|hsa:7057,THBS1,7057:up|hsa:7494,XBP1,7494:down|hsa:55705,IPO9,55705:down|hsa:29072,SETD2,29072:down|hsa:55929,DMAP1,55929:down|hsa:2243,FGA,2243:down|hsa:54469,ZFAND6,54469:down|hsa:301,ANXA1,301:up|hsa:1277,COL1A1,1277:up|hsa:2181,ACSL3,2181:down|hsa:6522,SLC4A2,6522:down|hsa:5205,ATP8B1,5205…
apoptotic process	biological_process	GO:0006915	18	1770	15150	1800799	0.00118811881188	0.00098289703626	0.243313899381	0.539665736007	6794|5163|79658|1728|54469|301|7076|2081|7057|7494|5170|3156|1956|7818|55840|23213|121512|2243	http://amigo.geneontology.org/cgi-bin/amigo/term_details?term=GO:0006915	hsa:6794,STK11,6794:down|hsa:5163,PDK1,5163:down|hsa:79658,ARHGAP10,79658:down|hsa:1728,NQO1,1728:down|hsa:54469,ZFAND6,54469:down|hsa:301,ANXA1,301:up|hsa:7076,TIMP1,7076:up|hsa:2081,ERN1,2081:down|hsa:7057,THBS1,7057:up|hsa:7494,XBP1,7494:down|hsa:5170,PDPK1,5170:down|hsa:3156,HMGCR,3156:down|hsa:1956,EGFR,1956:up|hsa:7818,DAP3,7818:down|hsa:55840,EAF2,55840:down|hsa:23213,SULF1,23213:up|hsa:12…
nucleocytoplasmic transport	biological_process	GO:0006913	5	395	15150	1800799	0.0003300330033	0.000219347078713	0.243671086422	0.539665736007	55705|55929|1956|7494|29072	http://amigo.geneontology.org/cgi-bin/amigo/term_details?term=GO:0006913	hsa:55705,IPO9,55705:down|hsa:55929,DMAP1,55929:down|hsa:1956,EGFR,1956:up|hsa:7494,XBP1,7494:down|hsa:29072,SETD2,29072:down
cellular homeostasis	biological_process	GO:0019725	8	702	15150	1800799	0.000528052805281	0.000389826960144	0.244892678521	0.541528605534	5170|6558|1604|7494|7776|6522|3156|51061	http://amigo.geneontology.org/cgi-bin/amigo/term_details?term=GO:0019725	hsa:5170,PDPK1,5170:down|hsa:6558,SLC12A2,6558:down|hsa:1604,CD55,1604:up|hsa:7494,XBP1,7494:down|hsa:7776,ZNF236,7776:down|hsa:6522,SLC4A2,6522:down|hsa:3156,HMGCR,3156:down|hsa:51061,TXNDC11,51061:down
gliogenesis	biological_process	GO:0042063	3	202	15150	1800799	0.00019801980198	0.000112172430127	0.245160457997	0.541840142675	301|1956|745	http://amigo.geneontology.org/cgi-bin/amigo/term_details?term=GO:0042063	hsa:301,ANXA1,301:up|hsa:1956,EGFR,1956:up|hsa:745,MYRF,745:down
bicarbonate transport	biological_process	GO:0015701	1	33	15150	1800799	6.60066006601e-05	1.83251989811e-05	0.247869765349	0.543328489753	6522	http://amigo.geneontology.org/cgi-bin/amigo/term_details?term=GO:0015701	hsa:6522,SLC4A2,6522:down
regulation of granulocyte chemotaxis	biological_process	GO:0071622	1	33	15150	1800799	6.60066006601e-05	1.83251989811e-05	0.247869765349	0.543328489753	7057	http://amigo.geneontology.org/cgi-bin/amigo/term_details?term=GO:0071622	hsa:7057,THBS1,7057:up
axis elongation	biological_process	GO:0003401	1	33	15150	1800799	6.60066006601e-05	1.83251989811e-05	0.247869765349	0.543328489753	5523	http://amigo.geneontology.org/cgi-bin/amigo/term_details?term=GO:0003401	hsa:5523,PPP2R3A,5523:down
toxin transport	biological_process	GO:1901998	1	33	15150	1800799	6.60066006601e-05	1.83251989811e-05	0.247869765349	0.543328489753	23428	http://amigo.geneontology.org/cgi-bin/amigo/term_details?term=GO:1901998	hsa:23428,SLC7A8,23428:down
citrate metabolic process	biological_process	GO:0006101	1	33	15150	1800799	6.60066006601e-05	1.83251989811e-05	0.247869765349	0.543328489753	50	http://amigo.geneontology.org/cgi-bin/amigo/term_details?term=GO:0006101	hsa:50,ACO2,50:down
regulation of retinoic acid receptor signaling pathway	biological_process	GO:0048385	1	33	15150	1800799	6.60066006601e-05	1.83251989811e-05	0.247869765349	0.543328489753	23019	http://amigo.geneontology.org/cgi-bin/amigo/term_details?term=GO:0048385	hsa:23019,CNOT1,23019:down
epithelial tube branching involved in lung morphogenesis	biological_process	GO:0060441	1	33	15150	1800799	6.60066006601e-05	1.83251989811e-05	0.247869765349	0.543328489753	9620	http://amigo.geneontology.org/cgi-bin/amigo/term_details?term=GO:0060441	hsa:9620,CELSR1,9620:down
negative regulation of endothelial cell migration	biological_process	GO:0010596	1	33	15150	1800799	6.60066006601e-05	1.83251989811e-05	0.247869765349	0.543328489753	7057	http://amigo.geneontology.org/cgi-bin/amigo/term_details?term=GO:0010596	hsa:7057,THBS1,7057:up
Golgi to plasma membrane protein transport	biological_process	GO:0043001	1	33	15150	1800799	6.60066006601e-05	1.83251989811e-05	0.247869765349	0.543328489753	2181	http://amigo.geneontology.org/cgi-bin/amigo/term_details?term=GO:0043001	hsa:2181,ACSL3,2181:down
regulation of membrane lipid distribution	biological_process	GO:0097035	1	33	15150	1800799	6.60066006601e-05	1.83251989811e-05	0.247869765349	0.543328489753	5205	http://amigo.geneontology.org/cgi-bin/amigo/term_details?term=GO:0097035	hsa:5205,ATP8B1,5205:down
positive regulation of glucose metabolic process	biological_process	GO:0010907	1	33	15150	1800799	6.60066006601e-05	1.83251989811e-05	0.247869765349	0.543328489753	6794	http://amigo.geneontology.org/cgi-bin/amigo/term_details?term=GO:0010907	hsa:6794,STK11,6794:down
sensory organ development	biological_process	GO:0007423	6	499	15150	1800799	0.00039603960396	0.000277099220957	0.248436976918	0.544292401971	1289|1956|5523|5205|9620|25945	http://amigo.geneontology.org/cgi-bin/amigo/term_details?term=GO:0007423	hsa:1289,COL5A1,1289:up|hsa:1956,EGFR,1956:up|hsa:5523,PPP2R3A,5523:down|hsa:5205,ATP8B1,5205:down|hsa:9620,CELSR1,9620:down|hsa:25945,PVRL3,25945:down
single-organism membrane fusion	biological_process	GO:0044801	2	113	15150	1800799	0.00013201320132	6.27499237838e-05	0.249249741434	0.544468249113	301|23673	http://amigo.geneontology.org/cgi-bin/amigo/term_details?term=GO:0044801	hsa:301,ANXA1,301:up|hsa:23673,STX12,23673:down
T cell receptor signaling pathway	biological_process	GO:0050852	2	113	15150	1800799	0.00013201320132	6.27499237838e-05	0.249249741434	0.544468249113	6794|5170	http://amigo.geneontology.org/cgi-bin/amigo/term_details?term=GO:0050852	hsa:6794,STK11,6794:down|hsa:5170,PDPK1,5170:down
protein acylation	biological_process	GO:0043543	3	204	15150	1800799	0.00019801980198	0.000113283048247	0.249596882958	0.544491724384	55929|7494|10847	http://amigo.geneontology.org/cgi-bin/amigo/term_details?term=GO:0043543	hsa:55929,DMAP1,55929:down|hsa:7494,XBP1,7494:down|hsa:10847,SRCAP,10847:down
chemical homeostasis	biological_process	GO:0048878	10	917	15150	1800799	0.000660066006601	0.000509218408051	0.250261051356	0.544933548847	6794|5170|6522|1604|7494|7776|1956|23428|3156|10802	http://amigo.geneontology.org/cgi-bin/amigo/term_details?term=GO:0048878	hsa:6794,STK11,6794:down|hsa:5170,PDPK1,5170:down|hsa:6522,SLC4A2,6522:down|hsa:1604,CD55,1604:up|hsa:7494,XBP1,7494:down|hsa:7776,ZNF236,7776:down|hsa:1956,EGFR,1956:up|hsa:23428,SLC7A8,23428:down|hsa:3156,HMGCR,3156:down|hsa:10802,SEC24A,10802:down
nuclear transport	biological_process	GO:0051169	5	400	15150	1800799	0.0003300330033	0.000222123624014	0.251391564036	0.54711619696	55705|55929|1956|7494|29072	http://amigo.geneontology.org/cgi-bin/amigo/term_details?term=GO:0051169	hsa:55705,IPO9,55705:down|hsa:55929,DMAP1,55929:down|hsa:1956,EGFR,1956:up|hsa:7494,XBP1,7494:down|hsa:29072,SETD2,29072:down
anatomical structure formation involved in morphogenesis	biological_process	GO:0048646	11	1025	15150	1800799	0.000726072607261	0.000569191786535	0.251937758223	0.547746551737	23213|2335|1303|1289|7057|7494|1277|5523|5205|29072|9620	http://amigo.geneontology.org/cgi-bin/amigo/term_details?term=GO:0048646	hsa:23213,SULF1,23213:up|hsa:2335,FN1,2335:up|hsa:1303,COL12A1,1303:up|hsa:1289,COL5A1,1289:up|hsa:7057,THBS1,7057:up|hsa:7494,XBP1,7494:down|hsa:1277,COL1A1,1277:up|hsa:5523,PPP2R3A,5523:down|hsa:5205,ATP8B1,5205:down|hsa:29072,SETD2,29072:down|hsa:9620,CELSR1,9620:down
regulation of cytokine secretion	biological_process	GO:0050707	2	114	15150	1800799	0.00013201320132	6.33052328439e-05	0.252329740614	0.547762070373	301|7494	http://amigo.geneontology.org/cgi-bin/amigo/term_details?term=GO:0050707	hsa:301,ANXA1,301:up|hsa:7494,XBP1,7494:down
vacuole organization	biological_process	GO:0007033	2	114	15150	1800799	0.00013201320132	6.33052328439e-05	0.252329740614	0.547762070373	57533|23256	http://amigo.geneontology.org/cgi-bin/amigo/term_details?term=GO:0007033	hsa:57533,TBC1D14,57533:down|hsa:23256,SCFD1,23256:down
carboxylic acid catabolic process	biological_process	GO:0046395	3	206	15150	1800799	0.00019801980198	0.000114393666367	0.254045141235	0.548063205298	84706|594|5095	http://amigo.geneontology.org/cgi-bin/amigo/term_details?term=GO:0046395	hsa:84706,GPT2,84706:down|hsa:594,BCKDHB,594:down|hsa:5095,PCCA,5095:down
organic acid catabolic process	biological_process	GO:0016054	3	206	15150	1800799	0.00019801980198	0.000114393666367	0.254045141235	0.548063205298	84706|594|5095	http://amigo.geneontology.org/cgi-bin/amigo/term_details?term=GO:0016054	hsa:84706,GPT2,84706:down|hsa:594,BCKDHB,594:down|hsa:5095,PCCA,5095:down
retrograde vesicle-mediated transport, Golgi to ER	biological_process	GO:0006890	1	34	15150	1800799	6.60066006601e-05	1.88805080412e-05	0.254144713821	0.548063205298	23256	http://amigo.geneontology.org/cgi-bin/amigo/term_details?term=GO:0006890	hsa:23256,SCFD1,23256:down
protein-lipid complex subunit organization	biological_process	GO:0071825	1	34	15150	1800799	6.60066006601e-05	1.88805080412e-05	0.254144713821	0.548063205298	2181	http://amigo.geneontology.org/cgi-bin/amigo/term_details?term=GO:0071825	hsa:2181,ACSL3,2181:down
apoptotic cell clearance	biological_process	GO:0043277	1	34	15150	1800799	6.60066006601e-05	1.88805080412e-05	0.254144713821	0.548063205298	7057	http://amigo.geneontology.org/cgi-bin/amigo/term_details?term=GO:0043277	hsa:7057,THBS1,7057:up
oligodendrocyte development	biological_process	GO:0014003	1	34	15150	1800799	6.60066006601e-05	1.88805080412e-05	0.254144713821	0.548063205298	745	http://amigo.geneontology.org/cgi-bin/amigo/term_details?term=GO:0014003	hsa:745,MYRF,745:down
macromolecular complex assembly	biological_process	GO:0065003	14	1350	15150	1800799	0.000924092409241	0.000749667231046	0.254265388688	0.548063205298	1278|6794|2335|2181|6281|1153|1277|3156|9855|23019|2243|8527|10802|9057	http://amigo.geneontology.org/cgi-bin/amigo/term_details?term=GO:0065003	hsa:1278,COL1A2,1278:up|hsa:6794,STK11,6794:down|hsa:2335,FN1,2335:up|hsa:2181,ACSL3,2181:down|hsa:6281,S100A10,6281:up|hsa:1153,CIRBP,1153:down|hsa:1277,COL1A1,1277:up|hsa:3156,HMGCR,3156:down|hsa:9855,FARP2,9855:down|hsa:23019,CNOT1,23019:down|hsa:2243,FGA,2243:down|hsa:8527,DGKD,8527:down|hsa:10802,SEC24A,10802:down|hsa:9057,SLC7A6,9057:down
regulation of response to biotic stimulus	biological_process	GO:0002831	2	115	15150	1800799	0.00013201320132	6.38605419039e-05	0.255410605073	0.548317387462	164|1604	http://amigo.geneontology.org/cgi-bin/amigo/term_details?term=GO:0002831	hsa:164,AP1G1,164:down|hsa:1604,CD55,1604:up
negative regulation of protein catabolic process	biological_process	GO:0042177	2	115	15150	1800799	0.00013201320132	6.38605419039e-05	0.255410605073	0.548317387462	7076|1956	http://amigo.geneontology.org/cgi-bin/amigo/term_details?term=GO:0042177	hsa:7076,TIMP1,7076:up|hsa:1956,EGFR,1956:up
programmed cell death	biological_process	GO:0012501	18	1788	15150	1800799	0.00118811881188	0.000992892599341	0.256066804841	0.548898221221	6794|5163|79658|1728|54469|301|7076|2081|7057|7494|5170|3156|1956|7818|55840|23213|121512|2243	http://amigo.geneontology.org/cgi-bin/amigo/term_details?term=GO:0012501	hsa:6794,STK11,6794:down|hsa:5163,PDK1,5163:down|hsa:79658,ARHGAP10,79658:down|hsa:1728,NQO1,1728:down|hsa:54469,ZFAND6,54469:down|hsa:301,ANXA1,301:up|hsa:7076,TIMP1,7076:up|hsa:2081,ERN1,2081:down|hsa:7057,THBS1,7057:up|hsa:7494,XBP1,7494:down|hsa:5170,PDPK1,5170:down|hsa:3156,HMGCR,3156:down|hsa:1956,EGFR,1956:up|hsa:7818,DAP3,7818:down|hsa:55840,EAF2,55840:down|hsa:23213,SULF1,23213:up|hsa:12…
angiogenesis	biological_process	GO:0001525	5	404	15150	1800799	0.0003300330033	0.000224344860254	0.257611371537	0.55147243684	2335|23213|7057|7494|29072	http://amigo.geneontology.org/cgi-bin/amigo/term_details?term=GO:0001525	hsa:2335,FN1,2335:up|hsa:23213,SULF1,23213:up|hsa:7057,THBS1,7057:up|hsa:7494,XBP1,7494:down|hsa:29072,SETD2,29072:down
odontogenesis	biological_process	GO:0042476	2	116	15150	1800799	0.00013201320132	6.44158509639e-05	0.258492106016	0.55147243684	1278|1277	http://amigo.geneontology.org/cgi-bin/amigo/term_details?term=GO:0042476	hsa:1278,COL1A2,1278:up|hsa:1277,COL1A1,1277:up
protein tetramerization	biological_process	GO:0051262	2	116	15150	1800799	0.00013201320132	6.44158509639e-05	0.258492106016	0.55147243684	6281|3156	http://amigo.geneontology.org/cgi-bin/amigo/term_details?term=GO:0051262	hsa:6281,S100A10,6281:up|hsa:3156,HMGCR,3156:down
cellular response to organic substance	biological_process	GO:0071310	19	1902	15150	1800799	0.00125412541254	0.00105619783218	0.259069175955	0.55147243684	2200|1278|6794|5170|1281|54469|301|2081|7057|7494|1277|7776|1956|3156|3977|23213|2530|1604|121512	http://amigo.geneontology.org/cgi-bin/amigo/term_details?term=GO:0071310	hsa:2200,FBN1,2200:up|hsa:1278,COL1A2,1278:up|hsa:6794,STK11,6794:down|hsa:5170,PDPK1,5170:down|hsa:1281,COL3A1,1281:up|hsa:54469,ZFAND6,54469:down|hsa:301,ANXA1,301:up|hsa:2081,ERN1,2081:down|hsa:7057,THBS1,7057:up|hsa:7494,XBP1,7494:down|hsa:1277,COL1A1,1277:up|hsa:7776,ZNF236,7776:down|hsa:1956,EGFR,1956:up|hsa:3156,HMGCR,3156:down|hsa:3977,LIFR,3977:down|hsa:23213,SULF1,23213:up|hsa:2530,FUT8…
T cell activation	biological_process	GO:0042110	5	405	15150	1800799	0.0003300330033	0.000224900169314	0.259172067646	0.55147243684	301|6794|5170|1604|7494	http://amigo.geneontology.org/cgi-bin/amigo/term_details?term=GO:0042110	hsa:301,ANXA1,301:up|hsa:6794,STK11,6794:down|hsa:5170,PDPK1,5170:down|hsa:1604,CD55,1604:up|hsa:7494,XBP1,7494:down
T cell aggregation	biological_process	GO:0070489	5	405	15150	1800799	0.0003300330033	0.000224900169314	0.259172067646	0.55147243684	301|6794|5170|1604|7494	http://amigo.geneontology.org/cgi-bin/amigo/term_details?term=GO:0070489	hsa:301,ANXA1,301:up|hsa:6794,STK11,6794:down|hsa:5170,PDPK1,5170:down|hsa:1604,CD55,1604:up|hsa:7494,XBP1,7494:down
cellular lipid metabolic process	biological_process	GO:0044255	10	926	15150	1800799	0.000660066006601	0.000514216189591	0.259312536454	0.55147243684	6794|5163|8527|5095|7494|2181|1956|3156|301|57153	http://amigo.geneontology.org/cgi-bin/amigo/term_details?term=GO:0044255	hsa:6794,STK11,6794:down|hsa:5163,PDK1,5163:down|hsa:8527,DGKD,8527:down|hsa:5095,PCCA,5095:down|hsa:7494,XBP1,7494:down|hsa:2181,ACSL3,2181:down|hsa:1956,EGFR,1956:up|hsa:3156,HMGCR,3156:down|hsa:301,ANXA1,301:up|hsa:57153,SLC44A2,57153:down
positive regulation of reproductive process	biological_process	GO:2000243	1	35	15150	1800799	6.60066006601e-05	1.94358171012e-05	0.260367314443	0.55147243684	7494	http://amigo.geneontology.org/cgi-bin/amigo/term_details?term=GO:2000243	hsa:7494,XBP1,7494:down
ncRNA transcription	biological_process	GO:0098781	1	35	15150	1800799	6.60066006601e-05	1.94358171012e-05	0.260367314443	0.55147243684	22936	http://amigo.geneontology.org/cgi-bin/amigo/term_details?term=GO:0098781	hsa:22936,ELL2,22936:down
positive regulation of small GTPase mediated signal transduction	biological_process	GO:0051057	1	35	15150	1800799	6.60066006601e-05	1.94358171012e-05	0.260367314443	0.55147243684	1281	http://amigo.geneontology.org/cgi-bin/amigo/term_details?term=GO:0051057	hsa:1281,COL3A1,1281:up
negative regulation of peptide hormone secretion	biological_process	GO:0090278	1	35	15150	1800799	6.60066006601e-05	1.94358171012e-05	0.260367314443	0.55147243684	3156	http://amigo.geneontology.org/cgi-bin/amigo/term_details?term=GO:0090278	hsa:3156,HMGCR,3156:down
face morphogenesis	biological_process	GO:0060325	1	35	15150	1800799	6.60066006601e-05	1.94358171012e-05	0.260367314443	0.55147243684	1277	http://amigo.geneontology.org/cgi-bin/amigo/term_details?term=GO:0060325	hsa:1277,COL1A1,1277:up
gene silencing by miRNA	biological_process	GO:0035195	1	35	15150	1800799	6.60066006601e-05	1.94358171012e-05	0.260367314443	0.55147243684	23019	http://amigo.geneontology.org/cgi-bin/amigo/term_details?term=GO:0035195	hsa:23019,CNOT1,23019:down
negative regulation of cytokine secretion	biological_process	GO:0050710	1	35	15150	1800799	6.60066006601e-05	1.94358171012e-05	0.260367314443	0.55147243684	301	http://amigo.geneontology.org/cgi-bin/amigo/term_details?term=GO:0050710	hsa:301,ANXA1,301:up
fatty acid derivative transport	biological_process	GO:1901571	1	35	15150	1800799	6.60066006601e-05	1.94358171012e-05	0.260367314443	0.55147243684	301	http://amigo.geneontology.org/cgi-bin/amigo/term_details?term=GO:1901571	hsa:301,ANXA1,301:up
regulation of organ formation	biological_process	GO:0003156	1	35	15150	1800799	6.60066006601e-05	1.94358171012e-05	0.260367314443	0.55147243684	23213	http://amigo.geneontology.org/cgi-bin/amigo/term_details?term=GO:0003156	hsa:23213,SULF1,23213:up
icosanoid transport	biological_process	GO:0071715	1	35	15150	1800799	6.60066006601e-05	1.94358171012e-05	0.260367314443	0.55147243684	301	http://amigo.geneontology.org/cgi-bin/amigo/term_details?term=GO:0071715	hsa:301,ANXA1,301:up
acyl-CoA biosynthetic process	biological_process	GO:0071616	1	35	15150	1800799	6.60066006601e-05	1.94358171012e-05	0.260367314443	0.55147243684	5163	http://amigo.geneontology.org/cgi-bin/amigo/term_details?term=GO:0071616	hsa:5163,PDK1,5163:down
peroxisome organization	biological_process	GO:0007031	1	35	15150	1800799	6.60066006601e-05	1.94358171012e-05	0.260367314443	0.55147243684	54469	http://amigo.geneontology.org/cgi-bin/amigo/term_details?term=GO:0007031	hsa:54469,ZFAND6,54469:down
response to progesterone	biological_process	GO:0032570	1	35	15150	1800799	6.60066006601e-05	1.94358171012e-05	0.260367314443	0.55147243684	7057	http://amigo.geneontology.org/cgi-bin/amigo/term_details?term=GO:0032570	hsa:7057,THBS1,7057:up
thioester biosynthetic process	biological_process	GO:0035384	1	35	15150	1800799	6.60066006601e-05	1.94358171012e-05	0.260367314443	0.55147243684	5163	http://amigo.geneontology.org/cgi-bin/amigo/term_details?term=GO:0035384	hsa:5163,PDK1,5163:down
isoprenoid metabolic process	biological_process	GO:0006720	2	117	15150	1800799	0.00013201320132	6.4971160024e-05	0.261574018407	0.552657624245	1956|3156	http://amigo.geneontology.org/cgi-bin/amigo/term_details?term=GO:0006720	hsa:1956,EGFR,1956:up|hsa:3156,HMGCR,3156:down
positive regulation of kinase activity	biological_process	GO:0033674	6	509	15150	1800799	0.00039603960396	0.000282652311557	0.262249704139	0.553193764187	6794|5170|2081|7057|7494|1956	http://amigo.geneontology.org/cgi-bin/amigo/term_details?term=GO:0033674	hsa:6794,STK11,6794:down|hsa:5170,PDPK1,5170:down|hsa:2081,ERN1,2081:down|hsa:7057,THBS1,7057:up|hsa:7494,XBP1,7494:down|hsa:1956,EGFR,1956:up
lymphocyte aggregation	biological_process	GO:0071593	5	407	15150	1800799	0.0003300330033	0.000226010787434	0.262300112274	0.553193764187	301|6794|5170|1604|7494	http://amigo.geneontology.org/cgi-bin/amigo/term_details?term=GO:0071593	hsa:301,ANXA1,301:up|hsa:6794,STK11,6794:down|hsa:5170,PDPK1,5170:down|hsa:1604,CD55,1604:up|hsa:7494,XBP1,7494:down
amine metabolic process	biological_process	GO:0009308	3	210	15150	1800799	0.00019801980198	0.000116614902607	0.262973962676	0.553378970826	2181|57153|1728	http://amigo.geneontology.org/cgi-bin/amigo/term_details?term=GO:0009308	hsa:2181,ACSL3,2181:down|hsa:57153,SLC44A2,57153:down|hsa:1728,NQO1,1728:down
regulation of response to stress	biological_process	GO:0080134	11	1038	15150	1800799	0.000726072607261	0.000576410804315	0.264344724042	0.555761679794	5170|57533|2081|1604|7494|7057|3156|1956|23256|164|2243	http://amigo.geneontology.org/cgi-bin/amigo/term_details?term=GO:0080134	hsa:5170,PDPK1,5170:down|hsa:57533,TBC1D14,57533:down|hsa:2081,ERN1,2081:down|hsa:1604,CD55,1604:up|hsa:7494,XBP1,7494:down|hsa:7057,THBS1,7057:up|hsa:3156,HMGCR,3156:down|hsa:1956,EGFR,1956:up|hsa:23256,SCFD1,23256:down|hsa:164,AP1G1,164:down|hsa:2243,FGA,2243:down
mast cell degranulation	biological_process	GO:0043303	1	36	15150	1800799	6.60066006601e-05	1.99911261612e-05	0.26653800389	0.55653656558	5170	http://amigo.geneontology.org/cgi-bin/amigo/term_details?term=GO:0043303	hsa:5170,PDPK1,5170:down
pigment cell differentiation	biological_process	GO:0050931	1	36	15150	1800799	6.60066006601e-05	1.99911261612e-05	0.26653800389	0.55653656558	164	http://amigo.geneontology.org/cgi-bin/amigo/term_details?term=GO:0050931	hsa:164,AP1G1,164:down
protein heterotetramerization	biological_process	GO:0051290	1	36	15150	1800799	6.60066006601e-05	1.99911261612e-05	0.26653800389	0.55653656558	6281	http://amigo.geneontology.org/cgi-bin/amigo/term_details?term=GO:0051290	hsa:6281,S100A10,6281:up
organelle transport along microtubule	biological_process	GO:0072384	1	36	15150	1800799	6.60066006601e-05	1.99911261612e-05	0.26653800389	0.55653656558	57584	http://amigo.geneontology.org/cgi-bin/amigo/term_details?term=GO:0072384	hsa:57584,ARHGAP21,57584:down
mast cell activation involved in immune response	biological_process	GO:0002279	1	36	15150	1800799	6.60066006601e-05	1.99911261612e-05	0.26653800389	0.55653656558	5170	http://amigo.geneontology.org/cgi-bin/amigo/term_details?term=GO:0002279	hsa:5170,PDPK1,5170:down
heterotypic cell-cell adhesion	biological_process	GO:0034113	1	36	15150	1800799	6.60066006601e-05	1.99911261612e-05	0.26653800389	0.55653656558	2243	http://amigo.geneontology.org/cgi-bin/amigo/term_details?term=GO:0034113	hsa:2243,FGA,2243:down
negative regulation of peptide secretion	biological_process	GO:0002792	1	36	15150	1800799	6.60066006601e-05	1.99911261612e-05	0.26653800389	0.55653656558	3156	http://amigo.geneontology.org/cgi-bin/amigo/term_details?term=GO:0002792	hsa:3156,HMGCR,3156:down
single-organism membrane budding	biological_process	GO:1902591	1	36	15150	1800799	6.60066006601e-05	1.99911261612e-05	0.26653800389	0.55653656558	10802	http://amigo.geneontology.org/cgi-bin/amigo/term_details?term=GO:1902591	hsa:10802,SEC24A,10802:down
salivary gland morphogenesis	biological_process	GO:0007435	1	36	15150	1800799	6.60066006601e-05	1.99911261612e-05	0.26653800389	0.55653656558	1956	http://amigo.geneontology.org/cgi-bin/amigo/term_details?term=GO:0007435	hsa:1956,EGFR,1956:up
chordate embryonic development	biological_process	GO:0043009	7	616	15150	1800799	0.00046204620462	0.000342070380981	0.266700481777	0.556603644764	23213|1277|1956|29072|2530|9620|5523	http://amigo.geneontology.org/cgi-bin/amigo/term_details?term=GO:0043009	hsa:23213,SULF1,23213:up|hsa:1277,COL1A1,1277:up|hsa:1956,EGFR,1956:up|hsa:29072,SETD2,29072:down|hsa:2530,FUT8,2530:down|hsa:9620,CELSR1,9620:down|hsa:5523,PPP2R3A,5523:down
organic hydroxy compound biosynthetic process	biological_process	GO:1901617	3	212	15150	1800799	0.00019801980198	0.000117725520727	0.267452952889	0.557628959393	2181|57153|3156	http://amigo.geneontology.org/cgi-bin/amigo/term_details?term=GO:1901617	hsa:2181,ACSL3,2181:down|hsa:57153,SLC44A2,57153:down|hsa:3156,HMGCR,3156:down
response to ketone	biological_process	GO:1901654	2	119	15150	1800799	0.00013201320132	6.6081778144e-05	0.267738195887	0.557679071433	1956|7057	http://amigo.geneontology.org/cgi-bin/amigo/term_details?term=GO:1901654	hsa:1956,EGFR,1956:up|hsa:7057,THBS1,7057:up
cellular response to topologically incorrect protein	biological_process	GO:0035967	2	119	15150	1800799	0.00013201320132	6.6081778144e-05	0.267738195887	0.557679071433	2081|7494	http://amigo.geneontology.org/cgi-bin/amigo/term_details?term=GO:0035967	hsa:2081,ERN1,2081:down|hsa:7494,XBP1,7494:down
glucose metabolic process	biological_process	GO:0006006	3	213	15150	1800799	0.00019801980198	0.000118280829787	0.26969575369	0.560493275374	6794|5163|5257	http://amigo.geneontology.org/cgi-bin/amigo/term_details?term=GO:0006006	hsa:6794,STK11,6794:down|hsa:5163,PDK1,5163:down|hsa:5257,PHKB,5257:down
immune response-activating cell surface receptor signaling pathway	biological_process	GO:0002429	3	213	15150	1800799	0.00019801980198	0.000118280829787	0.26969575369	0.560493275374	6794|5170|51324	http://amigo.geneontology.org/cgi-bin/amigo/term_details?term=GO:0002429	hsa:6794,STK11,6794:down|hsa:5170,PDPK1,5170:down|hsa:51324,SPG21,51324:down
Ras protein signal transduction	biological_process	GO:0007265	4	311	15150	1800799	0.00026402640264	0.000172701117671	0.269745592715	0.560493275374	1278|9620|1281|9855	http://amigo.geneontology.org/cgi-bin/amigo/term_details?term=GO:0007265	hsa:1278,COL1A2,1278:up|hsa:9620,CELSR1,9620:down|hsa:1281,COL3A1,1281:up|hsa:9855,FARP2,9855:down
leukocyte aggregation	biological_process	GO:0070486	5	413	15150	1800799	0.0003300330033	0.000229342641794	0.271734996783	0.56216625248	301|6794|5170|1604|7494	http://amigo.geneontology.org/cgi-bin/amigo/term_details?term=GO:0070486	hsa:301,ANXA1,301:up|hsa:6794,STK11,6794:down|hsa:5170,PDPK1,5170:down|hsa:1604,CD55,1604:up|hsa:7494,XBP1,7494:down
tricarboxylic acid metabolic process	biological_process	GO:0072350	1	37	15150	1800799	6.60066006601e-05	2.05464352213e-05	0.272657215196	0.56216625248	50	http://amigo.geneontology.org/cgi-bin/amigo/term_details?term=GO:0072350	hsa:50,ACO2,50:down
positive regulation of nitric oxide biosynthetic process	biological_process	GO:0045429	1	37	15150	1800799	6.60066006601e-05	2.05464352213e-05	0.272657215196	0.56216625248	1956	http://amigo.geneontology.org/cgi-bin/amigo/term_details?term=GO:0045429	hsa:1956,EGFR,1956:up
response to cold	biological_process	GO:0009409	1	37	15150	1800799	6.60066006601e-05	2.05464352213e-05	0.272657215196	0.56216625248	1153	http://amigo.geneontology.org/cgi-bin/amigo/term_details?term=GO:0009409	hsa:1153,CIRBP,1153:down
morphogenesis of a polarized epithelium	biological_process	GO:0001738	1	37	15150	1800799	6.60066006601e-05	2.05464352213e-05	0.272657215196	0.56216625248	9620	http://amigo.geneontology.org/cgi-bin/amigo/term_details?term=GO:0001738	hsa:9620,CELSR1,9620:down
regulation of toll-like receptor signaling pathway	biological_process	GO:0034121	1	37	15150	1800799	6.60066006601e-05	2.05464352213e-05	0.272657215196	0.56216625248	5170	http://amigo.geneontology.org/cgi-bin/amigo/term_details?term=GO:0034121	hsa:5170,PDPK1,5170:down
neuron maturation	biological_process	GO:0042551	1	37	15150	1800799	6.60066006601e-05	2.05464352213e-05	0.272657215196	0.56216625248	9855	http://amigo.geneontology.org/cgi-bin/amigo/term_details?term=GO:0042551	hsa:9855,FARP2,9855:down
negative regulation of ERK1 and ERK2 cascade	biological_process	GO:0070373	1	37	15150	1800799	6.60066006601e-05	2.05464352213e-05	0.272657215196	0.56216625248	51231	http://amigo.geneontology.org/cgi-bin/amigo/term_details?term=GO:0070373	hsa:51231,VRK3,51231:down
protein kinase C-activating G-protein coupled receptor signaling pathway	biological_process	GO:0007205	1	37	15150	1800799	6.60066006601e-05	2.05464352213e-05	0.272657215196	0.56216625248	8527	http://amigo.geneontology.org/cgi-bin/amigo/term_details?term=GO:0007205	hsa:8527,DGKD,8527:down
positive regulation of leukocyte mediated cytotoxicity	biological_process	GO:0001912	1	37	15150	1800799	6.60066006601e-05	2.05464352213e-05	0.272657215196	0.56216625248	164	http://amigo.geneontology.org/cgi-bin/amigo/term_details?term=GO:0001912	hsa:164,AP1G1,164:down
regulation of insulin secretion involved in cellular response to glucose stimulus	biological_process	GO:0061178	1	37	15150	1800799	6.60066006601e-05	2.05464352213e-05	0.272657215196	0.56216625248	3156	http://amigo.geneontology.org/cgi-bin/amigo/term_details?term=GO:0061178	hsa:3156,HMGCR,3156:down
embryo development ending in birth or egg hatching	biological_process	GO:0009792	7	622	15150	1800799	0.00046204620462	0.000345402235341	0.27433801535	0.564541361708	23213|1277|1956|29072|2530|9620|5523	http://amigo.geneontology.org/cgi-bin/amigo/term_details?term=GO:0009792	hsa:23213,SULF1,23213:up|hsa:1277,COL1A1,1277:up|hsa:1956,EGFR,1956:up|hsa:29072,SETD2,29072:down|hsa:2530,FUT8,2530:down|hsa:9620,CELSR1,9620:down|hsa:5523,PPP2R3A,5523:down
skeletal system morphogenesis	biological_process	GO:0048705	3	216	15150	1800799	0.00019801980198	0.000119946756967	0.276436234879	0.566159687746	29072|7057|1277	http://amigo.geneontology.org/cgi-bin/amigo/term_details?term=GO:0048705	hsa:29072,SETD2,29072:down|hsa:7057,THBS1,7057:up|hsa:1277,COL1A1,1277:up
glycoprotein metabolic process	biological_process	GO:0009100	5	416	15150	1800799	0.0003300330033	0.000231008568974	0.276479294339	0.566159687746	2530|633|23213|7057|10802	http://amigo.geneontology.org/cgi-bin/amigo/term_details?term=GO:0009100	hsa:2530,FUT8,2530:down|hsa:633,BGN,633:up|hsa:23213,SULF1,23213:up|hsa:7057,THBS1,7057:up|hsa:10802,SEC24A,10802:down
cell growth	biological_process	GO:0016049	5	416	15150	1800799	0.0003300330033	0.000231008568974	0.276479294339	0.566159687746	6794|8527|2335|7494|55840	http://amigo.geneontology.org/cgi-bin/amigo/term_details?term=GO:0016049	hsa:6794,STK11,6794:down|hsa:8527,DGKD,8527:down|hsa:2335,FN1,2335:up|hsa:7494,XBP1,7494:down|hsa:55840,EAF2,55840:down
calcium-mediated signaling	biological_process	GO:0019722	2	122	15150	1800799	0.00013201320132	6.77477053241e-05	0.276982132905	0.566159687746	5170|1956	http://amigo.geneontology.org/cgi-bin/amigo/term_details?term=GO:0019722	hsa:5170,PDPK1,5170:down|hsa:1956,EGFR,1956:up
response to organophosphorus	biological_process	GO:0046683	2	122	15150	1800799	0.00013201320132	6.77477053241e-05	0.276982132905	0.566159687746	594|1277	http://amigo.geneontology.org/cgi-bin/amigo/term_details?term=GO:0046683	hsa:594,BCKDHB,594:down|hsa:1277,COL1A1,1277:up
embryonic epithelial tube formation	biological_process	GO:0001838	2	122	15150	1800799	0.00013201320132	6.77477053241e-05	0.276982132905	0.566159687746	9620|29072	http://amigo.geneontology.org/cgi-bin/amigo/term_details?term=GO:0001838	hsa:9620,CELSR1,9620:down|hsa:29072,SETD2,29072:down
nucleoside bisphosphate metabolic process	biological_process	GO:0033865	1	38	15150	1800799	6.60066006601e-05	2.11017442813e-05	0.278725377782	0.566159687746	3156	http://amigo.geneontology.org/cgi-bin/amigo/term_details?term=GO:0033865	hsa:3156,HMGCR,3156:down
synapsis	biological_process	GO:0007129	1	38	15150	1800799	6.60066006601e-05	2.11017442813e-05	0.278725377782	0.566159687746	254528	http://amigo.geneontology.org/cgi-bin/amigo/term_details?term=GO:0007129	hsa:254528,MEIOB,254528:down
positive regulation of cell-matrix adhesion	biological_process	GO:0001954	1	38	15150	1800799	6.60066006601e-05	2.11017442813e-05	0.278725377782	0.566159687746	6281	http://amigo.geneontology.org/cgi-bin/amigo/term_details?term=GO:0001954	hsa:6281,S100A10,6281:up
cellular response to ketone	biological_process	GO:1901655	1	38	15150	1800799	6.60066006601e-05	2.11017442813e-05	0.278725377782	0.566159687746	1956	http://amigo.geneontology.org/cgi-bin/amigo/term_details?term=GO:1901655	hsa:1956,EGFR,1956:up
detection of mechanical stimulus	biological_process	GO:0050982	1	38	15150	1800799	6.60066006601e-05	2.11017442813e-05	0.278725377782	0.566159687746	6558	http://amigo.geneontology.org/cgi-bin/amigo/term_details?term=GO:0050982	hsa:6558,SLC12A2,6558:down
purine nucleoside bisphosphate metabolic process	biological_process	GO:0034032	1	38	15150	1800799	6.60066006601e-05	2.11017442813e-05	0.278725377782	0.566159687746	3156	http://amigo.geneontology.org/cgi-bin/amigo/term_details?term=GO:0034032	hsa:3156,HMGCR,3156:down
regulation of gluconeogenesis	biological_process	GO:0006111	1	38	15150	1800799	6.60066006601e-05	2.11017442813e-05	0.278725377782	0.566159687746	6794	http://amigo.geneontology.org/cgi-bin/amigo/term_details?term=GO:0006111	hsa:6794,STK11,6794:down
mast cell mediated immunity	biological_process	GO:0002448	1	38	15150	1800799	6.60066006601e-05	2.11017442813e-05	0.278725377782	0.566159687746	5170	http://amigo.geneontology.org/cgi-bin/amigo/term_details?term=GO:0002448	hsa:5170,PDPK1,5170:down
mammary gland duct morphogenesis	biological_process	GO:0060603	1	38	15150	1800799	6.60066006601e-05	2.11017442813e-05	0.278725377782	0.566159687746	6558	http://amigo.geneontology.org/cgi-bin/amigo/term_details?term=GO:0060603	hsa:6558,SLC12A2,6558:down
ribonucleoside bisphosphate metabolic process	biological_process	GO:0033875	1	38	15150	1800799	6.60066006601e-05	2.11017442813e-05	0.278725377782	0.566159687746	3156	http://amigo.geneontology.org/cgi-bin/amigo/term_details?term=GO:0033875	hsa:3156,HMGCR,3156:down
positive regulation of phosphate metabolic process	biological_process	GO:0045937	10	945	15150	1800799	0.000660066006601	0.000524767061732	0.278759221143	0.566159687746	6794|5170|51231|2081|7057|7494|2181|1956|3156|2243	http://amigo.geneontology.org/cgi-bin/amigo/term_details?term=GO:0045937	hsa:6794,STK11,6794:down|hsa:5170,PDPK1,5170:down|hsa:51231,VRK3,51231:down|hsa:2081,ERN1,2081:down|hsa:7057,THBS1,7057:up|hsa:7494,XBP1,7494:down|hsa:2181,ACSL3,2181:down|hsa:1956,EGFR,1956:up|hsa:3156,HMGCR,3156:down|hsa:2243,FGA,2243:down
positive regulation of phosphorus metabolic process	biological_process	GO:0010562	10	945	15150	1800799	0.000660066006601	0.000524767061732	0.278759221143	0.566159687746	6794|5170|51231|2081|7057|7494|2181|1956|3156|2243	http://amigo.geneontology.org/cgi-bin/amigo/term_details?term=GO:0010562	hsa:6794,STK11,6794:down|hsa:5170,PDPK1,5170:down|hsa:51231,VRK3,51231:down|hsa:2081,ERN1,2081:down|hsa:7057,THBS1,7057:up|hsa:7494,XBP1,7494:down|hsa:2181,ACSL3,2181:down|hsa:1956,EGFR,1956:up|hsa:3156,HMGCR,3156:down|hsa:2243,FGA,2243:down
epithelium development	biological_process	GO:0060429	11	1053	15150	1800799	0.000726072607261	0.000584740440216	0.278902246996	0.566159687746	5170|23213|153562|6558|301|1289|7494|1956|29072|9620|5523	http://amigo.geneontology.org/cgi-bin/amigo/term_details?term=GO:0060429	hsa:5170,PDPK1,5170:down|hsa:23213,SULF1,23213:up|hsa:153562,MARVELD2,153562:down|hsa:6558,SLC12A2,6558:down|hsa:301,ANXA1,301:up|hsa:1289,COL5A1,1289:up|hsa:7494,XBP1,7494:down|hsa:1956,EGFR,1956:up|hsa:29072,SETD2,29072:down|hsa:9620,CELSR1,9620:down|hsa:5523,PPP2R3A,5523:down
epithelial tube formation	biological_process	GO:0072175	2	123	15150	1800799	0.00013201320132	6.83030143842e-05	0.280061992757	0.567567493628	9620|29072	http://amigo.geneontology.org/cgi-bin/amigo/term_details?term=GO:0072175	hsa:9620,CELSR1,9620:down|hsa:29072,SETD2,29072:down
peptidyl-serine modification	biological_process	GO:0018209	3	218	15150	1800799	0.00019801980198	0.000121057375087	0.280939014091	0.568804926585	633|2081|51231	http://amigo.geneontology.org/cgi-bin/amigo/term_details?term=GO:0018209	hsa:633,BGN,633:up|hsa:2081,ERN1,2081:down|hsa:51231,VRK3,51231:down
protein N-linked glycosylation via asparagine	biological_process	GO:0018279	2	124	15150	1800799	0.00013201320132	6.88583234442e-05	0.283140790126	0.571090773918	2530|10802	http://amigo.geneontology.org/cgi-bin/amigo/term_details?term=GO:0018279	hsa:2530,FUT8,2530:down|hsa:10802,SEC24A,10802:down
neuron projection development	biological_process	GO:0031175	9	842	15150	1800799	0.000594059405941	0.000467570228549	0.283465281458	0.571090773918	6794|23108|1281|2335|1289|64283|1956|9855|1293	http://amigo.geneontology.org/cgi-bin/amigo/term_details?term=GO:0031175	hsa:6794,STK11,6794:down|hsa:23108,RAP1GAP2,23108:down|hsa:1281,COL3A1,1281:up|hsa:2335,FN1,2335:up|hsa:1289,COL5A1,1289:up|hsa:64283,ARHGEF28,64283:down|hsa:1956,EGFR,1956:up|hsa:9855,FARP2,9855:down|hsa:1293,COL6A3,1293:up
male meiosis	biological_process	GO:0007140	1	39	15150	1800799	6.60066006601e-05	2.16570533413e-05	0.284742917487	0.571090773918	254528	http://amigo.geneontology.org/cgi-bin/amigo/term_details?term=GO:0007140	hsa:254528,MEIOB,254528:down
intermediate filament cytoskeleton organization	biological_process	GO:0045104	1	39	15150	1800799	6.60066006601e-05	2.16570533413e-05	0.284742917487	0.571090773918	64283	http://amigo.geneontology.org/cgi-bin/amigo/term_details?term=GO:0045104	hsa:64283,ARHGEF28,64283:down
vesicle coating	biological_process	GO:0006901	1	39	15150	1800799	6.60066006601e-05	2.16570533413e-05	0.284742917487	0.571090773918	10802	http://amigo.geneontology.org/cgi-bin/amigo/term_details?term=GO:0006901	hsa:10802,SEC24A,10802:down
posttranscriptional gene silencing by RNA	biological_process	GO:0035194	1	39	15150	1800799	6.60066006601e-05	2.16570533413e-05	0.284742917487	0.571090773918	23019	http://amigo.geneontology.org/cgi-bin/amigo/term_details?term=GO:0035194	hsa:23019,CNOT1,23019:down
cholesterol efflux	biological_process	GO:0033344	1	39	15150	1800799	6.60066006601e-05	2.16570533413e-05	0.284742917487	0.571090773918	23673	http://amigo.geneontology.org/cgi-bin/amigo/term_details?term=GO:0033344	hsa:23673,STX12,23673:down
reciprocal DNA recombination	biological_process	GO:0035825	1	39	15150	1800799	6.60066006601e-05	2.16570533413e-05	0.284742917487	0.571090773918	254528	http://amigo.geneontology.org/cgi-bin/amigo/term_details?term=GO:0035825	hsa:254528,MEIOB,254528:down
vesicle targeting	biological_process	GO:0006903	1	39	15150	1800799	6.60066006601e-05	2.16570533413e-05	0.284742917487	0.571090773918	10802	http://amigo.geneontology.org/cgi-bin/amigo/term_details?term=GO:0006903	hsa:10802,SEC24A,10802:down
[truncated: 1,307 more rows]

## Sheet: cellular_component
Term	Database	ID	Input number	Background number	All input number	All background number	Input frequency	Background frequency	P-Value	Corrected P-Value	Input	Hyperlink	Input gene symbols
[truncated: 290 more rows]

[truncated: 3 more sheets: molecular_function, KEGG PATHWAY, KEGG DISEASE]
